# Supplementary material for: Comment: Characterization of Two Historic Smallpox Specimens from a Czech Museum
Source: Viruses. 2017 Sep 28;9(10):276. doi: 10.3390/v9100276 (PMC5691628; doi:10.3390/v9100276)
Supplement: Supplementary file 1 [file viruses-09-00276-s001.zip]

Archive with 1 entries (1 files):
- viruses-225927-supplementary.xml
