# Supplementary material for: Comment: Characterization of Two Historic Smallpox Specimens from a Czech Museum
Source: Viruses. 2017 Sep 28;9(10):276. doi: 10.3390/v9100276 (PMC5691628; doi:10.3390/v9100276)
Supplement: Supplementary file 1 [file viruses-09-00276-s001.zip › viruses-225927-supplementary.xml]

<?xml version="1.0" standalone="yes"?>

<!-- Generated by BEAUTi v1.8.4                                              -->
<!--       by Alexei J. Drummond, Andrew Rambaut and Marc A. Suchard         -->
<!--       Department of Computer Science, University of Auckland and        -->
<!--       Institute of Evolutionary Biology, University of Edinburgh        -->
<!--       David Geffen School of Medicine, University of California, Los Angeles-->
<!--       http://beast.bio.ed.ac.uk/                                        -->
<beast>

	<!-- The list of taxa to be analysed (can also include dates/ages).          -->
	<!-- ntax=45                                                                 -->
	<taxa id="taxa">
		<taxon id="VD21/1654">
			<date value="1654.0" direction="forwards" units="years"/>
		</taxon>
		<taxon id="Somalia/V77-1605/1977">
			<date value="1977.0" direction="forwards" units="years"/>
		</taxon>
		<taxon id="Somalia/V77-1252/1977">
			<date value="1977.0" direction="forwards" units="years"/>
		</taxon>
		<taxon id="Sudan/Rumbec/1947">
			<date value="1947.0" direction="forwards" units="years"/>
		</taxon>
		<taxon id="Sudan/Juba/1947">
			<date value="1947.0" direction="forwards" units="years"/>
		</taxon>
		<taxon id="Ethiopia/Eth17R14-1X-72/Addis/1972">
			<date value="1972.0" direction="forwards" units="years"/>
		</taxon>
		<taxon id="Germany/Heidelberg/1958">
			<date value="1958.0" direction="forwards" units="years"/>
		</taxon>
		<taxon id="United_Kingdom/Higgins_Staffordshire/1947">
			<date value="1947.0" direction="forwards" units="years"/>
		</taxon>
		<taxon id="India/Kali-Muthu-M50/Madras/1953">
			<date value="1953.0" direction="forwards" units="years"/>
		</taxon>
		<taxon id="V563/1954">
			<date value="1954.0" direction="forwards" units="years"/>
		</taxon>
		<taxon id="United_Kingdom/Harvey/1946">
			<date value="1946.0" direction="forwards" units="years"/>
		</taxon>
		<taxon id="United_Kingdom/Hinden_Middlesex/1946">
			<date value="1946.0" direction="forwards" units="years"/>
		</taxon>
		<taxon id="Japan/Stillwell_Masterseed/1951">
			<date value="1951.0" direction="forwards" units="years"/>
		</taxon>
		<taxon id="Japan/Harper_Masterseed/1951">
			<date value="1951.0" direction="forwards" units="years"/>
		</taxon>
		<taxon id="Japan/Yamada_MS-2A/Tokyo/1946">
			<date value="1946.0" direction="forwards" units="years"/>
		</taxon>
		<taxon id="India/New_Delhi/1953">
			<date value="1953.0" direction="forwards" units="years"/>
		</taxon>
		<taxon id="SouthAfrica/102/Natal_Ingwavuma/1965">
			<date value="1965.0" direction="forwards" units="years"/>
		</taxon>
		<taxon id="SouthAfrica/103/Transvaal_Nelspruit/1965">
			<date value="1965.0" direction="forwards" units="years"/>
		</taxon>
		<taxon id="Botswana/v73-225/1973">
			<date value="1973.0" direction="forwards" units="years"/>
		</taxon>
		<taxon id="Botswana/v72-143/1972">
			<date value="1972.0" direction="forwards" units="years"/>
		</taxon>
		<taxon id="Syria/V72-199/1972">
			<date value="1972.0" direction="forwards" units="years"/>
		</taxon>
		<taxon id="Iran/2602_Tabriz/1972">
			<date value="1972.0" direction="forwards" units="years"/>
		</taxon>
		<taxon id="Afghanistan/Variolator4/1970">
			<date value="1970.0" direction="forwards" units="years"/>
		</taxon>
		<taxon id="Pakistan/Rafig_Lahore/1969">
			<date value="1969.0" direction="forwards" units="years"/>
		</taxon>
		<taxon id="Yugoslavia/V72-164/1972">
			<date value="1972.0" direction="forwards" units="years"/>
		</taxon>
		<taxon id="India/7125_Vellore/1964">
			<date value="1964.0" direction="forwards" units="years"/>
		</taxon>
		<taxon id="India/7124_Vellore/1964">
			<date value="1964.0" direction="forwards" units="years"/>
		</taxon>
		<taxon id="Kuwait/K1629/1967">
			<date value="1967.0" direction="forwards" units="years"/>
		</taxon>
		<taxon id="Congo/1970">
			<date value="1970.0" direction="forwards" units="years"/>
		</taxon>
		<taxon id="Tanzania/Kembula/1965">
			<date value="1965.0" direction="forwards" units="years"/>
		</taxon>
		<taxon id="Congo/9-v74-227Gispen/1970">
			<date value="1970.0" direction="forwards" units="years"/>
		</taxon>
		<taxon id="Korea/LeeMasterseed/1947">
			<date value="1947.0" direction="forwards" units="years"/>
		</taxon>
		<taxon id="China/Horn/1948">
			<date value="1948.0" direction="forwards" units="years"/>
		</taxon>
		<taxon id="Sumatra/V70-222/1970">
			<date value="1970.0" direction="forwards" units="years"/>
		</taxon>
		<taxon id="Nepal/1973">
			<date value="1973.0" direction="forwards" units="years"/>
		</taxon>
		<taxon id="Bangladesh/v75-550Banu/1975">
			<date value="1975.0" direction="forwards" units="years"/>
		</taxon>
		<taxon id="Bangladesh/Shahzaman/1974">
			<date value="1974.0" direction="forwards" units="years"/>
		</taxon>
		<taxon id="Bangladesh/nurislam/1974">
			<date value="1974.0" direction="forwards" units="years"/>
		</taxon>
		<taxon id="United_Kingdom/Butler/1952">
			<date value="1952.0" direction="forwards" units="years"/>
		</taxon>
		<taxon id="Brazil/v66-39/SaoPaulo/1966">
			<date value="1966.0" direction="forwards" units="years"/>
		</taxon>
		<taxon id="V1588/1849">
			<date value="1849.0" direction="forwards" units="years"/>
		</taxon>
		<taxon id="SierraLeone/V68-258/1969">
			<date value="1969.0" direction="forwards" units="years"/>
		</taxon>
		<taxon id="Guinea/005/1969">
			<date value="1969.0" direction="forwards" units="years"/>
		</taxon>
		<taxon id="Benin/Dahomey/v68-59/1968">
			<date value="1968.0" direction="forwards" units="years"/>
		</taxon>
		<taxon id="Niger/001/1969">
			<date value="1969.0" direction="forwards" units="years"/>
		</taxon>
	</taxa>

	<!-- The sequence alignment (each sequence refers to a taxon above).         -->
	<!-- ntax=45 nchar=181261                                                    -->
	<alignment id="alignment" dataType="nucleotide">
		<sequence>
			<taxon idref="VD21/1654"/>
			TGAGAGTGAGTGAGCATGAAAAAGATTTAGTATTTAGCAGTGCGGATATGATCCAAGAGGGTGAAATAGTCGTTCTCGTTCAGAATCTTTTGCAGCATAAGTAGTATGTCGATATACTTATCGTTGAAGACTCTTCCAGAGACGATAGCTAATTGAGTACAAAGTCCAATGATTGCACAAAGTTCTTTGGCGGTTTTCATGGAGTCATTTCTGATGAAACATTTAATGATCTCCACGCAATTGTCTATATTGTCCCACGGAAGTGAATCCGAGAACTCCTTCAACTCGCTACCAAAGAGCTCCATTGCATCAGTTCTGAAAGAGATGAGAAGCCTGNNNNNNNNNNNNNNNNNNNNNNNNNNNNNNNNNNNNTGAGAAACCCACAGGATGTATTCAGTCAGACAATGTCTGACGTCTGCCACNNNNNNNNNNNNNNNNNNNNNNGCANNNNNNNNNNNNNNNNNGAANNNNNNNNNNNNNNNNNNNNNNNNNNNNNNNNNNNNNNNNNNNNCTGTAGCCGTCTGTGCTAATAGAGGGCTTTAATTTCCATTTTTTAATGGGGTTGTGGATGAGGAATGAGAGTGTCTTATCTCGTCCTTGGTTTACATGGATCAGTGTGAGAAAAAATATCTTGTATATTATTAACTAAACTAACAACCTTGGNNNNNNNNNNNNNNNNNNNNNNNNNNNNNNNNNNNNNNNNNNNNNNNNNNNNNNAAGTNTTCTAACGTGGAGTACAGAATTTTCGGTTAATGAGTTCATGGTAAAGGGCGAATGAATGCCTGCCTGTATTATAATATACATAAGTTAATAGTTTTTATCATATTTTTCTAATACTATATAAAAATATCATTATGTATAATCATTACTGTCGCTATCATTATTGTGTTTGTGTAGTTCTGTTCTATCATCTACATCACTGTCACTGTCACTCTCGCTATATCTTCTAAAATTACAAACAACTGGATATTCGATAACAGCATTTGTGTAGTTTTTGTCTTTTATAGTATATACGTTATTGTCAAAATCTAAACAAATATTGGCATAATACCTATCTATAAGATTAGGATCCATGTTCGAGCATACTAGCATATTTGTAACTTCGTCGTAAAGCGTTAAATCAATAGAATAAACCATTTTGTGGTGCAACTTTTTACGAACTAGTTGTATGAGTTTATCGTTTACATAAGCCATTAACGGCTTTAACAGATGATCTGAGTAATATCCTCTGTTATACATTTAATGTTCACGGTCTTAGTATTTTTAGATATCAATTGTAATTTACACCCATATTCTACTCCCTTGTGTAACGTTAGACATTCTAAATCTATAGTATTATCTATTACAACGTAAAACACATTCAATATTGTATTGTTATATTATTAGTTTATATTACTGAATTAATAATATAAAATTCCCAATCTTGTTATAAACACACACTGAGAAACAGCATAAACACAAAATCCATCAAAAATGTCGATGAAATATCTGATGTTGTTCGCTGCTATGATAATTAGATCATTCGCCAATAGTGGTAACGCTATCGAAACGACATTGCCAGAAATTACAAACACTACAACAGATATTCCAGCTATCAGATTATGCGGTCCAGAGGGAAATGGATATTGTTTTCACGGTATCTGTATCCACGCTAGAGATATTGACGGTATGTATTGTAGATGCTCTCATGGTTATACAGGCATTAGATGTCAGCATGTAGTATTAGTAGACTATCAACGTTCAGAAAAACCAAACACTACAACGTCATATATCACATCTCCCGGTATTGTGCTTGTATTATTAGTAGGCATTATTATGTGTTGTCTATTATTTGTTTATAGGTTCACTCGAAGAACTAATAAATTACCTCTACAAGATATGGTTGTGCCATAATTTTTATAAATTTTTTTATGAGTATTTTTACAAAAAATGTATAAAGTGTATGTCTTATGTATATTTATAAAAATGCTAAATGTGATGTATCTATGTTATTTGTATTT
			ATCTAAACAATACCTCTACCTCTAGATATTATACAAAAATTTTTTATTTCAGTATATTAAAGTAAAATCTAGTTACCTTGAAAATAAATACAGTGGGTGGTTCTGTATCACCAGTAAGAACATAATAGTCGAATACAGTATCCGATTGAGATTTTGCATACAATACTAGTCTAGAAAGAAATTTGTAATCATCTTCTGTGACGGGAGTCCATATATCTGTATCATCGTCTAGTTTATCAGTGTCCCATGCTATATTCCTGTTATCATCATTAGTTAATGAAAATAACTCTCGTGCTTCAGAAAAGTCAAATATTGTATCCATACATACATCTCCAAAACTATCACNNNNNNNNNNNNNNNNNNNNNNNNNNNNNNNTAGATGGTTATTTACTAACAGACATTTTCCAGATCTATTGACTATAACTCCTATAGTTTCCACATCAACCAAGTAATGATTATCTATTGTTATATAACAATAACATAACTCTTTTCCATTTTTATCAGTATGTATATCTATATCAACGTCGCCGTAGTGAATAGTAGTCATTGATCTATTATATGAAACGGATATGTCTAGAACGGCAATTGTCTTACGTCCAGTTAACACTTTCGTTGATTTAAAGTCTAGAGTCTTTGCAAACATAATATCCTTATCCGACTTTATATTTCCTGTAGGGTGGTATAATTTTATTTTGCCTCCACATATCGGTGTTTCCAAATATATTACTAGACAATATTCCATATAGTTATTAGTTAAGGGTACCCAATTAGAACACGTATGCTTATTATCATCATTCGGATCGTATTTCATAAAAGTTATTGTACTATCAATGTCAACACATTCTACATTTTTTAATCGTCTATATAGTATTTTTCTGATATTTTCTATAATATCAGAATTGTCTTCCATCGGAAGTTGTATACTATCGGAATCAGTTACATGTTTAAATAATTCTCTGATGTCATTCCTTATACAATCAAATTCATTATTAAACAGTTTAATAGTCTGTAGACCTTTATCGTTGTAAATATCCATTGTCTTATTAGTTACGCTTATTTTTATGTGTTTTATGTTGATTTATTATATTTATAAGAATGATTGTTTGACAAATCACGAGAACTATTAAGACATATATTATTAGAGGTATATATTATAAAAAAGTTTTTGATTACGATGTTATAAGAGGAAAAAGGACACATTAACATCATACATCAATTAACTATTTTTATAACATCGTAATCAAAAGAATTGCAATTTTGATTATAACAACTGTCAATGAATTATGGAATTGTATATTACACATTATACGGTATGTTGGTAACGACAAATACCGATTGGTAATTGTTTACCGGTGTAATAGAATTTATATATCTATTACACCGGCCAAGTATGCATAATAATAAGTTGTGGGAGTATCATCCACATATTTATAATTTAGGACTTTGTATTCAGTATTTTTGGAATCATAAAAAAAGTTTTACCATTTTAAAATTTAAAAAGTATTTACATTTTTCACTGTTTAGTCGCGGATATGGAATTTGATCCTACCAAAATCAATATATCATCTATAGATCATGTAACAATATTACAATACATAGATGAACCAAATGATATAAGACTAACAGTATGCATTATCCAAAATATTAATAACATTACATATTATATCAATATCACAAAAATAAATCCACATTTGGCTAATCAATTTCGGGCTTGGAAAAAACGTATCGCTGGAAGGGACTATATGACTAACTTATCTAGAGATACAGGAATACAACAATTAAACCTTACTGAAACTATACGTAACTGTCAAAAAAATAGAAACATATATGGTCTATATATACACTACAATTTAGTTATTAATGTGGTTATTGATTGGATAACCGATGTGATTGTTCAATCAATATTAAGAGGGTTGGTAAATTGGTACATAGATAATAATACCTATACTCCAAATACACCCAATAATACAACAACCATTTCTGAGTTGAATATCATCAAA
			ATACTGGATAAATACGAGGACGTATATAAAGTAAGTAAAGAAAAAGAATGTGGAATTTGCTATGAAGTTGTCTACTCAAAACGATTAGAAAACGATAGATACTTTGGTTTATTGGATTCGTGTAATCATATATTTTGCATAACATGTATCAATATATGGCATAGAACACGAAGAGAAACTGGTGCGTCGGATAATTGTCCTATATGTCGTACCCGTTTTAGAAACATAACAATGAGTAAGTTCTATAAGCTAGTTAACTAATAAATAAAAAGTTTAATTTGTTGACGACATATATCGTTATTTTTCTCGTATGAAAGATTAATTTGATTCTAATATANNNNNNNNNNNNNNNNNNNNNNNNNNNNNNNNNNNNNNTAGATTATATCATAAATAAAAATAGTAGCACGTGCTACTTCAGCCAAATATTCTTTTTTGAAACGCCATTTAGCGTAGTGAGGACACAAGTGAACCTATAATGAGCAAATTTATTAGTATCGGTTACATGAAGGACTTTACGTAGAGTGGTGATTCCACCATCTGTGGTACGAATGGTTTCATCTTCTTTGATGCCATCACCCAGATGTTCTATAAACTTGGTATACTCGTCCGATTTCATATCCTTTGCCAACCAATACATATAGCTAAACTTAGGCATATGTTCCACACATCCTGAACAATAAAATTCTCCAGATGATGTTACAATGTCTAGATTTGGACATTTGGTTTCAACCGCGTTAACATATGAGTGAACACAGCCATACATGAAAGCGATGAGAAATAGGATTCTCATCTTGCCAAAATATCACTAGAAAAAATTTATTTATCAATTTTAAAGGTATAAAATACTTATTGTTGTCCTCGTTTGTCAATCATGTTAATGTCTTTAAGATAAGGTAGGCAAATTTTATAGTATTAAGAATTGGGCAACCATAAGACATGACACAAAGANNNNNNNNNNNNNNNNNNNNNNNNNNNNNNNNNNNNNNNNNNNNNNNNNNNNNNNNNNNNNNNNNNNNNNNNNNNNNNNNNNNNNNNNNNNNNNNGGCATCTCCCCCTTTCTTTTTTAGTAGATATTTCATCGTGTAAGAATCAATATTAATATTTCTAAAGTATCCGTGTATAGCCTCTTTATTTACCCTCCATATGCCAACATGCATTCCACTAGATGGATATCGATATCGTCGAATGTCATATACTCAATTAGTATATGTTGGAGGACATCCGAGTTCATTGTTTTCAATATCAAAGAGATGGTTTCCTTATCATTTCTCCATAGTGGTACAATACTACACATTATTCCGTGTGGCTTTCCATTTTCCAAAAACAATTTGACCAAATCTAAATTTACATCTTTATTGTATCTATAATCACTATTTAGATAATCAGCCATAATTCCTCGAGTGCAACGTGTTAGATCGTCTATATATGAATAAGCAGTGTTATCTATTCCTTTCATTAACAATTTAACGATGTCTATATCTATATGAGATGACTTAATATAATATTGAAGAGCTGTACAATAGTTTTTATCTATAGAAGACGGCTTGATTCCGTGATTAATTAGACATTTAACAACTTCCGGACGCACATATGCTCTCGTATCCGACTCTGAATACAGATGAGAGATAATATACAAATGCAATACGGTACCGCAATTTTGTGGTTGATAATCATCATACGTGTATCCATACTCGTCATCCTCATAAAGAACATTGCAGCCATTTTCTATGAACAAATCAATAATTTCAGGAACAGGATCATCTGTCATTACATAATTTTCTATAACTGAACGATGGTTTTCACATTTAACACTCAAGTCAAATCCATGTTCTACCAACACCTTTATTAAGTCAACGTTTACATTTTTGGATTTCATATAGTTGAATATATTAAAGTTATTTATGTTGCTAAATCCAGTGGCTTCTAGTAAAGCCATCGCTATATCCTTATTAACGTTAACATGTCTACTATTTGTGTATTCTTCTAATGGGGTAAAATGT
			CTCCAATTTTTGTGTAATGGATTAGTGCCACTGTCTAGTAGTAGTTTGACGACCTCGACATTATTACAATGCTCATTAAAAAGGTATGCGTGTAAAGCATTATTCTTGAATTGGTTCCTGGTATCATTAGGATCTCTGTCTTTCAACATCTGTTTAAGTTCATCGAGAGCTACCTCCTCATTTTCCAGATAGTTAAACATTTTGACTGAATAGAAGTGAATGAGCTACTGTGAACTCTGTACACCCACACAACTAATGTTATTAAATATCATTTTTTGAATATATTTATACCATGTCAAAACTTGTTCAATTATTAATAAAAATAATTTAGTGTTTAAATTTTACCAGTTCCAGATTTTACACCTCCATTAACCCCACTTTTTACACCACAGGACGATCCTCCCCACATTTCACCGCCACCAGATGTATAAGTTTTAGATCCTTTATTACTACCATCATGTCCATGGATAAAGACACTCCACATGCCGCCACTACCTCCTTTAGAAGACATATTAATAAGACTTAAGACAAGTTTAACAATAAAATTAATCACTCACACAATACTACCAACCTACACTATTATATGATTATAGTTTCTATTTTTATAGGAACACGTACGAGAAAATCAAATGTCTAAGTTCTAACGGTAGTGTTGATAAACGATTGTTATCCACGGATACCTCATTTATCATGTTGTCTATTTTCTTACTTTGTTCTATTAACTTATTAGCGTTGTATATTATTTGATTATAAAACTTATATTGCTGTTTAGTCCACTCTATAAATATCGGATTATTCACATATCGTTTCTTTGTAGGTTTATTTAACTTGTACATCACTGTAAGCATGTCCGTACCATTTATTTTAATTATAATATAATAATAGAGTGCGGTTTTACCTATTTTATCATCTATTTAATAATATAATCCTAATAGTAATCGTCATCATTGTACCCACTTGAGAAGTTAGTAACTTTTTCTATTATAATCTTGTATCCGTAAGATACATTACTACACATAGGAATTCCCTGATCGAGCAATAGTTTAAATACATCTACATTTGGATTTGATGTAGTTGCGTATTTCTCTACAATATTAATACCATTTTTGCAACTATTTATTTCTAGACCTTTTGCGATTAGTAATCTCAATAATTCTACGTCAATATTATCAGATTCTATATATTCGAATATATCAAAGTCATTGATATTTTTATAATTGGTAGAAGACAATAATGACACCACAACATCAGTTTTGATATTCTTATTTTTTTGGTAACGTATACATTTAATGAATTTTCATTACGTTCTACCAATGATTGTGCACTGCAGGCATCAAAAGTTTTACAACTATCATAAAGCTACTATCCTATCCAACCATTATGGTATTGATGCTATAGTATATTTTAATTCATTTCATTTATGTGTATTTGGTACGAGCAGACAGCATGAGATCGTATGATTTCAGTACCGTAGTGACAGTACTATTAGTTTCAATAAGATCAATCTCTAGATCTATAGAATCAAAACATGATAGGTTAGAAGATAATGAATATCTGTAGGCTTCTTGTTGTACTGTAACTTCTCGTTTTGTTAGATGTTTGTATCATGCTTTAATGGTACAAATTTTATCCTCGCGTTGTGTATCATATTCGTCCCTACTATAAAATTGTATATTCAGATTATCATGAGATGTGTTTACACTAACTGTATCAATACGGCACACCATTTAGTCATAACCGTAATCCAAAAATTTTTAAAGTATATCTTAACGAAAGAAGTTGTATCATCGTTAGGATTTGGTAAATTATTATCTACAGTGTATGGTACTAAATCCTCATAAGTGTATATATCTAGAGTAATGTTTAATTTATCAAATGGTTCATAATATGGATCCTCATGACAATTTCCGAAGACGAAAATGAGATATAGACATGGTTACTCCTTAAAAAATACGAATAATCGCCTTGGCTATTTAGTAAGTGTCATTTAACACTATACT
			TATATTAATCCATGGACTCATAATCTCTATACGGGATTAACGGATGTTCTATATACGGGGATGAGTAGTTCTCTTCTTTAACTTTATACTTTTTACTAATCATATTTAGACTGATGTATGGGTAATAGTGTTTGAAGAGCTCGTTCTCATCATCAGAATAAATCAATATCTCTGTTTTTTTGTTATACAGATGTATTACAGCCTCATATATTACGTAATAGAACGTGTCATCTACCTTATTAACTTTCACCGCATAGTTGTTTGCAAATACGGTTAATCCTTTGACCTCGTCGATTTCCGACCAATCTGGGCGTATAATGAATCTGAACTTTAATTTCTTGTAATCATTCGAAATAATTTTTAGTTTGCATCCGTAGTTATCTCCTCTATGCAACTGTAAATTTCTCAACGCGATATCTCCATTAATAATGATGTCAAATTCGTGTTGTATACCCATACTGAATTGATGAACGAACGAATACCGACGGCGTTAATAGTAATTTACTTTTTCATCTTTACATACTCGGTACTAGTTTTACTATCATAAGTTTATAAATTCCACAAGCTACTATGGAATATACCAACCATCTTAGTATAGAACACATGTCTTAAAGTTATTAATTAATTACATATTGTTTTATATATCGCTACGAATTTAAACAGAGAAATCAGTTAGGAAGAAAAAATTATCTGTCTTCTTCATCATCGTCTATTGGATAACGTCTCTGTATTCTACGATAGAGTGCTACTTTAAGATGAGACATATCCGTGTTATCAAAAATATACTCCATTAAAATGATTATTCCGGCAGCGAACTTGATATTGGATATATCACAACCTTTGTTAATATCTACGACAATAGACAGCAGTCCCATGGTTCCATAAACAGTGAGTTTATCTTTCTTTGAAGAGATATTTTGTAGAGATCTTATAAAACTGTCAAATGACATCGCATTTATATCTTTAGCTAAATCGTATATGTTACCATCGTAATATCTAACCGCGTCTATCTTAAACGTTTCCATCGCTTTAAAGACGTTTCCGATAGATGGTCTCATTTCATCAGTCATACTAAGCCAACAAATATAATCGTGTATAACATCTTTGATAGAATCAGACTCTAAAGAAAACGAATCGGCTTTATTATACACATTCATGATAAACTTAATGAAAAATGTTTTCGTTGTTTAAGTTGGATGAATAGTATGNNNNNNNNNNNNNNNNNNNNNNNNNNNNNNNNNNNNNNNNNNNNNNNNNNNNNNNNNNNNNGAGAATGACATAACTAATCATAACTAGTTATCAAAGTGTCTAGGATGCGTAATTTTTCATATGGTATAGATCCTGTAAGCGTTGTCTGTATTCTGGAGCTATTTTCTCTATCGCATTAGTGAGTTCAGAATATGTTATAAATTTAAATCGAATAACGAACATAACTTTAGTAAAGTCGTCTATATTAACTCTTTTATTTTCCAGCCATCGTAATACCATGTTTAAGATAGTATATTTTCTAGTTACACTATGGTCTCATCGTTGTTTAGAATATCACATACTGAATCTACATCAAATTTTAGAAATTGGTCTGTGTTACGTATCTCTTCTATATTATTGTTGATGTATTGTCGTAGAAAACTATTACGTAGACCATTTTCTTTATAAAACGAATATATAGTATACCAATTATCTTTTCCGATAATATATTTACACACATAATCCATTCTCTCAATCACTACATCTTTAAGTTTTTCGTTGTTAAGATATTTGGCTAAATTATATAATTCTATTAGATCATTAACAGAATCAGTATATATTTTTCTAGATCCAAAGACGAACTCTTTGGCGTCCTCTATAATATTCCCAGAAAAGATATTTTCGTGTTTTAGTTTATCGAGATCTAATCTGTTCATATACGTATCCATGATAGCCGCATAAAATAAAATCCATTTTCATTTTTAACCAATACTATCTCCTCTATTCATAATTGAGATTGATGTAATACTTTG
			TTACTTTGAACGTAAAAACAGTACACGGATCCGTATCTCCAACAAGCATGTAGTAATCAAATTTGGTGTTGTTAAACTTCGCAATATTCATTAATTTAGATAGAAATTTATACTCATCATCTGTTTTAGGAATCCATGTATTATTACCACTTTCCAACTTATCATTATCCCAGGCTATGTTTCGTCCATCATCATTGCGCAGAGTGAATAATTCTTCTGTATCCGGCAGTTCAAATATATGATCCATGCATAGATCGGCAAAGCTATCGTAGATGTGATTTTTCCTAAATCGAGTATAAAACTCGTTTACTAGCAAACACTTTCCTGATTTATTGACCAAGACACATATGGTTTCTAAATCTATCAAGTGGTGGGGATCCATAGTTATGACGCAGTAACATAGATTATTACCTTCTTGACTGTCGCTAATATCTATATATTTATTGTTATCGTATTGGATTCTGCATATAGATGGCTTGTATGTCAAAGATATAGAACACATAACCAATTTATAGTCGCGCTTTACATTCTCGAATCTAAAGTTAAGAGATTTAGAAAACATTATATCCTCGGATGATGTTATCACTGTTTCTGGAGTAGGATATATTAAAGTCTTTACAGATTTCATCCGATTCAAATAAATCACTAAATAATATCCCACATTGTCATCTGTTAGAGTAGTATCATTAAATCTATTATATTTTATGAAAGATATATTACTGCTCACCTCTATATTTCGTACATTTTTAAACTGTTTGTATAATATCTCTCTGATACAATCAGATATATCTATTGTGTCGGTAGACGATACCGTTACATTTGAATTAATGGTGTTCCATTTTACAACTTTTAACAAGTTGACCAATTTATTTCTAATAGTATCAAACTCTCCATGATTAAATATTTTAATAGTATCCATTTTATATCAACGGACACAAAGTAGCTAACATAAACCATTGTATAATTTTTATGTTTTATGTTTATTAGCGTACACATTTTGGAAGTTCCGGTTGCCATGTATTTCCTGGAGAGCAAGTAGATGATGAGGAACCAGATAGTTTATATCCGTACTTGCACGTAAAGTCTACATTGTCATTATACGAATATGATCTTTTAAACCCGCTAGACAAGTATCCGTTTAATATTGTAGGATGTGGACATTTAACAATCTGACACGTGGGTGGATTAGACCATTCTCCTCCTGAACACAGGACACCAGAGTTACCAATCAACGAATATCCACTATTGCAACTATAAGTTACAACGCTTCCATCGGTATAAAAATCATTATATCCGTTATGTCTTCCGTTGGATATAGATGGAGGTAATTGGCATTTAACAGATTCGCAAATAGGTGCCTTGGGATTCCATACCATAGATCCAGTAGATCCTAATTCACAATACGATTTATATTCACCGATCAAATAATATCCGCTATTACAAGAGTACGTTATACTAGAGCCAAAGTCTACTCCGCCAATATCAAGATGGCCATTATCGATATCTCGAGGCGACGGGCATCTCCGTTTAATACATTGATTAAAGAGTGTCCATCCAGTACCTGTACATTTAGCATATATAGGTCCCATTTTTTGCTTTCTGTATCCAGGTAGACATAGATATTCTATAGTGTCTCCTATGTTGTAATTAGCATTAGCATCAGTCTCCACACTATTCTTAAATTTCATATTAATGGGTCGTGACGGAATAGTACAGCATGATAGAACGCATCCTATTCCCAACAATGTCAGGAACGTCACTCTCTCCACCTTCATATTTATTTATCCGTAAAAATGTTATCCTGGACATTGTGCCAATAATAAAAAAGCCCATATATGTTCGCTATTGTAGAAATTGTTTTTCATAGTTGCTCAAAAACGATGGCGGTGACTTATGAGTCTCATCTTTAGTAAACATATCATAATATTCGATATTACGAGTTGACACATTGAACAAATCCAAGTATTTGATTTTGGATAATATTCGTATTTTGCATCTGC
			TATAATTAAGATATAATCGCCACAAGAACACGCGAACATCTTTCCTACATGGTTAAAGTACATGTACAATTCTATCCATTTGTCTTCCTTAACTATATATTTGTATAGATAATTACGAGTCTCGTGTGTAATTCCAGTAATTGCATAGATGTTACCATCGTACTCTACAGCATAAACTATACTATAATGTCTAGGCATGGGAGACTTTTTTATCCAACAATTTTTAGTGAAACATTCCACATCGTTTAATATTACATATTTTTCATACGTGGTATAAACTCCRCCCATTACATATATATCATCATTTACGAATACCGACGCGTCTGAATATCTAGGAGTAATTAAGTTTGGATGTCTTATCCATTTCAAAGTGTAGCGTTTTAAATATTCTGCTACACCTGTTGAAATAGAAAATTTTAATCCTCCTATTACATATAACTTTCCATCATTAACGACGACATATTAGTAACTGTTTTCCATNNAGATCTACCCACGGATACGAAATAAACATGTCTATTGTTAATCATGCTGCCAATAATGTATAGACAATTATATAAAAATTTGCATTATAGAATTGTCTATCTATCTGTATTACCGACGATTGTCCAATATTCTGTTCTAGGAGAGTAATGGGTTATTGTGGATATAATCAGAGTTTTTAATGACTACTATATTATGTTTTATACCATTTCGTGTCACAGGCTTTGTAGATTTGGATATAGCATTGCACATAGTATTAGTCATAAACTTGGGATGTAAAATGTTGATGATATCTACATCGTTTGGATTTTTATGTATCCACTTTAATAATATCATAGCTGTAACATCCTCGTGATTTACGTTGACGTTTTCGTGGGATAAGATAGTTGTTCATCCTTTGATAATTTTCCAAATTCTGGATTGGATGTCACTGCAGTAATATTGTTAATTATTTCTAACATTGACGCATTATATAGTTTTTACACATAGATCTACAACAGGTGGAATATCAATTAATACGGCAGCAACTAGTATCATCTCTACATTGTTTACGGTGATGTTTATCTTCTTCCAGCGCATATAGTCTAATAGCGATTCAAACGCGTGATAGTTTATACCATTCAATATAATCGCTTCATCATTTATATGGTGTTTCTAAATTCGTTTAAAAAATTATACGGAGACGCCGTAATAATTTCCCCATTGATAGAAAATATCACGCTTTCCATTCTTGAAGTACTATAAGAATTATAGTATAATGTAACGTTTATATATTCAATAAAAAATCATTTCGACATTAATTCCTTTTTAAATTTCCGTCTATCATCTATAGAAACATATTCTATGAATTTATAAAATGCTTTTACGTGTCCTATCGTAGGCGATAGAACCGCTAAAAAGCCTATCGAATTTCTACAAAAGAATCTATTATATGGTATAGGGAGAGTATAAAACATTAAATGTCCGTACTTATTAAAGTATTCAGTAGCCAATCCTAACTCTTTCGAATACTTATTAATGGCTCTTATTCTGTACGAATCTATTTTTTGAACAACGGACCTAGTGGTATATCTTGTTCTATGTATCTAAAATAATGTCTGACAAGATCCGTTAGTTTAATATCCTTAGTCATCTTGTCTAGAATGGCGTATCTAACTGCGGGTTTAGGCTTTAGTTTAGTTTCTATATCTACATCTATGTCTTTATCCAACACTAAAAATATAATAGCTAATATTTTATTACAATCATCCGGATATTCTTCTACGATCTCACTAACTAATGTTTCTTTGGTTATACTAGTATAGTCACGATCAGACAAATAAAGAAAATCAGATGATTGATGAATAATACATTTAAATTTATCATCTGTAAGATTTTTGAGATATCTCATTAAAATATTATTAGGGTCAGTACTCATTATCATATATTGGCAGCAGCTATTACTTATTTTATTTTATTTTTCACCATATAGATCAATCATTAGATCATCAAAATATGTTTCAATCATCCTAAAGAGTATG
			GTAAATGACTTTTCCCATCTAATTTCTGGACGTTCACCAATGTCTCTAGCCACTTTGGCACTAATAGCGATCATTCGCTTAACATCTTCTACATTATTAACTGGTTGATTCAATCTATCTAGCAATGGACCGTCGGACAGTGTCATTCTCATGTTCTTAATCAATGTACATACATCACTGTCATCTACCAATTCATCCAACAACATAAGCTTTTTAAAATCATCATTATAATAGGATGGATCGCCATCATTTCTCCAAAGAATATATCTAATAAGTAGAGTCCTCATGCTTAGTAATTTAACTATTTTAGTTAACAACTATTTTTTATGTTAAATCAAGTAGAACCACTATGTTAATACTTATTCATATTTTAGTTTTTAGGATTGATAATCAACATAAAAATTAATACATCATCAATTTTGAAAATACTTAGTTTCCACGTAGTCAATGAAACATTTGAGCTCATCGTACAGAACGTTCTCGTACAAGACGTAACTATAAACTGGTTTATATTTGTTCAAGATAGATACAAATCCGATAACTTTTTTGACAAATTCTACGGGATCCACTTTAAAAGTGTCATACCGGGTTCTTTTTATTCTTTTAAACAGATCAATGGTGTGATGTTGATTAGGTCTTTTACGAATTTGATATAAAATAGCGTTCACATATCCTCCATAATGGTCAATCGCCATTTGTTCGTATGTCATAAATTCTTTAATTATATGGCACTGTGTATTATTTAGTTCATCCTTGTTCATCATTAGGAATCTATCCAATATGGCAATTATACTAGAACTATAAGTGTGTTGTAAACACATATTGATGTGTCTGTTTATACAATTAATGATATTTGGATCCATGCTACTACCTTCGGGTAAAATTGGAGAATCGTATACCATTTCTAGTACTTTAGGTTCATTGTTATCCATTGTAGAGGATGACATGCTCGAATCATACAAAAATATATTATTTTTATGTTATTTTGTTAAAAATAATCATCGAATACTTTGTAAGATACTCCTTCATGAACATAATCAGTTACAAAACGTTTATATGAAGTAAAGTATCTACGATTTTTACAAAAGTCCGGATGCATAAGTACAAAGTACGCGATAAACGGAATAATAATAGATTTATCTAGTTTATCTTTTTCTATCGCTTTCATAGTTAGATACATAGTCTCGGAAGTCGGATTATGTAACATCAACTTCGATAAAATTACTGGGTTATTTAGTCTTACGCATTCACTCATACATGTATTACCGTTAACTACAGAGTCTACACTAAAATGATTAAACAATAGATAGTCTACCATTGTTTCGTATTCAGATAGTACAGCGTAGTACATGGCATCTTCACAAATTATATCATTGTCTAATAGATATTTGATGCATCTTATGGATCCCACTTCGACAGCCATCTTAAAATCGGTAGAATCATATTGCTTTCCTTTATCATTAATAATTTCTAGAATATCATCTCTATCATAAAAGATACAAATATTAACTGTTTGATCCGTAATAACATTACTAGTTGATAACAATTTGTTAATAAGATGTGCTGGGCTCAATGTCTTAATAAGAAGTGTAAGAGGACTATCTCCAAATTTGTTTTGTTTATTAACATCCGTTGATGGAAGTAAAAGATTTATAATGTCTACATTCTTGACTGTTTTAGAGCATACAATATGGAGAGGTGTATTTCCATCATGATCTGGTTTTGAGGGGCTAATTCCTAGTTTCATCATCCATGAGATTGTAGAAGCTTTGGGATTGTCTGACATAAGATGTCTATGAATATGATTTTGCCAAATTTATCTACTATCCTGGCTTCAAATCCAATGGACATTATTTTTTTAAACACTCTTTCTGAAGGATCGGTAGACGCCAACAACGGACCACATCCTTCTTCATCAACCGAGTTGTTAATCTTGGCTCCATACTGTACCAATAAATTTATTCTCTCTATGACTTCATCATCTGTTCCCGAAAGATAAT
			ATAGAGGCGTTTTATGCTGTTTATCGCACACGTTTGGATCTGCGCCGTGCGTCAATAGCATCGCAACTATTCTATTATTATTAATTTTAGAAGCTATATGTAATGGATAATTTCCATCATCATCCGTCTCATTTGGAGAGTATCCTCTATGAAGAAGTTCTTCGACAAATCGTTCATCTAGTCCTTTAATTCCACAATACGCATGTAGAATGTGATAATTTCCAGAAGGTTCAATAGCTTGTAGCATATTCCTAAATACATCTAAATTTTTACTATTATATTTGGTATAAAGAGATAGATAATACTCGGCCGACATAATGTTGTCCATTGTAGTATAAAAATTAATATTTCTATTTCTACTATAATTTACTCTCTATAACAAATGTCATAACTTAGTTCTTTTATGTCAAGAAGGCACTGGTTTAGTTCATCTATGAATGTCACACCATAACTACCACGCATACCATACTTAGAGTTATGATAAAGATATTTATCCTTAGGGTGCAGGTAATGGGGATTAATCTTTGTTGGATCAGTCTCTAAGTTAACACATGTCACACAGGATCCATTTATAGTTATATCACATGATGATTTATGGTGAATTGATTCCGGAAGATCGCTATTGTATTTTGTGGTTCCACAATTCATTTCCATACATGTTATTATCACACTGATATTATGATGAACTTTATCCAGTCGCTGGGTTGTAAACAACATAACAGATAGTTTATTATCTTTACCAACTCCCTCTGCCGCCGCAACGAATCTCTGATCCGTATCCATGATGGTCATGTTTATTTCTAGCCCGTATCCAGTTAACACTATGTTAGCATTTCTATCGATATAGCTTTCACTCATATAACACTCACCAATAATAGTAGAATTAATGTCGTAATTTACACCAATAGTAAGTTCGGCGGCAAAGTACCAATACCTGTAATCTTGTCGAGGAGGACATATAGTATTCTTGTATTCTACCGAATACCCAAGAGATGCAATACAAAATAGTAAGACTAATTTGTAAACCATCTTACTTAAAATATGTAACAATAGTACGATGAATGAGTAATAAGAAATCTATCTTATATACACATAATTATTCTATCAATTTTACCAATTAGTTAGTGTTTAATAAAAATATGGGAATCTAATTAATTTTTCCTTACACAATCGACGTACATGAGTCTGAGTTCCTTGTTTTTGCTAATTATTTCATCCAATTTATTATTTTTGACGATGTCAGATCTTTTGTATAGGAGTCGACTTGTATTCAACATGCTTTTCTATAATCATTTTAGCTATTTCGGCATCATCCAATAGTACATTTTCCAGATTAGCAGAATAGATATTAATGTCGTATTTGAACAGAGCCTGTAACATCTCAATGTCTTTATTATCTATAGCCAATTTAATGTCCGGAATGAAGAGAAGGAAATTATTGGTGTTTGACGGCGTCATATAGTCGAGCAAAAGAATCATCATATCCACGTGTCCATTTTTATAGTGGTGTGAATACAACTAAGGAGAATAGCCAGATCAAAAGTAGATGGTATTTCTGAAAGAAAGTATGTATAATACTTACATCATTAAGCATGACGGTATGATAAAATGAAGTTTTCCATCCAGTTTTCCCATAGAACATAAGTCTCCAATTTTTCTTAAAACAGTTTTACCGTTTGCATGTTACCACTATCAACCACATATACAATACAGTGTTCCCTTGTCATTAAATTGTGAATCATCCAGTCCACTGAATAGCAAAATTTTTACTATTTTGGTATCTTCCAATGTGGCTGCCTAATGTAATGGAAATTCATTCTCTAGAAGATTTTTTAATGCTCCAGCGTTCAACAACGTACATACTAGACGCATGTTATTATCAGCTATTGCATAATACAAGGCACTATGTCCATGGACATCCGCCTTAAATGTATCTTTACTAGAGAGAAAGCTTTTCAGCTGCTTAGACTTCCGAGTATTAATTCGTAACAGATCCATGT
			CTGAAACGAGACGCTAATTAGTGTATAATTTTGTCATACTGCTCCAGAATTAATAATATCTCTAATAGATTTGATTAGTAGTTATATGGCTATCGCAAAACAACATATACACATTTAATAAAAATAATATTCATTAAGGAGATTCAGATTCCGCCGTATCCATAAACAATATTAAGGAGATTCTACCTTACCCATAAACAATATAAATCCAGTAATATCATGTCTAATGATGAACACAAATGGTGTATTAAATTCCAGTTCTTCAGGAGATGATCTCACCGTAGCTACCATGATAGTAGATGCCTCCGCTACAGTTCCTTGTTCGTTGACATCTATCTTTGCATTCTGAAACATTTTATAAATATATAATGGGTCCCTAGTCATATGTTTAAACGACGCATTATCTGGATTAAACATACTAGGAGCCATCATTTCGGCTATCGACTTAATATCCCTCTTATTTTCGATAGAAAATCTAGGGAGTTTAAGATTGTACACTTTATTCCCTAATTGAGACGACCAATAGTCTAATTTTGCAGCCATGATAGAATCTGTGAAATGGGTCATATTATCACCTATTGCCAGATACATACTAATATTAGCATCCTTATACGGAAGGCGCACCATATCATATTCTTCGTCATCGATTGTGATTGTATTTCCTTGTAATTTAGTAACTACGCTCATCATGGGAACCGTTTTCGTGCCGTACTTATTAGTAAAACTAGTATTGTGTGTTTTAGTGATATCAAATGGATATTGCCACGTACCTTTAAAATATATAGTATTAATGATTGCCCATAGAGTATTATTGTCGAGCATAGTAGAATCTACTACATTAGACATACCTGATCTACGTTCTACTATGGAATTAATTTTATTAACCGCATCTCGTCTAAAGTTTAATCTATATAGGCCAAATCTATGATATTGTTGATAATACGACGGTTTAATACACACAGTATTATCTACGAAACTTTGATAAGTTAGATTAGTGTACGTATATTTAGATGTTTTTAGCTTAGCTAATCCTGATATTAATTCTGTAAATGCTGGACCCAGATCTATTTTTCTCAAATCCATAGTCTTCAATAATTCTACTTTAGTATTACCTGATGCAGGCAATAGCGACATAAACATAGAAAACGAATAGCCAAACGGCGAGAAGACAATATTATCATCCTTATTCCCATCTTGAATATTTTTATACGCTAATATACCGGCATTGGTAAATCCTTGCAGGCGATAGGTGAACGCTGTACACGCTAACGATAGTATCAATAACACAATCATGATTTTATGGTATTAATATTTTACCTTATTTTTTATATTTGGTATAAAAATTATTGATGTCTACACATCCTTTTGTAATTGACATCTATATATCCTTTTGTATAATCAATTCTAATCACTTTAACTTTTACAGTTTTCCCTACCAGTTTATCCCTATATTTAAAATATCTATTCATATGCATCTGAGTACTCTCTACCAAGATAGCTTCAGAGTGAGGATAGTCAAAAAGATCAACATATAGAACATAACCATTCTCGTATACTTTGCCCTTTAATACATCACCCACATTGGGCAACGAATAACAAAATACAAGCATCTTGTTAACGGGCTCGTAAATTGGGATAAAAATTATGTTTTTATTATTTTATATCTATTTAATATTTACAATATATGTAATCATTATCCAGATTGAACATACAGTTTGCACTTGCCATGATTCGTTATATAACTATTAATATTAACAGTTCGTTTAATGATCATATTATTTTTATGTTTTATTAATAATTGTAAAACATACAATTAAATCAATATAGAGGAAGGGACGGATACTGTCTTTTGTGAGATATAGTTATGGCGACTAAATCAGATTATGAGGATGCTGTTTTTTACTTTGTGGATGATGATGAAATATGTAGTCGTGACTCCATCATCGATCTAATAGATGAATATATCACGTGGAGAAATCATGTTATAGTGTTTAACAAAG
			ATATTACCAGTTGTGGAAGACTCTACAAGGAATTGATGAAGTTCGATGATGCTGCTATACGATACTATGGTATTGATAAAATTAATGAGATTGTCGAGGCTATGAGTGAAGGAGACCACTACATCAATCTTACAGAAGTTCATGATCAGGAAAGTCTATTCGCTACCATAGGAATATGTGCTAAAATCACTGAACATTGGGGATACAAAAAGATTTCAGAATCTAGATTCCAATCATTGGGAAACATTACAGATCTAATGACCGACGATAATATAAACATCTTGATACTTTTTCTAGAAAAAAATTGAATTGATGATATAGGGTTCTTTATAATGCATTCGTATTCTATATCCGGTGTTAAAAAAATTATCCTATCATGTATTTGAGAGTCTTATATGTAGCAAACATGATAGCTGTGATACCAATAAGCTTTAGATATTCACGCGTGCTGGGGATGGTATTATCTGGCGGTGAAATGTCCGTTATATAATCTATAAAACAATCATCGCATATAGTATGCGATAGTAGAGTAAACATTTTTATAGTTTCTACTGGATTCATACATCGTTTACCCAATTCGGTTATGAATGAAATTGTCGCCAATCTTACACCCAACCCCTTGTTATCCATTAGTATAGTATTAACTTCGTTATTTATGTCATAAACTGTAAATGATTCTGTAGATGCCATATCATACATGATATTCATGTCCCTATTATAATCATTATTAACTTTATCACAATACATGTTGATAATATCTATATATGATCTAGTTTTTGTGGGCAATTGTCTATACAAGTCGTCTAAACGTTGTTTACTCATATAGTATTGAACAGCCATCATTACATGGTCCCGTTCCGTTGATAGATAATCGAGTATGTTAGTGGACTTGTTAAATCTATATACCATATTTTCTGGAAGTGGATATACATAGTTGTGATCATCATTATTGCTAGCCTTATCTCTATATCATCTACATAATCTACGATATTATTACACATAAACATCGGCAACATACTATTGTACATTATCTAAGTCCGGTTGATCCAAACCCTTGATCTCCTCTATCTGTACTATCTAGAGATTGTACTTCTTTCAGTTCTGGATAATATATACGTTGATAGATTAGCTGAGCTATTCTATCCCCCGTATTTACATTAAATGTATATTTTCCATTATTAATAAGAATGACTCCTATATTTCCCCTATAATCTTCGTCTATTACACCGCCTCCTATATNNNNNNNNTTTAGGGACAGACCAGACCTAGGAGCTATTCTACCATAGCAGAACTTAGGCATGGACATACTAATATCTGTCTTAATTAATTGTCTTTCTCCTGGAGGGATAGTATAATCATAAGCGCTATATAAATCATATCCGGCGGCGTACGGTGATTGTCTAGTAGGAGATTTAGCTCTGTTAGTTTCCTTAACAAATCTAACTGGTGAGTTAATATTCATGTTGAACATAAAACTAATATTTTATTTCAAAATTATTTACCATCCCATATATTCCATGAATAAGTGCGATGATTGTACACTTCTATAGTATCTATTACGAACCACGATAAAATCCTCATATCAATAGCAGTTTATTATCCATTATTATCAATTCTGGATTATCCCTTGATAAATAGTATCATCTATTAGAGACCATGTATTGCTGTATTTGCAATAAAATTCAGCATTTCTACCAACCAAGAATAACCTTCTACCGAACACTAACGCGCATGATTTATAATGAGGATAATAAGTTGACGGTCCAAACTGCCACTGATCATGATTGGGTAGCAAATATTCTGTAGTTGTATCCGTTTCAGAATGTCCTCCTATTACGTACATAACATTGTTTATGGATGCCATTGCTGGATTACATCTAGGTTTCAAAAGACTTGGCATATTAACCCAAGCAGCATTCCCGTGGAACCAACGCTCAACAGATGTGGGATTTGGTAGACCTCCTACTACGTATAATTTATTGTTAGCGGGTATCCCGCTA
			GCATACAGTTTGGGCTATTCATCGGAGGAATTGGAATCCAATTGTTTGATATATAATTTACCGCTATAGCATTGTTATGTATTTTATTGTTCATCCATCACCGGAGATATACTACTTCTCCAACATGTGTACTTGTACACATATGGAATATATCTATAATTTGATCCATGTTCATAGGATACTTTATGAATGGATACCTGTATTATTTGCGTGGTTGTTTATCACAATGAAATATTTTGGTACAGTCTAATATCCATTTTACATTATTTATACCTCTGGGTGAAAGATAATTTGACCTGATTACATTTTTGATAAGGAGTAGCAAATTTCCTAATTTATTTCTTCTCTTCATATACCACTTAATGACAAAATCAACTACATAATCTTCGTCTGGAACATTTAACTCATTGCTTTCTAGAATAAGTTTCAAGATAAATAATCAAAATTGTCTATGATATCCTCTTCCAGTTCCAAAAAGTGTTTGGCAATAAAGTCTTTAGTATGACATAAGAGATTGGATAGTCCGTATTCTATACCCATTATGTAACACTCGACACAATATTCCTTTCTAAAATCTCGTAGTATAAAGTTTATACAAGTGTAGATGATAAATTCTACAGACGTTAATATAGACACGCGTAATAAATTGATGACGTCATGTCTATTATGTATACCTTTCCAGTATATGAGTAAATAACTATAGAAGTTAAACTGTGAATGTCAAGGTCTAGGCAAACCCTCGTAACTTGATCTTTATTTTTTGTGTATTTTTGACGTAAATGTGTGCGAAAATACGGAGATAACTTTTTCAATATTGTAGAATTGACTATTATATTGCCTCCATAGCATTAATAATTGTTTTGAATTTCTTAGTCATAGACAATGCTAATATATTCTTACAGTACATAGTATTGACAAATATCGGCATTTATGTTTCTTTAAAAGTCAACATCTAAAGAAAAATGATTGTCTTCTTGAGACATAACTCCCATTTTTTGGTATTCACCCACACGTTTTTCGAAAAAATTAGTTTTACCTTCTAATGATATATTTTCCATGAAATCGAATGGATTGGTAACATTATAAATTTTTTTAAATCCCAATTCAGAAATCAATCTATCTGCGACAAATTCTATATATGTTTTCATCATTTCACAATTCATTCCTATAAGTTTAACTGGAAGAGCCACAGTAAGAAATTCTTGTTCAATAGAGACCGCGTCTGTTATAATAGATCTTACTGTTTCTTCACTCGGTGGATACAATAAATGTTTAAACATCAAACATGCGAAATCGCAGTGTAGACCCTCGTCTCTACTAATTAATTCGTTGGAAAACGTGAGTCCGGGCATTAGGCCACGCTTTTTAAGCCAAAATATGGACGCAAATGATCCAGAAAAGAAAATTCCTTCTACTGCCGCAAAGGCAATAAGTCTTTCTCCATAACCGGCGCTGTCATGTATCCACTTTTGAGCCCAATCGGCCTTCTTTTTTACACAAGGCATTGTCTCTATAGCATTAAAGAGATAGTTTTTTTCATTACTATCTTTAACATATGTATCAATCAAAAGACTATACATTTCCGAATGAATGTTTTCAATGGCCATTTGAAATCCGTAGAAACATCTAGCCTCGGTAATCTGTACTTCTGTACAAAATCGTTCTGCTAAATTTTCATTCACTATTCCGTCACTGGCTGCAAAAAACGCCAATACATGTTTTATAAAATATTTTTCGTCTGGTGTTAGTTTATTCCAATCATTGATATCTTTAGATATATCCACTTCTTCCACTGTCCAAAATGATGCCTCTGCCTTTTTATACATATTCCAGATGTCATGATATTGAATTGGAAAAATAACAAATCTATTTGGATTTTTTGCAAGGATTGGTTCCATAACTAAATTAACAATAGTAGTATTTTTTTTCAGTTATCATCTATATGACTGTATTTGGATCTTTTGTACATCGCTATTATCGCAATCACTACAATAATTATA
			ATTATTATTGATAGCATTGTTATTAGCACTATCATAATTAAATTATTGATATTCATGGGTGCGGAATAATCGTTATTATCATCATTATCATTTTGTAATTGTGACATCATACTAGATAAATCGTTTGCGCGATTGTTGTGGGAAGCGGGCATGGAGGATGAATTATCGTTATTATTATTTAAAGCCTCCCATTCGGATTCACAAATATGACGCGCGTTCAACATTTTATGGAAACTATAATTTTGTGAAAACAGGTAACAAGAAAACTCGTCATCGTTATTTTTAACGATAGTAAACCGATTAAACGTCGCGCTAATTTCTAACGCTAGCGACTCTATTGGATATGGATTTCCAGATATATATCTTTTCAGCTCCCCTACGTATCTATAATCATCTGTGGGAAATGGAAGGTATTTCCATCTATCTAGTGTTCCTAATATCATATGTAGTGGTGTAATAGAACCATTAAGCGCGAAAGATTTTATTTCACATCGTATTTTAACTTCGCAATAATTTCTGGTTAGATAACACACTCTACCAGTCAAGTCAATAATATTAGCCTTTACAGATATATTCATAGTAGTTGTGACAATGACTCCATCTTTTAGATGCGATACTCCTTTATATGAGCCAGAATCTTCGTACCTCAAACTCGATATATTCAAACAAGTTAATGAGATATTAACGCGTTTTATGAACGATGATATGTATCCAGAAGTTCTATCCTCCGTGGCTAACGCTATAACCTTATTATTATAGTACCAAAGAGTGTGATTAATGTGTGACACATCAGCGCATGTACATATTTGTACATTATTGTCTACGTCGTATTCGACACATCCACATACAGCCAACAAATATAAAATGATAAATGCTCTAATGGTGTTCGTACCCATCTTAATGCGGCTTAATAAATGTTTCGATTTCAATTTATTGTAAAAAAGAATCGGTTTTATACTGTTCGAGATTCTCATTGATTATATTCTCATCTATCATCTCCACACAGTCAAATCCGTGGTTAGCATATACCTCATCAACCGATAATAGACTATCGGACTCTTCTATCGTTATAACTCGAGAATATTTAATTTGGTCATTCTTAATCAAGTCAATTATCTTATTTTTAACAAATGTGAGTATTTTACTCATTTTTATAAAAAACTTTTAGAAATATACAGACTCTATCGCGTGTCTATATCTTCTTTTTATATCCAATGTATTTATATCTGATTTTTCTTCATTTATTATATATAATGGTCCAAATTCTATACGTGTTGCTTCATCCAGATCATTAAGGTTCTTATAATCGCAATATCCTTCTCCTTCCTCTTCTATATCGTCCTTAAACTTATTCTTAGCGTCACAGAATCGACCACAGCAGGATCCCATGACGAGCGTCATATTAAACTAATTCATTTTCAATAATATACTAATTAGTAACGACTATTAAAATAAATATTCTTCATAACCGGTAAGAATAGTAAAAAGACTAAATCTTCACATTGTAACTATTCAGTAGTGTTTACATAAATGAGATGAGAAGATATTCTCTATTTTGGTGGAGGATTATATGATATAATTCGTGGATAATCATTCTTAAGACACATTTCTTCATTCGTAAATCTTTTCACGTTAAATGAGTGTCCATATTTTGCAATTTCTTCATAGGATGGCGGTGTACGTGGACGGTGCTGTTCCTGTTCTTGTTGTGGTCTCCGACTTTCGTGTTTGCGTTTAGATCCCTCCATTATCGCGATTGCATAGATGAGGTACTATTTTATACCNNNNNNNNNNNNNNNNNNNNNNNNNNNNNNNNAAAAACGTTCCGTATCTGTATTTAAGAGCCAGATTTCGTCTAATAGAACAAATAGCTACAGTAAAAATAACTAGAATAATCGCTACACCCACTAGAAACCACGGATCGTAATACGGCAATCGGTTTTCGATAATAGGTGGAACGTATATTTTATTTAAGGACTTAAGAATTGTCTGTAAACCAC
			AATTTGCTCCCGCCGATCCTGTATTAACTATCTGTAAAAGCATATGTTGGCCGGGCGGAGCCGAACATTCTCCGATATTCAATTTTTGTATATCTATAATGTTATTAACCTCCGCATACGCATTACAGTTCTTTTCTAGCTTGGATACGGCACTAGGTACATCATTTAGATCTATTCCTATTTCCTCAGCGATAGCTCTTCTATCCTTTTCCGGAAGCAATGAAATCACTTCAATAAATGATTCAACCATGAGTGTGAAACTAAGTCTAGTATTACTCATGCATTTGTTAGTTATTCGGAGCGCGCAATTTTTAAACTGTCCTATAACCTCTCCTATATGAATAGCACAAGTGACATTANNAGGGATAGAATGTTGAGCTAATTTTTGTAAATAACTATCTATAAAAAGATTATACAAAGTTTTAAACTCTTTAGTTTCTGCCATTTATCCAGTCTGAGAAAATGTCCCTCATAATAAATTTTTCCAAGAAACTAATTGGGTGAAGAATGGAAACCTTTAATCTATATTTATCACAGTCTGTTTTGGTACACATGATGAATTCTTCTAATGCTGTACTAAATTTGATATCTTTTTCGATTTCTGGATATGTTTTTAATAAAGTATGAACAAAGAAATGGAAATCGTAATACCAGTTATGTTCAACTTTGAAATTGTTTTTTATTTTCTTGTTAATGATTCCAGCCACTTGGGAAAAGTCAAAGTCGTTTAATGCCGATTTAATACGTTCATTAAAAACAAACTTTTTATCCTTTAGATGAATTATTATTGGTTCATTGGAATCAAAAAGTAAGATATTATCGGGTTTAAGATCTGCGTGTAAAAAGTTGTCGCAACAGGGTAGTTCGTAGATTTTAATGTATAACAGAGCCATCTGTAAAAAGATAAACTTTATGTATTGTACCAAAGATTTAAATCCTAATTTAATAGCTAACTTGGTATCTACTTTATCTGCCGAATACAGTGCTAGGGGAAAAATTATAATATTTCCTCTTTCGTATTCGTAGTTAGTTCGCTTTTCATGTTCGAAAAAGTGAAACATGCGGTTAAAATAGTTTATAACATTAATATTACTGTTAATAACTGCCGGATAAAAGTGGGATAGTAATTTCACGAATTTGATACTGTCCTTTCTCTCGTTAAACGCCTTTAGAAAAACTTTAGAAGAATATCTCAATGAGAGTTCCTGACCGTCCATAGTTTGTATCAATAATAGTAACATATTAAGAACCCGTTTATACAGTGTATGTAAAAATGTTAATTTATAGTTTAATCCCATGGCCAATGCACACACGATTAATTTTTTTTCGTCTCCCTTTAGATTGTTGTATAGAAATTTTGGTACCGTGAACTCCGCCGTAGTTTCCATGGGACTATATAATTTTGTGGCCTCGAATACAAATTTTACTACATAGTTATCTATTTTAAAGACTATACCATATCCTCCTGTAGATATGTGATAAAAATCGTCGTTTATAGGATAAAATCGTTTATCTTTTTGTTGGAAAAATGATGAATTAATGTAATCATTCTCTTCTATCTTTAGTAGTGTTTCCCTATTAAAATTCTTAAAATAATTTAACAATCTAACTGACGGAGCCCAATTTTGGTGTAAATCTAATTGTGACATTATGTTGTTAAAATATAAACAGTCTCCTAATATAACAGTATCAGATAATCTATGTGGAGACATCCATTGATATTCAGGGGATGAATCATTGGCAACACCCATTTATTGTACAAAAAGCCCCAATTTACAAATAAAAGTCCAGGTTTGATAGAGACAAACTATTAACTATCGTGTCTCTGTTTTTAACACCTCCACAGTTTTTAATTTCTTTGGTAATAAAATTATTCACTATATCAGTATCTTCTTTATCTACCAGAGATTTTACTAACTTGATAACCTTGGCTGTCTCATTCAATAGGGTAGTGATATTTGTATGAGTGATATTGATATCTTTTTGAATTGTTTCTTTTA
			GAAGTGATTCTTTGATGGTGTTAGCATACAAATTACAATAATGCAAAAACTCAGTTAACATACAGGAATTATAGTAAGCCAATTCCAATTGCTGTCCGTATTGTATTAGAGTATCGATATGAGCAATGGTGTCCTTGCGTTTTTCTGATAGAATGCGAGCAGCGATTTTGGCGTTATCATTTGATGATATGTTTGGAATGACGAATCCTGTTTCTACTAACTTTTTGGTAGGACAAAGTGAAACAATCAAGAAGATAGCTTCTCCTCCTATTTGTAGAAGAAATTGAACTCCTCTAGATGATCTACTGACGATAGTATCTCCTTGACAGATATTGGTCCGAATTACAGAAGTACCTGGAATGTAAAGCCCTGAAACCCCCTCATTTTTTAAGCAGATTGTTGCCGTAAATCCTGCACTATGTCCAAGATAGAGAGCTCCTTTGGTGAATCCATCTCTATGTTTCAGTTTAACCAAGAAACAGTCAGCTGGTCTAAAATTTCCATCTCTATCTAATACAGCATCCAACTTGATGTCAGGAACTATGACCGGTTTAATGTTATATGTAACATTGAGTAAATCCTTAAGTTCATAATCATCACTGTCATCAGTTATGTACGATCCAAACAATGTTTCTACCGACATAGTGGATACGAAGATACTATCCATCAGAATGTTTCCCTGATTAGTATTTTCTATATAGCTATTCTTCTTTAAACGATTTTCCAAATCAGTAACTATGTTCATTTTTTTAGGAGTATGACGCCTAGCCAGCATGGAAGAGAATTTTCTAGATCCTCTCTTCAACATCTTTAATCTCAATGGGATGCAAAACCCCATGGTGTAACAACTAACGATAAAAATAATATTGTTTTTCACTTTTTATAATTTTACCATTTGACTCATGACTTCATTAATATCTTTATACGAGCTACGAATATATAATTCTTTATAACTGAACTGAGATATATACACTGGATCTATGGTTTCCATAATTGAGTAAATAAATGCTCTGCAATAACTAATGGCAAATGTATAAAACAACAAAATTATACTAGAGTTGTTAAAGTTAATATTTTCTATTAGTTGTTCCAATAAATTATTTGTTGTGACTGTGTTCAAGTCATAAATCATTTTGATACTATCCAATAAACAGTCTTTAAGTTCTGGAATATTATCATCCCATTGTAAAGCCCCTAATTCGACTATCGAATACCCTGCTCTGGTAGCCGTTTCAATATCGACGGACGTCAATACTGTAATAAAGGTGGTAGTATTGTCATCATCATGATACACAACAGGAATATGGTCGTTAGTAGGTACGGTGACTTTACACAACGCGATATATAACTTTCCTTTTGTGCCATTTTTAACGTAGTTGGGACGTCCTGCAGGGTATTGTTTTGAAGAAATGATATCGAGAACAGATTTGATACGATATTTGTTGGATTTCTGATTATTCACTATAATATAATCTAGACAGATAGATGATTCGATAAATAGAGAAGATATATCGTTGGTAGGATAATACATCCCCATTCCAGTATTCTTGGATACTCTATTGATGACACTAGTTAAGAACATGTCTTCAATTCTAGAAAACGAAAACATCCTACACGGACTCATTAAAACTTCTAGCGCTCCTGATTGTGTCTCAAATGCCTCATACAATGATTTCAAGGATGTCATAGATTCTTTAACCCACGATTTAATATTGCGTTTAGCATCTATTTTTTTTATTAAATCGAATGGTCGGCTCTCTGGTTTGCTACCCCAATGATAACAATAGTCTTGTAAAGATAAACCGCAAGAAAATTTATACGCATCCATCCAAATAACTCTCGCACCATCAGATGATATCAGTATATTATTATAGATTTTCCATCCACAATTATTGGGCCAGTATACTGTTAGCAACGGTATATCGAATAGATTACTCATGTAACCTACTAGAATGATAGTTCGTGTACTAGTCATAATATCTTTAATCCAATCTAAGAAA
			TTTAAAATTAGATCTTTTACACTGTTAAAGTTAACAAAGGTATTACCCGGGTACGTGGATATCATATATGGCATTGGTCCATTATCAGTAATAGCTCCATAAACTGATACGGCGATGGTTTTTATATGTGTTTGATCTAACGAGGAAGAAATTCGCGCCCATAATTCATCTCTAGATATGTATTTAATATCAAACGGTAACACATCAATTTCGGGACGCGTATATGTTTCTAAATTCTTAATCCAAATATAATGATGACCTATATGCCCTATTATCATACTGTCAACTATAGTACACTTAGAGAACTTACGATACATCTGTTTCCTATAATCGTTAAATTTTACAAATCTATAACATGCTAAACCTTTTGACGACAACCATTCATTAATTTCTGATATGGAATCTGTATTCTCGATACAGTATCGTTTTAAAGCCAGTGCTATATCTCCCTGTTCGTGAGAACGCTTTCGTATAATATCAATCAACGGATAATCTGAGGTTTTTGGAGAATAATATGACTCATGATCTATTTCGTCCATAAACAATCTAGACATAGGAATTGGAGGCGATGATCTTAATTTTGTGCAATGAGTAGTTAATCCTATAACTTCTAATCTTGTAATATTCATCATCGACATAATACTATCTATGTTATCATCGTATATTAGTATACCATGACCTTCTTCATTTCGTGCCAAAATGATATACAGTCTTAAATAGTTACGCAATATCTCAATAGTTTCATAATTGTTAGCTGTTTTCATTAAGATTTGTACCCTGTTTAACATGATGGCTTCTATACGTCTTTATTTTCTATTTTTTAATTTTTTAAATTTTTAACGATTTACTGTGGCTAGATACCCAATCTCTCTCAAATATTTTTTTAGCCTCGCTTACAAGCTGTTTATCTATACTATTAAAACTAACAAATCCGTGATTTTGGTAATGGGTTCCGTCGAAATTTGCCGACGTGATATGAACATATTCATCGTCGACTATCAACAATTTTGTATTATTCTGAATAGTGAAAACCTTCACAGATAGATCATTTTGAACACACAACGCATCTAGACTTCTGGCGGTTGCCATAGAATATACGTCGTTCTTATCCCAATTACCAACTAAAAGTCTGATCTTAACTCCTCTATTAATGGCTGCTTCTATAATGGAGTTGTAAATGTCGGGCCAATAGTAGCTATTACCATCGACACGTGTAGTGGGAACTATTGCCAAATGTTCAATATCTATACTAGTTTTAGCTGACCTAAGTTTATCAATAACTACATCGGTATCTAGATCTCTAGAATATCCCAATAGGTGTTCCGGAGAATCAGTAAAGAACACTCCACCTATAGGATTCTTAATATGATACGCAGTGCTAACTGGCAGACAACAAGCCGAAGAGTATAAATTCAACCATGAATTTTTTACGCTATTAAAGGCTTTAAAAGTATCAAATCTTCTACGAAGATCTGTGGCCAGTGGTGGATAATCAGAATATACACCTAACGTTTTAATTGTATGTATAGATCCTCCAGTAAATGACGCGTTTCCTACATAACATCTTTCATCATCTGATACCCAAAAACATCCAAGTAGTAGTCCTACGTTATTTTTTTTATCAATATTAACGGTTATAAAATTTATATCCGGGCAGTGACTTTGTAGCTCTCCCAGATTTCTTTTCCCTCGTTCATCTAGCAAAACTATTATTTTAATCCCTTTTTCAGATGCCTCTTTTAGTTTATCAAAAATAAGCGCTCCCCTAGTCGTACTCAGAGGATTACAACAAAAAGATGCTATGTATATATATTTCTTAGCTAGAGTGATAATTTCGTTAAAACATTCAAATGTTGTCAAATGATCGGATCTAAAATCCATATTTTCTGGTAGTGTTTCTACCAGTCTACATTTTGCTCCCGCAGGTGCTGATGTAAATGGCCACATTTAGTTAACAAAAAAAATTTACATATCCTGTTCCATCAACGATTCTAGAACGT
			CATCGGTTATATCGCTAAAATCTTCATCAAAGTCGACATCACAACCTAGCTCAGTCAATATATTAAGAAGTTCCGTGATATTATCTTCATCGATTTCTATATCCATATCGGATGTAGATAATTGACTGATTATTGAGTTAAAATCAGTACTAATTCCCAACCCTTCAGAATATACTTTGTGTTTCATGGTAATATCGGTAGCGTATTTAAGTTGGTAGATTTTTCAATTATGTATCAATATAGCAACAGTAGTTCTTGCTCCTCCTTAATTCTAGCATCTTCTTCATTATTTTCTTCTACATACATAAGCATGTCCAATACGTTAGACAGCACACCGATGATGGCGGCCGCCACAGACACGAATATGACTAGACTGATGACCATTTAAAAAAACACTCTAGCTTTCACTTAAACTGTATCGATCATTCTTTTAGCACATGTATAATATAAAAACATTATTCTATTTCGAATTTAGGCTTCCAAAAATTTTTCATCCGTAAACCGATAATAATATATATAGACTTGTTAATAGTTGGAATAAATAAATTAATGCTTAAACTATCATCATCTCCACGATTAGAGATACAATATTTACATTCTTTTTGCTGTTTCGAAACTTTATCAATACACGTTAATACAAACCCAGGAAGGAGATATTGAAACTGAGGCTGTTGAAAATGAAACGGTGAATACAATAGTTCAGATAATGTAAAATCGTGATTCCGTATTCTGATGATATTAGAACTACTAATGGATGTCAATGGTATGTATCTAGGAGTATCTATTTTAACAAAGCATCTATTTGCTAATATACAATTATCCTTTTGATTAATTGTTATNNNNNNNNNNNNNNNNNNNNNTTTCATATTTATNNNNNNNNNNNNNNNNNNAATTTCCATTTTTAATTTATGTAGCCCGCAATACTCCTCATTACGTTTCATTTTTTGTCTATAATATCCATTTTGTTTATCTCAGTACATAGATTATCCAATTGAGAAGCGCATTTAGTAGTTTTGTACATTTTAAGTTTATTGACGAATCGTCGAAAACTAGTTATAGTTAACATTTTATTATTTGATACCCTGATATTAATACCCCTACCGTTACTATTATTTATAACTGATGTAACCCACGTAACATTAGAATTAATTATCGATAGTAATGCATTCACGCTTCCAAAATTGTCTATTATAAACTCACCAATAATTTTTTTATTGCATGTTTTCATATTCATTAGGATTATCAAATCTTTAATCTTATTACGATTGTATGCGTTAATATTACAAGACGTCATTCTAAAAGACGGAGGATCTCCATCAAATGCCAGACAATCACGTACAAAGTACATGGAAATAGGTTTTGTTCTATTGCGCATCATAGATTCATATAGAACACCCGTAGAAATACTAATTTGTTTTACTCTATAAAATACTAATGCATCTATTTCATCGTTTTGTATAACGTCTTTCCAAGTGGCAAATTCCAAATTTTTTTCATTGATAGTACCAAATTCTTCTATCTCTTTAACTATTTGCATAGATAGGTAATTACAGTGATGCCTACATGCCGTTTTTTGAAACTGAATAGATGCATCTAAAAGCGATGCTACGCTAGTCACGATCACCACTTTCATATTTAGAATATATGTATGTAAAAATATAGTAGAATTTCATTTTGTTTTTTCTATGCTATAAATGAATTCTCATTTTGCATCTGCCCATACTCCGTTTTATATCAATACCAAAGAAGGAAGATATCTGGTTCTAAAAGCTGTTAAAGTATGCGATGTTAGAACTGTAGAATTCGAAGGAAGTAAAGCTNNNNNNNNNNNNNNNNNNNNNNNNNNNNNNNNNNNNNNNNNNNNNNNNNNNNNNNNNNNNNCGTCCAGATGCGAGAGAATGAATAACCCAGGAAAACAAGTTCCGTTTATGAGGACGGACATGCTACAAAATATGTTCGCGGCTAATCGCGATAATGTAGCTTCTAGACTTTTGTCCTAA
			AATACTATTATATCTTTTTCGATATTAATAAATCCGTGTCGCCCGTGTTTTTTATCTCTTTCAGTATGTGAATAGATAGGTATTTTATCTCTATTCATCATCGAATTTAAGAGATCCGATAAACATTGTTTGTATGCTCCAGATGTCAGCATCTGATACAACAATATATGTGCACATAAACCTCTGGCACTTATTTCGTGTACCTTCCCCTTATCACTAAGGAGAATAGTATTTGAGAAATATGTATACATGATATTATCATGAATTAGATATACAGAATTTGTAACACTCTCGAAATCACACGATGTGTCTGCGTTAAGATCTAATATATCACTCGATAACACATTTTCATCTAGATACACTAGACATTTTTTAAAGCTAAAATAGTCTTTAGTAGTAACAGTAACTACGCGATTATTTTCATCGATGATGCATTTCATCGGCATATTATTACGCTTACCATCAAAGACTATACCATGTGTATATCTAACGTATTCTAGCATAGTTGCCATACGCGCATTAAACTTTTCAGGATCTTTGGATAGATCTTCCAATCTATCTATTTGAGAAAACATTTTTATCATGTTCAATAGTTGAAACGTCGGATCCACTATATAGATATTATCTATAAAGATTTTAGGAACTACGTTCATGGTATCCTGGCGAATATTAAAACTATCAATGATATGATTATCGTTTTCATCTTTTATCACCATATAGTTTCTAAGATATGGGATTTTACTTAATATAATATTATTTCCCGTAATAAATTTTATTAGAAATGCCAAATCTATAAGAAAAGTCCTAGAATTAGTCTGAAGAATATCTATATCACCGTACCGTATATTTGGATTAATTAGATATAGAGAATATGATCCGTAACATATACAACTTTTATTATGGCGTCTAAGATATTCTTCCATCAACTTATTAACATTTTTGACTAGGGAAGATACATTATGACGTCCCATCACTTTTGCCTTGTCTATTACTGCAACGTTCATAGAATTTAGCATATCTCTTGCCAATTCTTCCATTGATGTTACATTATAAGAAATTTTAGATGAAATTACATTTGGAGCTTTAATAGTAAGAACTCCTAATATGTCCGTGTATGTGGTCACTAATACAGATTGTAGTTCTATAATCGTAAATAATTTACCTATATTATATGTTTGAGTCTGTTTAGAAAAGTAGCTAAGTATACGATCTTTTATTTCTGATGCAGATGTATCAACATCGGAAAAAAATCTTTTTTTATTCTTTTTTACTAAAGATACAAATATGTCTTTGTTAAAAACAGTTATTTTCTGAATATTTCTAGTTTGTAATTTTAACATATGATATTCATTCACACTAGGTAATCTACCTAAATAGGTTTCTATAATCTTTAATGTAATATTAGGAAGAGTATTATGATCAGGATTCCTATTCATTTTAAGGATTTAAAACTCTGATTATTGTCTAATATGGTCTCAACGCAAACTTTTTCACAGAGCGATAGAGTTTTTGATAACTCGTTTTTCTTAAGAAATATAAAACTACTGTCTCCAGAGCTTGCTCTATCTTTTATTTTATCTAATTCGATACAAACTCCTGATACTGGTTCAGAAAGTAATTCATTAATTTTCAGTCCTTTATAGAAGATATTTAATATAGATAATACAAAATTTTCAGTTTTTGATATCGATCTGATTGATCCTAGAACTAGATATATTAATAACGTGCTCATTAGGCAGTTTATGGCAGCTTGATAATTAGATATAGTATATTCCAGTTCATATTTATTAGATACCGCATTGCCCAGATTTTGATATTCTATGAATTCCTCTGAAAATAAATCCAAAATAACTAGACATTCTATTTTTTGTGGATTAGTGTACTCTCTTCCCTCTATCATGTTCACAACTGGTGTCCACGATGATAAATATCTAGAGGGAATATAATATAGTCCATAGGATGCCAATCTAGCAATGTCGAATAACTGTAATTTTATTCTT
			CGCTCTTCATTATGAATTGATTCTTGAGGTATAAACCTAACACAAATTATATTATTAGACTTTTCGTATGTAATGTCTTTCATGTTATAAGTTTTTAATCCTGGAATAGAATCTATTTTAATGAGGCTTTTAAACGCAGAGTTCTCCAACAAGTCAAAACATAATACTCTGTTGGTTTTCTTATATACAATATTACGATTTTCTTCTTTGAATGGAATAGGTTTTTGAATTAGTTTATAATTACAACATAATAAATAAGGAAGTGTGCAAATAGTACGCGGAAAAAACATAATAGCTCCCCTGTTTTCATCCATGGTTTTAAGTAAATGATCACTGGCTTCTTTAGTCAATGGATATTCGAACATTAACCGTTTTATCATCATTGGACAAAATCCATATTTCTTAATGTAAAGAGTGATCAAATCATTATGTTTATTGTACCATCTTGTTGTAAATGTGTATTTGGTTATCGGATCTGCTCCTTTTTCTATTAAAGTATCGATGTCGATCTCGTCTAAGAATTCAACTATATCGACATATTTCATTTGTATACACATAACCATTACTAACGTAGAATGTATAGGAAGAGATGTAACGGGAACAGGGTTTGTTGATTCGCAAACTATTCTAATACATAATTCTTCTGTTAATACGTCTTGCACGTAATCTATTATAGATGCCAAGATATCTATATAATTATTTTGTAAGATGATGTTAACTATGTGATCTATATAAGTAGTGTAATAATTTATGTATTTCGATATATGTTCCAACTCTGTCTTTGTGATGTCTAGTTTCGTAATATCTATAGCATCCTCAAAAAATATATTCGCATATATTCCCAAGTCTTCAGTTCTATCTTCTAAAAAATCTTCAACGTATGGAATATAATAATCTATTTTACCTCTTCTGATATCATTAATGATATAGTTTTTGACACTATCTTCTGTCAATTGATTCTTATTCACTATATCTAAGAAACNNNNNNNGTCCNNNNNNNNNACTACTGCCATTAATATCTCTATTATAGCTTCTGGATATAATTCATCTATTATACCAGAATTAATGGGAACTATTCCGTATTTATCTAACATAGTTTTAAGAAAGTCAGAATCTAAGACCTGATGTTCATATATTGGTTCATACATGAAATGATCTCTATTGATGATAGTGACTATTTCGTTCTCTGAAAATTGGTAACTCATTCTATATATGCTTTCCTTGTTGATGAAGGATAGGATATACTCAATAGAATTTGTACCAACAAACTGTTCTCTTATGAATCGTATATCATCATCTGAAATAATCATGTAAGGCATACATTTAACAATAAGAGACTTGTCTCCTGTTATCAATATACTATTCTTGTGATAATTTATGTGTGAGGCAAATTTGTCCACGTTCTTTAATTTTGTTATAGTAGATATCAAATCCAATGGAGCTACAGTTCTTGGCTTAAACAGATATAGTTTTTCTGGAACAAATTCTACAACATTATTATAAAGGACTTTGGGTAGATAAGTGGGATGAAATCCTATTTTAATTAATGCAATAGCCTTGTCCTCGTGCAGATATCCAAACGCTTTTGTGATAGTATGGCATTCATTGTCTAAAAACGCTCTACGAATATCTGTGACAGATATCATCTTTAGAGATACTAGTCGCGTTAATAGTACTAAAATTTGTATTTTTAATCTATCTCAATAAAAAATTAATATTTATGATTTAATGTATAACTTTACTAACTGTTATTGATAACTAGAATCAGAATCTAATGATGACGTAACCAAGAAGTTTATCTACAGCCAATTTAGCTGCATTATTTTTAGCATCTCGTTTAGATTTTCCATCGGCCTTATCGAATACTCTCCCGTCGATGTCTACACAGGCATAAAATGTAGGAGAGTTACTAGGCCCCACTGATTCAATACGAAAAGACCAATCTCTCTTAGTTATTTGGCAGTACTCATTAATAATGGTGACAGGGTTAGCATTTTTCC
			AATCAATAATTTTTTTAGCCGGAATAACATCATCAAAAGACTTATGATCCTCTCTCATTGATTTTTCGCGGGATACATCATCTATTATGACGTCAGCCATAGCCATAGCATCCGGCTTATCCGCCTCAGTTGTCATAAACCAACGAGGAGGAATATCGTCGGAGCTGTACACCATAGCACTACGTTGAAGATCGTACAGAGCTTTATTAACTTCTCGCTTCTCCATATTAAGTTGTCTAGTTAGTTGTACAGCAGTAACTCCTTCAAGTCCAATGTTTTTAATAGCCTCGCATACAATCTCTGCGTCAGAACGCTCGTCAATATAGATCTTAGACATTTTTAGAGAGAACTACCGCAACTAGTAATAAAACTAATCTATTTTATCATTTTTTTATTCATCATCTTCTGGTGGTTCATCGTTCCTATCGAATGTGACTCTGATTAACCCATCATCTANNNNNNNNNNNGGTTCTGGAGATTCTGGAGGAGATGGATTATTATCTGGAAGAATCTCTGTTATTTCCTTGTTTTCATGTATCGATTGCGTTGTAACATTAAGATTGCGAAATGCTCTAAATTTGGGAGGCTTGAAGTGTTGTTTGCAATCTCTACACGCGTGTCTAACTAATGGAGGTTCATCAGCGGCTCTAGTTTGAATCATCATCGGTGTAGTATTCCTACTTTTACAGTTAGGACACGGTGTATTGTATTTCTCGTTGAGAACGTTAAAGTAATCATTGTAACTCACATCCTTTATTTTATCTATATTGTATTCTACTCCTTTCTTAATGCATTTTATACCGAATAAGAGATAGCGAAGGAATTCTTTTTCGGTACCGCTAGTACCCTTAATCATGTCACATAGTGTTTTATATTCCAAATTTGTGGCAATGGACGGTTTATTTCTATACGATAGTTTGTTTCTAGAATCCTTTGAGTATTCTATACCAATATTATTCTTTGATTCGAATTTAGTTTCTTCGATATTGGATTTTGTATTACCTATATTCTTGATGTAGTACTTTGATGATTTTTCCATGGCCCATTCTATTAAGTCTTCCAAGTTGGCATCATCCACATATTGTGATAGTAATTCTCGGATATTAGTAGCGGCTACCGCCATTGATGTTTGTTCATTGGATGAGTAACTACTAATGTATACATTTTCCATTTATAACACGTATGTATTAACTTTGTTCATTTATATTTTTTCATTATTATGTTGATATTAACAAAAGTGAATATATATATGTTAATAATTGTATTGTGGTTATATGGCTACAATTTCATAATGAGTGGAAGTCAGTGTCCGATGATCAATGACGATAGCTTTACTCTGAAAAGAAAGTATCAAATCGATAGTGTAGAGTCGACAATGAAAATGGATAAGAAGAGGACAAAGTTTCAAAATAGAGCCAAAATGGTAAAAGAAATAAATCAGACAATAAGAGCAGCACAAACTCATTACGAGACATTGAAACTAGGATACATAAAATTTAAGAAAATGATTAGGACTACTACTCTAGAAGATATAACAACATCTATTCCAAATATTCAGAAAATTTATAAACTATTCTCGGACATTTCAGCCATTGGCAAAGTATCACAGAATCCGAGTAAAATGGCATATGCTTTACTGCTTTACATGTTCCCCAATTTGTTTGGAGATGACCATAGATTCATTCTTTATAGAATGTTTCCAATGAGTAAAATCAAACACAAGATCTTCTCTCCTTTCAAACTTAATCTTATTAGAATATTAGTGGAAGAAAGATTCTATAATAATGAATGCAGATCTAATAAATGGAGAATAATTGGAACACAAGTTGATAAAATGTTAATAGCTGAATCTGATAAATATACAATAGATGCAAGGTATCGCCTAAGACCTATATATAGAATCAAGGGAAAATCTGAAGAAGATACCCTCTTCATCAAACAGATGGTAGACCAATGTGTGACATCCCAGGAATTGGTGGAAAAAGTGTTGAAGATACTGT
			TTAGAGATTTGTTCAAGAGTGGAGAATACAAAGCGTACAGATACGATGATGATGTAGAAAATGGATTCATTGGATTGGATAAACTAAAATTAAACATTGTTCATGATATAGTTGAACCATGTATGCCTGTTCGTAGGCCAGTGGCTAAGATACTGTGTAAAGAAATGGTAAATAAATACTTTGAGAATCCGCTGCATATTATTGGTAAGAATCTTCAAGAGTGCATTGACTTTGTTAGTGAATAGGCATTTCATCTTTCTCCAATACTAATTCAAATTGTTAAATTAATAATGGATATAGTATAAATAGTTATTAGAATAAGAGTGTAGTATCATAGATAAGTATTTACTTTCTTCTATAAAATGGATTTTATTCGTAGAAAGTATCTTATATACACAGTAGAAAATAATATAGATTTTTTAAAGGATGATACATTAAGTAAAGTAAACAATTTTACCCTCAATCATGTACTAGCTCTCAAGTATCTAGTTAGCAATTTTCCTCAACACGTTATTACTAAGGATGTATTAGCTAATACCAATTTTTTTGTTTTCATACATATGGTACGATGTTGTAAAGTGTACGAAGCGGTTTTACGACACGCATTTGATGCACCCACGTTGTACGTTAAAGCATTGACTAAGAATTATTTATCGTTTAGTAACGCAATACAATCGTACAAGGAAACAGTGCATAAACTAACACAAGATGAAAAATTTTTAGAGGTAGCCGAATACATGGAAGAATTAGGAGAACTTATAGGGGTAAATTATGACTTAGTTCTTAATCCATTATTTCACGGAGGGGAACCCATCAAAGATATGGAAATCATTTTTTTAAAATTGTTTAAGAAAACAGACTTTAAAGTTGTTAAAAAATTAAGTGTTATAAGATTACTTATTTGGGCTTACCTAAGCAAGAAAGATACAGGTATAGAGTTTGCGGATAATGATAGACAAGATATATATACTCTATTTCAACACACTGGTAGAATAGTCCATAGCAATCTAACAGAAACGTTTAGAGATTATATCTTTCCCGGAGATAAGACTAGCTATTGGGTGTGGTTAAACGAAAGTATAGCTAATGATGCAGATATCGTTCTTAATAGACCCGCCATTACCATGTATGATAAAATTCTTAGTTATATATACTCTGAGATAAAACAGGGACGTGTTAATAAAAACATGCTTAAGTTAGTTTATATCTTTGAGCCTGAAAAAGATATCAGAGAACTTCTGCTAGAAATCATATATGATATTCCTGGAGATATCCTATCTATTATTGATGCAAAAAACGACGATTGGAAAAAATATTTTATTAGTTTTTACAAAGCTAATTTTATTAACGGTAATACATTTATTAGCGATAGAACGTTTAACGAGGATTTATTCAGAGTTGTTGTTCAAATAGATCCTGAATATTTTGATAATGAACGAATTATGTCTTTATTCTCTACGAGTGCTGTGGAAATTAAACGATTTGATGAGTTAGATATTAATAACAGTTATATATCTAATATAATTTATGAGGTGAACGATATCACATTAGATACAATGGATGATATGAAGAAGTGCCAAATCTTTAACGAGGATACATCGTATTATGTTAAGGAATACAATACATACCTGTTTTTGAACGAGACGGATCCCATGGTCATAGAGAACGGAATACTAAAGAAACTGTCATCTATAAAATCCAAGAGTAGACGACTGAACTTGTTTAGCAAAAACATTTTAAAATATTATTTAGACGGACAATTGGCTCGTCTAGGTCTTGTGTTAGATGATTATAAAGGAGACTTGTTAGTTAAAATGATAAACCATCTCAAGTTTGTGGAGGATGTATCAGCATTCGTTAGATTTTCTACAGATAAAAACCCTAGTGTTCTTCCATCGCTAATCAAAACTATTTTAGCTAGTTATAATATTTCCATCATTGTCCTATTTCAAAAGTTTTTAAGAGATAATCTATATTATGTAGAAAAATTCTTGGATAAA
			AGCATCCATCTAACCAAGACGGATAAGAAATATATACTTCAATTGATAAGGCACGGCAGATCATAGAACAAACCAAATATATTATTAATAATTTGTATATACATAGATATAATTATCACATATTAAAATTCACACATTTTTGATAAATGGGAACTACTGCAACAATTTAGACTCCCACCAAATTAATGAATAAAGAGAATACAGAAATGATTTTGGAAAAATTGTTGATCATATAGTTATGTATATTAGTGACGAATCAAGAGATGAAAATAATCCTGAATATATTGATTTTCGTAACAGATACGGAGACTATAGATCTCTCATTATAAAAAGTGATCACGGGTTTGTAAAGATCATGCAGAGAAAAGTTCTCCAAAAACACAACAAATGATAATCAAACACATTTACGAACAATATCTTATTTCGGTATCTGAAGTACTATTAAAACCTATGATATCCATGGGTGACATAATTACATATAACGGATGTAAAGACAATAAATGGATGCTAGAACAACTCTCTACCCTATAACAATCTCCACGTATGGAACTCATGTAGCATAGGTAATGTAACGCGTATATTTTATACATTTTTTAGTTATCTGATGAAAGATAAACTAGATATATAAATAATCCCATTCTAATACTTTAACATGTGTATTACATGCATCTTATTAGAATATTAACCTAACTAAAAGACATAATATAAAAACTTATTACATAGTTGATAAAAAGCGGTAGGCTATAAATATTATGGCAGCAGTCGTTCCGCGTTTTGATGACGTGTACAAAAATGCACAGCGAAGAATTCTAGATCAAGAAACATTTTTTAGTAGAGGTCTAGGTAGACCGTTAATGAAGAACACATATTTGTTTGATAATTACGCGTATGGATGGATACCAGAAACGGCAATTTGGAGTAGTCGATACGCAAACCTAGATGCAAGTGACTATTATCCCATTTCGTTGGGATTACTTAAAAAGTTTAAGTTTCTCATGTCTCTATATAAAGGTCCTATTCCAGTATACGAAGAAAAAGTAAATACTGAATTCATAGCCAATGGATCGTTCTCTGGTAGATACGTATCATATCTTCGAAAGTTTTCTGCTCTTCCAACAAACGAGTTTATTAGTTTTTTGTTACTGACTTCCATTCCAATCTATAATATCTTGTTCTGGTTTAAAAATACTCAGTTTGATATTACTAAACACACATTATTCAGATACGTCTATACAGATAATGCCAAACACCTGGCGTTGGCTAGGTATATGCATCAAACAGGAGACTATAAGCCTTTGTTTAGTCGTCTCAAAGAGAATTATATATTTACCGGTCCCGTTCCAATAGGTANNNNNNNNNNNNNNNNCCCTAATCTTAGTAGAGCAAGAAGTCCATCCGACTATGAGACATTAGCTAATATTAGTACTATATTGTACTTTACCAAGTATGATCCGGTATTAATGTTTTTATTGTTTTACGTACCTGGGTATTCAATTACTACAAAAATTACTCCAGCAGTAGAGTATCTAATGGATAAACTGAAACTAACAAAGAACGATGTACAACTGTTGTGAATATTTTATGCTTCGTAAAATGTAGGTCTTGAACCAAACATTCTTTCAAAGAATGAGATACATAAAACTTTATTATCCAATAGATTGACTATTTCGGACGTCAATCGTTTAAAGTAAACTTCGTAAAATATTCTTTGATCACTACCGAGTTTAAAACTTCTATCGATAATTGTTTCATATGTTTTAATATTTACAAGTTTTTTGGTCCATGGTACATTAGCCGGACAAATATATGCAAAATAATATCGTTCTCCAAGTTCTATAGTCTCTGGATTATTTTTATTATATTCAGTAACCAAATACATATTAGGGTTATCTGCGGATTTATAATTTAAGTGATGCATTCGACTCAACATAAATAATTCTAGAGGAGACGATCTACTATCAAATTCGGATCGTAAATCTGTTTCTAAAGAACGGAGAATA
			TCTATACATACCTGATTAGAATTCATCCGTCCTTCAGACAACATCTCAGACAGTCTGGTCTTGTATATCTTAATCATATTCTTATGAAACTTGGAAACATCTCTTCTAGTTTCACTAGTACCTTTATTAATTCTCTCAGGTACAGATTTTGAATTCGATGATGCCGAGTATTTCATCGTTGTATATTTCTTCTTCGATTGCATAATCAGATTCTTATATACCGCCTCAAACTCTATTTTAAAATTATTAAACAATACTCTACTATTAATCAGTCGTTCTAATTCCTTTGCTATTTCTATGGACTTATCTACATCTTGACTGTCTATCTCTGTAAACACGGAGTCGGTATCTCCGTACACGCTACGAAAACGAAATCTGTAATCTATAGGCAACGATGTTTTCACAATCGGATTAATATCTCTATCGTCCATATAAAATGGATTACTTAATGGATTGGCAAACCGTAACATACCGTTAGATAACTCTGCTCCATTTAGTACCGATTCTAGATACAAGATCATTCTACGTCCTATGGATGTGCAACTCTTAGCCGAAGCGTATGAGTATAGAGCACTATTTCTAAATCCCATCAGACCATATACTGAGTTGGCTATGATCTTGTACGTATACTGCATGGAATCATAGATGGCCTTTTCAGTTGAACTGGTAGCCTGTTTTAGCATCTTTTTATATCTGGCTCTCTCTGCCAAAAATGTTCTTAATAGTCTAGGAATGGTTCCTTCTATTGATCTATCGAAAATTGCTATTTCAGAGATGAGGTTAGGTAGTCTAGGTTCACAATGAACCGTAATATATCTAGGCGGTGGATATTTCTGAAGCAAGAGCTGATTATTTATTTCTTCTTCCAATCTATTGCTACTAACAACGACACCGACTAATGTTTCCGGAGATAGATTTCCAAAGATACACACATTAGGATACAGACTGTTATAATCAAAGATTAATACATTATTACTAAACATTTTTTGTTTTGGAGCAAATACCTTACCGCCTTCATAAGGAAACTTTTGTTTTGTTTCTGATCTAACTAAGATAGTTTTAGTTTCCAACAATAGCTTTAACAGTGGACCCTTGATGACTGTACTCGCTTTATATTCGAATACCATGGATTGAGGAAGCACATATGTTGACGCACCCGCGTCTGTTTTTGTTTCTACTCCATAATACTCCCACAAATACTGACACAAGCAAGCATCATGAATACAGTATCTAGCCATATCTAAAGCTATGTTTAGATTATAATCCTTATACATCTGTGCTAGATCAACGTCATCCTTTCCGAACGATAATTTATACGTATCATTTGTTAAAGTGGGACATGATAGTACAACTTTGAATCCATTTTCCCAAATATCTTTATGAATTACTTTACATATAATATCATCAACCGTCACATAATTACCTGTGGTTAAAACCTTTGCAAATACAGCGGCTTTGCCTTTAGCGTCCGTAGTATCGTCACCGATGAACGTCATTTCTCTAACTCCTCTATTTAATACTTTACCCATGCAACTAAACGCGTTCTTGGATATAGAATCCAATTTGTACGAATCCAATTTTTCAGATTTTTGAATGAATGAATACAGATCAAAAAATATAGTTCCATTATTGTTATTAACGTGAAACGTAGTATTGGCCATGCCACCTACCCCCTTGTGACTAGACTGATTTCTCTCATAAATACAGAGATGTACAGCTTCCTTTTTGTCTGGAGATCTAAAGATAATCTTCTCTCCGGTTAATAATTCTAGACGATTAGTAATATATCTCAGATCAAAGTTATGTCCGTTAAAGGTAACAATATAGTCGAACGTTAGTTCCAACAATTGTTTAGCTATTTGTAGCAAAACTATTTCAGAACACAGAACTAGTTCTCTCTCATAATCCATTTCCATCAGTGACTGTATCCTCAAACATCCTCTATCGACGGCTTCTTGTATTTCCTGTTCCGTTAACATCTCTTCATTAATAAGCGTAAA
			CAATAATCGTTTACCACTTAAATCGATATAACAGTAACTTGTATGAGAGATTGGGTTAATAAATACAGAAGGAAACTTCTTATCGAAGTGACACTCTATATCTAGAAATAAGTACGATCTTGGGATATCGAATCTAGGTATTTCTTTAGCGAAACAGTTACGTGGATCGCCACAATGATAACATCCATTGTTAATCTTTGTCAAATATTGATCGTCCAACGAATAACATCCGTCTGGAGATATCCCGTTAGAAATATAAAACCAACTAATATTGAGAAATTCATCCATAGTGGCGTTTTGTATGTTGCGTTTCTTTGGCTCTTCTATTAACCACATATCTGCGACGGAGCATTTTCTATCTTTAATATCTAGATTATAACTTATTGTCTCGTCAATGTCTATAGTTCTCATCTTTCCCATTGGCCTCGCATTAAATGGAGGAGGAGCCAATGACTGATATATTTCGTCTGTCACTACGTAATAAAAGTAATGAGGAAATCGTATAAATACTGTCTCGCCATTTCGACATCTGGATTTCAGATATAAAAATCTGTTTTCACCATGACTTTCGAACCAATTAATACACCGAACATCCATTTCTAGAATTTAGAAATATATTTTCATTTAAATGAATCCCAAACATTGGGGAAGAGCCGCTTGGACCATTATTTTTATAGTACTTTCACAAGCGGGTTTAGACGGCAACATAGAAGCGTGTAAACGAAAACTATATACTATAGTCAGCACTCTTCCATGTCCTGCCTGCAGACGACACGCAACTATCGCTATAGAGGACAATAATATTATGTCTAGCAATGATCTAAATTATATTTATTATTTTTTCATCAGATTATTTAACAATTTGGCATCTGATCCCAAATACGCAATCGATGTGTCAAAGGTTAAACCTTTATAAACTTAACCCATTATAAAACTTATGATTAGTTACGACTGAAATAACCGCATGATTATTTTTTGGTATAATTCTACACGGCATAGTTTCTGTAACTATGAATTCTACCCCCGTTACATTTGTATAATCTTTAACAAACAGCAAGGGCTCGTCAAATACGTAAAACTCATTACTTACGATAGAAATAGATCCCTTATCACACTTAAAATAAAAAATATCCTTATCCTTTACCACCAAATAAAATTCTGATTGGTCGATGTGAATGTATTCACTTAACAATTCCACAAATTTATTTATTAACTCCGAGGCACATACATCGTCGGTATTTTTTATGACAAACTTTACTCTTCCAGCATCCGTTTCTAAAAAAATATTAACGAGTTCCATTTATATCATCCAATATTATTGAAATGACGTTGATGGACAGATGATACAAATAAGAAGGTACAATACCTTTGTCTACCATCTCCTCCAATTCATGCTCTATTTTGTCATTAACTTTAATGTGTGAAAACAGTACGCCACATGCTTCCATAACAGTGTGTAACACTTTTAATACGAAATGTCTGATGGCGGCATAATTGTCCAAAACTGCCAATCTATAATAGATGGTGGCCACAATATATTCTATGATGGTATTGAAGAAGATAACAACCTTGGCATATTGATCATTTAGTACGGACATGGTATCAACAGATAGCTTGAATGAAAGAGACTCAGTAATCGGAATAAGTGTTTTCTCGATAGAGTGTCCGTATACCAACATGTCTGATATTTTGATGTATTTCATCAAATTGTTTAGTTTTCTCTTTTTATCCTCATTAAACAGCATTTCTGTCAATGGACCCCAACATCTTTGACCGATTAAGTTTTGATTGATTCTTCCATGTAAGGCGTATCTAGTCAGATCGTATAATCTAGCCAACAATCCATCGTCGGTGTTTAGGTCACATCGTATACTTTTTAATTCTCTATAGAAGAGAGACACACACCTGGAACAATTACAGACAGTAATTTCTTTATTATCTACAGATGTAAGATACTTGAAGACATTCCTATGATGATGTAGAATTTTTGATAACACTGT
			ATTGATGGTATCTGTTACCATAATACCTTTTATGGCGGACAGTGTCAGAGCACAGGATTTCCAATCTTTTGCAATTTTCAGTACCATTATCTTTGTTTTGATATCTATATTAGACAGCATGGTGCGTCTGACAACACAGGGATTAAGACGAAAAGATGAAATGATTCTATCTACATCTTCAATAGATACCTTGCTATTTTTTCTGGCATTATCTATATGTGAGAGAATATCCTCTAGAGAATCAGTATCCTTTTTGATGATAGTGGATCTCAATGACATGGGACGTCTAAACCTTCTTATTCTATCACCTGTTTGCATGGTGATTTGTCTGCTTTCTTTTAACATGATGTAATCTCTAAATTCATTGGCAAATTGTCTATATCTAAAATCATAATATGAGATGTTTACCTCTACAAATATCTGTTCGTCCAATGTTAGAGTATCTACATCAGTCTTGTATTCCAAATTAAACATGGCAACGGATTTAATTTTATATTCCTCTATTAGGTCCTCGTCGACAATAACAGAGTGCAGATAATCATTTAATCCGTCGTACATGGTTGGAAGATGCGCATTAACAAAATCTTTAATTGTCTTGATGAAGGTGGGACTATATCTAACATCTTGATTAATAAAATTTATAACATTTTCCATAGGATACTTTGTAACTAGCTTTATACACATCTCTTCATCTGTAAGTTTAGACAGAATATCGTGAACAGGTGGTATATTATATTCATCAGATATACGAAGAATAATGTTCAAATCTAGATTGTTTAATATATTATATAGATGTAGTGTAGCTCCTACAGGAATATCTTTAACTAAGTCAATTATTTCATCAACCGTTAGATCTATTTTAAAGTTAATCATATAGGCATTGATTTTTAAAAGGTATGTAGCCTTGATTACATTCTCATTAATTAACCATTCCAAGTCACTATGTGTAAGAAGATTATATTCTATCATAAGCTTGACTACATTTAGTCCCGACACCATCAAAGAATTTTTATGATATAAGGAAACAGCTTTTAGGTACTCATCTACTCNNNNNNNNNNNNNNNNNNNNNNNNNNNNNNNNNNNNNNNNNNNNNNNNNNNNAGGAAAGAACCTAACATTAAGAATATCGGAATTAATAGCTTCCAGATACAGTGATTTTGGCAATAGTCCGTGTAATCCATAATCCAGTAACACGAGCTGGTGCTTGCTAGACACCTTTTCAATGTTTAATTTTTTTGAAATAAGCTTTGATAAAGCCTTCCTTGCAAATTCCGGATACATGAACATGTCGCCGACATGAATGAGTATTTTTTTTCAGTATTTTATATTTTTCTTAACAAGTTCTCAATACACCAATAGATGATAGAATATCACCCAATGCGTCCATGTTGTCTATTTCCAACAGGTCGCTATATCCACCAATAGAAGTTTTCCCAAAAAAGATTCTAGGAACAGTTCTACCACCAGTAATTTGTTCAAAATAGTCGTGCAATTTATTTTCGGGTTTAAATTCTTTAATATCGACAATTTCATACGCTCCTCTTTTGAAACTAAACTTATTTAGAATATCCAGTGCGTTTCTACAAAAAGGACATGTAAACTTGACAAAAATTGTGACTTTGTTATTGGTCAACCTTTGTTGTACAAATTCCTCGGCCATTTTAATATTTAAGTGATATAAAAACTATCTCGACTTATTTAACTCTTTAGTCGAGATATATGGACGCAGATAGCTATATGATAACCAACTACAGAAGGCGAACGCTATAAAAAACATAATTACGACGAGCATATTTATAAATATTTTTATTCAGCATTACTTGATATAGTAATATTAGGCACAGTCAAACATTCAACCACTCTCGATACATTAACTCTCTCATTTTCTTTAACAAATTCTGCAATATCTTCGTAAAAAGATTCTTGAAACTTTTTAGAATATCTATCGACTTTAGATGAAATAGCGTTCGTCAACATACTATGTTTTGTATACATAAAGG
			CGCCCATTTTAACAGTTTCTAGTGACAAAATGCTAGCGATCCTAGGATCCTTTAGAATCACATAGATTGACGATTCGTCTCTCTTAGTAACTCTAGTAAAATAATCATACAATCTAGTACGCGAAATAATATTATCCTTGACTTGAGGAGATCTAAACAATCTAGTTTTGAGAACATCGATAAGTTCATCGGGTATGACATACATACTATCTTTAATAGAACTCTTTTCATCCAGTTGAATGGACTCGTCCTTAACCAACTGATTAATGAGATCTTCTATTTTATCATTTTCCAGATGATATGTATGTCCATTAAAGTTAAATTGTGTAGCGCTTCTTTTTAGTCTAGCAGCCAATACTTTAACATCACTAATATCAATATACAAAGGAGATGATTTATCGACGGTATTAAGAATTCGTTTTTCAACATCCGTCAAAACCAATTCCTTTTTGCCTGTATCATCCAGTTTGCCATTCTTTGTAAAGAAATTATTTTCTACTAGACTATTAATAAGACTGATAAGGATTCCTCCATAATTGCACAATCCAAACTTTTTTACAAAACTAGACTTTACGAGATCTACAGGAATGCGTACTTCAGGTTTCTTAGCTTGTGATTTTTTCTTTTGTGGACATTTTCTAGTGACCAACTCATCTACCATTTCATTGATTTTAGCAGTGAAATAAGCTTTCAATGCACGGGCACTGATACTATTAAAAACGAGTTGATCTTCAAATTCCACCATTTAAGTTCACCAAACAACTTTTAAATACAAATATATCAATANNNNNNNNNNNNNNNNNNNNNNNNNNNNNNNNNNNNNNNNNNNNNNNNNNNAACAACCGGTATTATTAGTTGATGTGACAGTTTTCTCATCACTTAGAACAGATTTAACAATTTCTATAAAGTCTGTCAAATCATCTTCCGGAGAACCCATAAATACACCAAATATAGCGGCGTACAACTTATCCATTTATACATTGAATATTGGCTTTTCTTTATCACTATCTTCATCATATTCATCATCGATATCAACAAGTCCCAAATTACGAGCCAAATCTTCTTCTACATTTTCAGTCATTGATACACGTTCACTATCTCCAGAGAGTCCGATAACGTTAGCCACCACTTCTCTATCAATGATTAGTTTCTTAAGTGCAAATGTAATTTTTGTTTCAGTTCCGGATCTATAGAAAACTACAGGTGTGATAATTGCCTTGGCTAATTGTCTTTCTCTTTTACTGAGTGATTCTAGTTCACCTTCTATAGATCTGAGAATGGATAATTCTCCAGTCGAAACATATTCTACCATGGCTCCGTTTAATTTGTTAATGAAGATGGATTCATCCTTAAATGTTTTCTCTGTAATAGTTTCCACCAAAAGACTATGCAAAGAATTTGGAATGCGTTCCTTGTGCTTAATGTTTCCATAGACAGCTTCTAGAAGTTGATACAACATAGGACTAGCCGCGGTAACTTTTATTTTTAGAAAGTATCCATCACTTCTATCTTGTTTAGATTTATTTTTATAAAGTTTAGTCTCTCCTTCCAACATAATAAAAGTGGAAGTCATTTGACTAGATAAACTATCAGTAAGTTTTATAGAGATAGATGAACAATTAGCGTATTGAGAAGCATTTAGTGTGACGTATTCGATACATTTTGCATTAGATTTACTAATCGATTTTGCATACTCTATAACACCCGCACAAGTCTGTAGAGAATCGCTAGATGCTGTAGGTCTCGGTGAAGTTTCAACTCTCTTTTTGATTACCTTACTCATGATTAAACCTAAATAATTATACTTTGTAATATAATGATATATATTTTCACTTTATCTCATTTGAGAATAAAAATGTTTTTGTTTAACCGCTGCATGATGTACAGATTTCGGAATCACAAACCACCAGTGGTTTTATTTTATCCTTGTCCAATGTGAATTGAATGGGAGCGGATGCGGGTTTCGTACGTAGATAGTACATTCCCGTTTTTAGACCGAG
			ACTCCATCCGTAAAAATGCATACTTGTTAGTTTGGAATAACTCGGATCTGCTATATGGATATTCATAGATTGACTTTGATCGATGAAGGCTCCCCTGTCTGCAGCCATTTTTATGATCGTCTTTTGTGGAATTTCCCAAATAGTTTTATAAACTCGCTTAATATCTTCTGGAAGGTTTGTATTCTGAATGGATCCACCATCTACCATAATCCTATTCTTGATCTCATCATTCCATAATTTTCTCTCGGTTAAAACTCTAAGGAGATGCGGATTAACTACTTGAAATTCTCCAGACAATACTCTCCGAGTGTAAATATTACTGGTATACGGTTCCACAGACTCATTATTTCCCAAAATTTGAGCAGTTGATGCAGTCGGCATAGGTGCCACCAATAAACTATTTCTAAGACCGTATGTTCTGATTTTATCTTTTAGAGGTTCCCAATTCCAAAGATCCGACGGTACAACATTCCAAAGATCATATTGTAGAATACCGTTACTGGCGTACGATCCTACATATGTATCGTATGGTCCTTCCTTCTCAGCTAGTTCACAACTCGCCTCTAATGCACCGTAATAAATGGTTTCGAAGATCTTCTTATTTAGATCTTGTGCTTCCAGGCTATCAAATGGATAATTTAAGAGAATAAACGCGTCTGCTAATCCTTGAACACCAATACCGATAGGTCTATGTCTCTTATTAGAGATTTCAGCTTCTGGAATAGGATAATAATTAATATCTATAATTTTATTGAGGTTTCTGACAATTACTTTGACCACATCCTTCAGTTTGAGAAAATCAAATTGTCCATCTATTACAAACATGTTCAATGCAATAGATGCCAGATTACAAACGGCTACCTCATTAGCATCCGCATATTGTATTATCTCAGTGCAAAGATTACTACACTTGATGGTTCCTAAATTTTGTTGATTACTCTTTTTGTTACACGCATCCTTATAAAGAATGAATGGCGTACCAGTTTCAATCTGGGATTCTATAATCGCTTTCCAGACGACACGAGCCTTTATTATAGATTTGTATCTCTTTTCTCTTTCGTATAGTGTATACAATCGTTCAAACTCGTCTCCCCAAACATTGTCCAATCCAGGACATTCATCCGGACACATCAACGACCACTCTCCGTCATCCTTCACTCGTTTCATAAAGAGATCAGGAATCCAAAGAGCTATAAATAGATCTCTGGTTCTATGTTCCTCGTTTCCTGTATTCTTTTTAAGATCGAGGAACGCCATAATATCAGAATGCCACGGTTCCAAGTATATGGTCATAACTCCAGGCCGTTTGTTTCCTCCCTGATCTATGTATCTAGCGGTGTTATTATAAACTCTCAACATTGGAATAATACCATTGGATGCACCATTGGTCCCGGAGATATAGCTTCCACTGGCACGAATATTACTAATTGATAGACCTATCCCCCCTGCCATTTTAGAGATTAATGCGCATCGTTTTAACGTATCATAGATGCCCTCTATACTATCATCCATCATGTTAAGTAGAAAACAGCTAGACATTTGGTGACGACTAGTTCCCGCATTAAATAAGGTAGGAGAAGCGTGCGTAAACCATTTTTCAGAAAGTAGATTGTACGTCTCGATAGCTGAGTCTATATCCCATTGATGAATTCCTACTGCGACACGCATTAACATGTGCTGAGGTCTTTCAACGATCTTGTTGTTTATTTTCAGCAAGTAGGATTTTTCCAAAGTTTTAAAACCAAAATAGTTGTATGAAAAGTCTCGTTCGTAAATAATAACTGAGTTGAGTTTATCCTTATATTTGTTAACTACATCCATGGTAATACTTGAAATAATCGGAGAATGTTTCCCATTTTTAGGATTGACATAGTTGAATAAATCCTTCATCACTTCACTAAATAGTTTTTTTGTTTCTTTGTGTAGATTTGATACGGCTATTCTAGCGGCTAGAATGGCATAATCCGGATGTTGTGTAGTACAAGTGGCTGCTATTTCGG
			CTGTCAGAGTGTCCAATTCTACCGTTGTTACTCCATTATATATTCCTTGGATAACCTTCATAGCTATTTTAATAGGATCTATATGATCAGTGTTTAAGCCATAACATAATTTTCTAATACGAGATGTGATTTTATCAAACATGACATTTTCCTTGTATCCATTTCGTTTAATGACAAACATTTTTGTTGGTGTAATAAAAAAATTATTTAACTTTTCATTAATAGGGATTTGATGTACGTAGCGTACAAAATTATCGTTCCTGGTATATAGATAAAGAGTCCTATATATTTGAAAATCGTTACGGCTCGATTAAACTTTAATGATTGCATTGTGAATATATCATTAGGATTTAACTCCTTGACTATCATGGCGGTGCCAGAAATTACCATCAAAAGCATTAATACAGTTATACCGATCACAGTTAGAACGGTTATAGCATCCGCCATTTATATCTAAAAATTAGATCAAAGAATATGTGACAAAGTCCTAGTTGTATACTGAGAATTAACGAAACAATGTTTCTTACATATTTTTTTCTTATTAGTAACTGACTTAATAGTAGGAACTGGAAAGCTAGACTTGATTATTCTATAAGTATAAATACCCTTCCAAATAATATTCTCTTTGATAAAAGTTCCAGAAAATGTAGAATTTTTTAAAAAGTTATCTTTTGCTATTACCAAGATTGTGTTTAGACGCTTATTATTAATATGAGTGATAAAATCCACACCGCCTCTAGATATAGCTTTTATTTCCACATTAGATGGTAAATCCAATAGTGAAACTATCTTTTTAGGAATGTATGGACTCGCGTTTAGAGGAGTGAACGTCTTAGGCGTCGGAAATGATGATTCATCAAACGAATAAACAATTTCACAAATGGATGTTAATGTATTAGTAGGAAATTTTTTGACGCTAGTGGAATTGAAAATTCTAATGGATGATGTTCTACCTATTTCATCAGATAACATGTTAATTTCCGACATCAACGGTTTTAATATTTCGATAATATACGGTAATCTCTCTTTCGGACTTATATAGCTTATTCCACAATACGAGTCATTATATACTCCAAAAAACAAAATAACTAGTATAAAATCTGTATCGAATGGGAAAAACGAAATTATCGACATAGGTATAGAATCCGGAACATTGAACGTATTAATACTTAATTCTTTTTCAGTGGTAAGAACCGATAGGTTATTGACATTGTATGGTTTTAAATATTCTATAACTTGAGACTTGATAGATATTAATGACGAATTGAAAATTATTTTTATCACCACGTGTGTTTCAGGATCGTCATCGATACCCGTCAACCAACCAAACGGAGTAAAATAAATATCATTAATATATGCTCTAGATATTAGTATTTTTATTAATCCTTTGATTATCATCTTCTCGTACGCGAATGATTCCATGATCAAGAGTGATTTGAGAACATCCTCCGGAGTATTAATGGGCTTAGTAAACAGTCCATCGTTGCAATAATAAAAGTTATCCAAGTTAAAGGATATTATGCATTCGTTTAAAGATATTACCTCATCTGACGGAGACAATTTTTTGGTAGGTTTTAGAGACTTTGAAGCTACTTGTTTAACAAAGTTATTCATCGTCGTCTACTATTCTATTTAATTTTGTAGTTAATTTATCACATATCACATTAATTGACTTTTTGGTCCACTTTTCCATACGTTTATATTCTTTTAATCCTGCGTTATCCGTTTCCGTTATATCCAGGGATAGATCTTGCAAGTTAAATAGAATGCTCTTAAATAATGTCATTTTTTTATCCGCTAAAAATTTAAAGAATGTATAAACCTTTTTTAGAGATTTGAAACTCTTAGGTGGTGTCCTAGTACACAATATCATAAACAAACTAATAAACATTCCACATTCAGATTCCAACAGTTGATTAACTTCCACATTAATACAGCCTATTTTCGCTCCAAATATACATTCGAAAAATCTGAATAAAACATCAATGTCGCAATTTGTA
			TTATCCAATACAGAATGTCTGTGATTCGTGTTAAAACCATCGGAGAAGGAATAGAAATAAAAATTATTATAGTGGTGGAATTCAGTTGGAATATTGCCTCCGGAGTCATAAAAGGATACTAAACATTGTTTTTTATCATAAATTACACATTTCCAATGAGACAAATAACAAAATCCAAACATTACAAATCTAGAGGTAGAACTTTTAATTTTGTCTTTAAGTATATACGATAAGATATGTTTATTCATAAACGCGTCAAATTTTTCATGAATCGCTAAGGAGTTTAAGAATCTCATGTCAAATTGTCCTATATAATCCACTTCGGATCCATAAGCAAACTGAGAGACTAAGTTCTTAATACTTCGATTGCTCATCCAGGCTCCTCTCTCAGGCTCTATTTTCATCTTGACAACCTTTGGATTTTCACCAGTATGTATTCCTTTACGTGATAAATCATCGATTTTCAAATCCATTTGTGAGAAGTCTATTGCCTTAGATACTTTTTCCCGTAGTCGAGGTTTAAAGAAATACGCTAACGGTATACTAGTAGGTAACTCAAAGACATCATATATAGAATGATAACGCGTCTTTAACTCATCGGTTAACTCTTTCTTTTGATCGAGTTCGTCGCTACTATTGGGTCTGCTCAGGTGCCTCGACTCTACTAGTTCCAACATCATACCAATAGGAATACAAGACACTTTGCCAGCGGTTGTAGATTTATCATATTTCTCCACTACATATCCGTTACAATTTGTTAAGAATTTAGATACATCTATATTGCTACATAATCCAGCTAGTGAATATATATGACATAATAAATTGGTAAATCCTAGTTCTGGTATTTTACTAATTACTAAATCTGTATATCTTTCCATTTATCATGGAAAAGAATTTACCAGATATCTTCTTTTTTCCAAACTGCGTTAATGTATTCTCTTACAAATATTCACAAGATGAATTCAGTAATATGAGTAACATGGAACGTGATAGTTTCTCATTGGCGGTGTTTCCAGTTATAAAACATAGATGGCATAACGCACACGTTGTAAAACATAAAGGAATATACAAAGTTAGTACAGAAGCACATGGAAAAAAAGTATCTCCTCCATCACTAGGAAAACCCTCACACATAAACCTAACCGCGAAGCAATATATATACAGTGAACACACAATAAGCTTTGAATGTTATAGTTTTCTAAAATGTATAACAAATGCAGAAATTAATTCGTTCGATGAGTATATATTAAGAGGACTATTAGAAGCTGGTAATAGTTTACAGATATTTTCCAATTCCGTAGGTAAACGAACAGATACTATAGGTGTACTAGGGAATAAGTATCCATTTAGCAAAATTCCATTGGCCTCATTAACTCCTAAAGCACAACGAGAGATATTTTCAGCGTGGATTTCTCATAGACCTGTAGTTTTAACTGGAGGAACCGGAGTGGGTAAGACGTCACAGGTACCCAAGTTATTGCTTTGGTTTAATTATTTATTTGGTGGATTCTCTACTCTAGATAAAATCACTGACTTTCACGAAAGACCAGTCATTCTATCTCTTCCTAGGATAGCTTTAGTTAGATTGCATNNNNNNNNNNNNNNNNNNNNNNNNNNNNNNNNGGTACTAGATGGATCTCCTATTTCTTTACGGTACGGATCTATACCGGAAGAATTAATAAACAAACAACCAAAAAAATATGGAATTGTATTTTCTACCCATAAGTTATCTCTAACAAAACTATTTAGTTATGGCACTCTTATTATAGACGAAGTTCATGAGCATGATCAAATAGGAGATATTATTATAGCAGTAGCGAGAAAGCATCATACGAAAATAGATTCTATGTTTTTAATGACTGCCACGTTAGAGGATGACAGGGAACGGCTAAAAGTATTTTTACCTAATCCCGCATTTATACATATTCCTGGAGATACACTGTTTAAAATTAGCGAGGTATTTATTCATAATAAGATAAATCCATCTTCCAGAATGGCAT
			ACATAGAAGAAGAAAAGAGAAATTTAGTTACTGCTATACAGATGTATACNNNNNNNGATGGATCATCTGGTATAGTCTTTGTGGCATCCGTTGCACAGTGTCACGAATATAAATCATATTTAGAAAAAAGATTACCGTATGATATGTATATTATTCATGGTAAGGTCTTAGAAATAGACAAAATATTAGAAAAAGTGTATTCATCGCCTAATGTATCGATAATTATTTCTACTCCTTATTTGGAATCCAGCGTTACTATACACAATGTTACTCACATTTATGATATGGGTAGAGTTTTTGTTCCCGCTCCTTTTGGAGGATCACAACAATTTATTTCTAAATCTATGAGAGATCAACGAAAAGGAAGAGTAGGAAGAGTTAATCCTGGTACATACGTCTATTTCTATGATCTGTCTTATATGAAGTCTATACAGCGAATAAATTCAGAATTTCTACATAATTATATATTGTACGCTAATAAGTTTAATTTAACACTTCCCGAAGATTTGTTTATAATCCCTACAAATTTGGATATTCTATGGCGTACAAAGGAATATATAGACTCGTTCGATATTAGTACAGAAACATGGAATAAATTATTATCCAATTATTATATGAAGATGATAGAGTATGCTAAACTTTATGTACTAAGTCCTATTCTCGCTGAGGAGTTGGATAACTTTGAGAGGACGGGAGAATTAACTAGTATTGTACAAGAAGCCATTTTATCTCTAAATTTACGAATTAAGATTTTAAATTTTAAACATAAAGATAATGATACGTATATACACTTTTGTAAAATATTATTCGGTGTCTATAACGGAACAAACGCTACTATATATTATCATAGACCTCTAACGGGGTATATGAATATGATTTCAGATACTATATTTGTTCCTGTAGATAATAACTAAAAATCAAACTCTAATGACCACATCTTTTTTTAGAGATGAAAAATTTTCCACATCTCCTTTTGTAGATATGACTAAACATTTTGCAGAAAAAAGTTTATTAGTGTTTAGATAATCGTATACTTCATCAGTGTAGATAGTAAATGTGAACAGATAAAAGGTATTCTTGCTCAATAGATTGGTAAATTCCATAGAATATATTAATCCTTTTTTCTTGAGATCCCACATCATTTCAACCAGAGAAGTTTTATCCAATAATTTACCTCGTACTATACCACATACAAAACTAGATTTTGTAGTGACGTCGTACCTGGTATTCCTACCAAACAAAATTTTACTTTTAGTTTTTTTAGAAAATTCTAAGGTAGAATCTCTATTTGTCAATATGTCATCTATGGAATTACCACTAGCAAAAAATGATAGAAATATATATTGATACATCGCAGCTGGTTTTGATCTACTATATTTTAAAAACGAATCAGATTCCATAATTGCCTGTATATCATCAGCTGAAAAACTATGTTTTACACGTATTCCTTCGGCATTTCTTTTTAATGATATATCTTGTTTAGACAATGATAAAGTTATCATGTCCATGAGAGACGCGTCTCCGTATCGTATAAATATTTCATTAGATGTTAGACGCTTCATTAGGGGTATACTTCTATAAGGTTTCTTGATTAGTCCATCATTTGTTGCGTCAAGAACTACTATCGGATGTTGTTGGGTATCTCTAGTGTTACACATGGCCTTACTAAAGTTTGGGTAAATAACTATGATATCTCTATTAATTATAGATGTATATATTTCATTCGTCAAGGATATTAGTATCGACTTGCTATCGTCATTAATACGTGTAATGTAATCATATAAATCATGCGATAGCCAAGGAAAATTCAAATAGATGTTCATCATATAATCATCGCTATAATTCATATTAATACGTTGACATTGACTAATTTGTAATATAGCCTCGCCACGAAGAAAGCTCTCGTATTCAGTTTCATCAATAAAGGATACCGTTAAATATAACTGGTTGCCGATTGTCTCATAGTCTATTAAGTGGTAAGTTTCGTACAAATACAGAAT
			CCCTAAAATATTATCTAATGTTGGATTAATCTTTACCATAACTGTATAAAATGGAGACGGAGTCATAACTATTTTACCGTTTGTACTTACTGGAATAGATGAAGGAATAATCTCCGGACATGCTGGTAAAGACCCAAATGTCTGGTTGAAGAAATCCAATGTTCCGGGTCCTAATCTCTTGACAAAAATTACGATATTCGATCCCGATATCCTTTGCATTCTATTTACCAGCATATCACGAACTATATTAAGATTATCTATCATGTCTATTCTCCCACCGTTATATAAATCGCCTCCACTAAGAAACGTTAGTATATCCATACAATGGAATACTTCATTTCTAAAATAGTATTCGTTTTCTAATTCTTTAATGTGAAATCGTATACTAGAAAGGGAAAAATTATCTTTAAGTTTTCCGTTAGAAAAGAACCACGAAACTAATGTTCTGATTGCGTCTGACTCCGTCGCTGAATTAATGGATTTACACCAAAAACTCATATAACTTCTAGATGTAGAAGCATTAGCTAAAAAAATAGTAGAATCAAAGGATATAAGTAGATGTTCCAACAAGTGAGCAATTCCCAAAATTTCATCTATATCATTCTCGAATCCGAAATTAGAAATTCCCAAGTAGATATCTTTTTTCATCCGATCATTAATAAAAATACGAACTTTATTCGGTAAGACGATCATTTACTAAGGAGTAAAATAGGAAGTAATGTTCGTATATCGTTATCATCGTATAAATTAAAGGTGTGTTTTTTACCATTAAGTGACATTATAATTTTACCAATATTGGAATTATAATATAGGTATATTTGCGCACTTGCGACAGTTGATGCATCGGTAAATATAGCTGTATCTAATGTTCTAGTCGGTATTTCATCATTTCGCTGTATAATAATAGCGTTTTCTCTATCTGTTTCCATTACAGCTGCCTGAAGTTTATTGGTCGGATAATANNNNNNNNNNNNNNNNNNNNNNNNNNNNNNNNNNNNNNNNNNNNNNNNNNNNNNNNNNNNNNNNNNGAGATCTAATTTTGTTCAACTTGTCCAAATTCCTACTTACAGAAGATAAGGAATCGTTGGAGATAGTGTCTTCCTTATGTAGAGGATTTGAAATATCTTATGATGACTTGATAACTTACTTTCCAGATAGGAAATATCATAAATATATTTATAAAGTATTTGAACATGTAGATTTATCGGAGGAATTAAGTATGGAATTCCATGATACAACTCTGCGAGATTTAGTCTATCTTAAATTGTACAAGTATTCCAAGTGTATACGACCGTGTTATAAATTAGGAGATAATCTAAAAGGCATAGTTGTTATAAAGGACAGAAATATATATATTAGAGAAGCAAATGATGACTTGATAGAATATCTCCTCAAGGAATACACTCCTCAGATTTATACATATTCTAATGAGCACGTTCCCATAGCTGGTTCAAAATTAATTCTTTGCGGATTTTCTCAAGTTACATTTATGGCGTATACAACGTCTCATATAACAACAAATAAAAAGGTAGATGTTCTCGTTTCCAAAAAATGTATAGATAAACTAGTCGATCCAATAAATTATCAAATACTTCAAAATTTATTTGATAAAGGAAGCGGAACAATAAACAAAATACTCAGGAAGATATTTTATTCGGTAACCGGTGGCCAAACTCCATAATTTGCTTTTTCTATTTCGGATTTTAGAATTTCCAAATTCACCAGCGATTTATCTGTTTTGGTGAAATCCAAGGATTTATTAATGTCCACAAATGCCATTTGTTTTGTCTGTGGATTGTATTTGAAAATGGAAACGATGTAGTTAGATAGATGCGCTGCAAAGTTTCCTATTAGGGTTCCGCGCTTTACGTCACCTAGCATACTTGAATCACCATCCTTTAAAAAAAATGATAAGATATCAACATGGAGTATATCATACTCTGATTTTAATTCTTCTACTGCCTCACTGACATTTTCACAAATACTACAATACGGTTTAC
			CGAAAATAATCAGTACGTTCTTCATTTATGGGTATCAAAAACTTAAAATCGTTACTGCTGGAAAATAAATCACTGACGATATTAGATGATAATTTATACAAAGTATACAATGGAATATTTGTGGATACAATGAGTATTTATATAGCCGTCGCCAATTGTGTTCGAAACTTAGAAGAGTTAACTACGGTATTCATAAAATACGTAAACGGATGGGTAAAAAAGGGAGGGCATGTAACCCTTTTTATCGATAGAGGAAGTATAAAAATTAAACAAGACGTTAGAGACAAAAGACGTAAATATTCTAAATCAACCAAGGACAAAAAAATGTTAGAATTAGAAAAGTGTACATCCAAAATACAAAATGTTACCGGATTTATGGAAGAAGAAATAAAGGCAGAAATGCAATTAAAAATCGATAAACTCACATTTCAAATATATTTATCTGATTCTGATAACATAAAAATATCATTGAATGAGATACTAACACATTTCAACAATAATGAGAATGTTACATTATTTTATTGTGATGAACGAGATGCAGAATTCGTTATGTGTCTAGAGGCTAAAACATATTTCTTTACCACAGGAGAATGGCCGTTGATAATAAGTACCGATCAGGATACTATGCTATTCGCGTCTGTTGATAATCATCCTAAGATGATAAAAAACTTAACTCAACTGTTTAAATTTGTTCCATCTGCAGAGGATAACTATTTAGCAAAATTAACGGCGTTAGTGAATGGATGTGATTTCTTTCCTGGACTCTATGGGGCATCTATAACACCCACCAACTTAAACAAAATACAATTGTTTAGTGATTTTACAATCGATAATATAGTCACTAGTTTGGCAATTAAAAATTATTATAGAAAGACTAACTCTACCGTAGACGTGCGTAATATTGTTACGTTTATAAACGATTACGCTAATTTAGACGATGTCTACTCGTATATTCCTCCTTGTCAATGCACTGTTCAAGAATTTATATTTTCCGCATTAGATGAAAAATGGAACGATTTTAAATCATCTTATTTAGAGACCGTTCCGTTACCCTGTCAATTAATGTACGCGTTAGAACCACGTAAGGAGATTGATGTTTCAGAAGTTAAAACTTTATCATCTTATATAGATTTTGAAAATACTAAATCAGATATCGATGTTATAAAATCTATATCCTCGATCTTTGGATATTCTAACGAAAACTGTAACACGATAGTGTTTGGCATCTATAAGGATAATTTACTACTGAGTATAAATAGTTCATTTTACTTTAACAATAGTCTGTTAATAACCAATACTAAAAGTGATAATATAATAAATATAGGTTACTAGATTAAAAATGGTTTTCCAAGTAGTGTGCTCTACATGCGGTAAAGATATTTCTCACGAACGATATAAATTGATTATACGAAAAAAATCATTAAAGGATGTACTCGTTAGTGTAAAGAACAAATGTTGTAGGTTAAAATTATCTACACAAATAGAACCTCAACGTAACTTAACAGTGCAACCTCTATTGGATATAAACTAATATGGATCCGGTTAATTTTATCAAGACATATGCACCTAGAGGTTCTATTATTTTTATTAATTATACTATGTCATTAACAAGTCATTTGAATCCATCGATAGAAAAACATGTGGGTATTTATTATGGTACGTTATTATCGGAACACTTGGTAGTTGAATCAACATATAGAAAAGGAGTTCGAATAGTCCCATTGGATAGTTTTTTTGAAGGATATCTTAGTGCAAAAGTATACATGTTAGAGAATATTCAAGTTATGAAAATAGCAGCTGATACGTCATTAACTTTACTGGGTATTCCATATGGATTCGGTCATAATAGAATGTATTGTTTTAAATTGGTAGCTGAATGTTATAAAAATGCCGGTATTAATACATTATCTAAACGAATATTGGGCAAAGATATTTTTCTAAGCCAAAACTTCACAGATGATAATAGATGGATAAAGATATATGATTCTAATAATTTAACA
			TTTTGGCAAATTGATTACCTTAAAGGGTGAGTTAATATGCATAACTACTCCTCCGTTGTTTTTTCCCTCGTTCTTTTTCTTAACGTTGTTTGCCATCACTCTCATAATGTAAAGATATTCTAAAATGGTAAACTTTTGCATATCGGACGCAGAAATTGGTATAAATGTTGTAATTGTATTATTTCCCGTCAATGGACTAGTCACAGCTCCATCAGTTTTATATCCTTTAGAGTATTTCTCACTAGTGTCTAGCATTTTAGAGCATTCCATGATCTGTTTATCATTGATATTGGCCGGAAAGATAGATTTTTTATTTTTTATTATATTACTATTGGCAATTGTAGATATAACTTCTGGTAAATATTTTTCTACCTTTTCAATCTCTTCTATTTTCAAGCCGGCTATATATTCTGCTATATTATTGCTAGTATCAATACCTTTTCTGGCTAAGAAGTCATATGTGGTATTAACTATATCAGTTTTAACTGGTAGTTCCATTAGCCTTTCCACTTCTGCAGAATAATTAGAAATTGGTTCTTTACCAGAAAATCCAGCTACTATAATAGGCTCACCGATGATCATTGGCAAAATCCTATATTGTACCAAATTAATGAGAGCATATTTCATTTCCAATAATTCTGCTAGTTCTTGAGACATTGATTTATTTGATGAATCTAGTTGGTTCTCTAGATACTCTACCATTTCTGCCGCATACAATAACTTGTTAGATAAAATCAGGGTTATCAAAGTGTTTAGCGTGGCTAGAATAGTGGGCTTACATGTATTAAAGAATGCGGTAGTATGAGTAAACCGTTTTAACGAATTATATAGTCTCCAGAAATCTGTGGCGTTGCATACATGAGCTGAATGACATCGAAGATTGTCCAATATTTTTAATAGCTGCTCTTTGTCCATTATTTCTATATTTGACTCGCAACAATTGTAAATACCATTAATCACTGATTCCTTTTTTGATGCCGGACAATAGCACAATTGTTTAGCTTTGGACTCTATGTATTCAGAATTAATAGATATATCTCTCAATACAGATTGTACTATACATTTTGAAACTATGTCAAAAATTGTAGAACGACGCTGTTCTGCAGCCATTTAACTTTAAATAATTTACAAAAATTTAAAATGAGTATCCGTATAAAAATCGATAAACTGCGCCAAATTGTGGCATATTTTTCAGAGTTCAGTGAAGAAGTGTCTATAAATGTAGACTCAACGGATGAGTTAATGTATATTTTTGCCGCCTTGGGCGGATCTGTAAACATTTGGGCCATTATACCTCTCAGTGCATCAGTGTTCTACCGCGGAGCCGAAAATATTGTGTTTAATCTTCCGGTGTCCAAGGTAAAATCGTGTTTGTGTAGTTTTCACAATGATGCCATCATAGATATAGAACCTGATCTGGAAAATAATCTAGTAAAACTTTCTAGTTATCATGTAGTAAGTGTTGATTGTAACAAGGAACTGATGCCTATTAGGACAGATACTACTATTTGTCTAAGTATAGATCAAAAGAAATCTTACGTGTTTAATTTTCACAAGTATGAAGAAAAATGTTGTGGTAGAACCGTCATTCATCTAGAATGGTTGTTGGGCTTTATTAAGTGTATTAGTCAGCATCAGCATTTGACTATTATGTTTAAAGATGACAATATTATTATGAAGACTCCTGGTAATACTGATGCTTTTTCCAGGGAATATTCTATGACTGAATGTTCTCAAGAACTACAAAAGTTTTCTTTCAAAATAGCTATCTCGTCTCTCAACAAACTACGAGGATTCAAAAAGAGAGTCAATGTTTTTGAAACCAGAATCGTAATGGATAATGACGATAACATTCTAGGAATGTTGTTTTCGGATAGAGTTCAATCCTTTAAGATCAACATCTTTATGGCGTTTTTAGATTAATACTTTCAATGAGATAAATATGGNNNNNNNNNNNNNNNNNNNNNNNNNNNNNNNNNNNNNNNNNNNNNNNNNNNNNN
			NNNNNNNNNNNTTATTAAATGTTGATAAAATGCATGACGTGATAGCTCCCGCTAAGCTTTTAGAATATGTGCATATAGGACCACTAGCAAAAGATAAAGAGGATAAAGTAAAGAAAAGATATCCAGAGTTTAGATTAGTTAATACAGGACCCGGTGGTCTTTCGGCATTATTAAGACAATCGTATAATGGAACCGCACCCAACTGCTGTCACACTTTTAATCGTACTCATTATTGGAAGAAGGATGGAAAGATATCAGATAAGTATGAAGAGGGTGCAGTATTAGAATCGTGTTGGCCAGACGTTCACGATACCGGAAAATGCGATGTTAATTTATTTGACTGNNNNNAGGGGGATACGTTCGATAGAAACATATGCCATCAGTGGATCGGTTCAGCATTTAATAGGAGTGATAGAACTGTAGAGGGTCAACAATCGTTAATAAATCTGTATAATAAGATGCAAACATTATGTAGTAAAGATGCTAGTGTACCAATATGCGAATCATTTTTGCATCATTTACGCGCACACAATACAGAAGATAGCAAAGAGATGATCGATTATATTCTAAGACAACAGTCTGCGAACTTTAAACAGAAATATATGAGATGTAGTTATCCCACTAGAGATAAGTTAGAAGAGTCATTAAAATATGCGGAACCTCGAGAATGTTGGGATCCAGAGTGTTCGAATGCCAATGTTAATTTCTTACTAACACGTAATTATAATAATTTAGGACTTTGTAATATTGTACGATGTAATACCAGCGTGAACAACTTACAGATGGATAAAACTTCCTCATTAAGATTGTCATGTGGATTAAGCAATAGTGATAGATTTTCTACTGTTCCCGTCAATAGAGCAAAAGTAGTTCAACATAATATTAAACACTCGTTCGATCTAAAATTGCATTTGATCAGTTTATTATCTCTCTTGGTAATATGGATACTAATTGTAGCTATTTAAATGGGTGCCGCGGCAAGCATACAGACGACGGTGAATACACTCAGCGAACGTATCTCGTCTAAATTAGAACAAGAAGCGAATGCTAGTGCTCAAACAAAATGTGATATAGAAATCGGAAATTTTTATATCCGACAAAACCATGGATGTAACCTCACTGTTAAAAATATGTGCTCTGCAGATGCGGATGCTCAGTTGGATGCTGTGTTATCAGCCGCTACAGAAACATATAGTGGATTAACACCGGAACAAAAAGCATACGTACCAGCTATGTTTACTGCTGCGTTAAACATTCAGACGAGTGTAAACACTGTTGTTAGAGATTTTGAAAATTATGTGAAACAGACTTGTAATTCTAGCGCGGTCGTCGATAACAAATTAAAGATACAAAACGTAATTATAGATGAATGTTACGGAGCCCCAGGATCTCCAACAAATTTGGAATTTATTAATACAGGATCTAGCAAAGGAAATTGTGCCATTAAGGCGTTGATGCAATTGACGACTAAGGCCACTACTCAAATAGCACCTAGACAAGTTGCTGGTACAGGAGTTCAGTTTTATATGATTGTTATCGGTGTTATAATATTGGCAGCGTTGTTTATGTACTATGCCAAGCGTATGCTGTTCACGTCCACCAATGATAAAATCAAACTTATTTTAGCCAATAAGGAAAACGTCCATTGGACTACTTACATGGACACATTCTTTAGAACTTCTCCAATGGTTATTGCTACCACGGATATACAAAACTGAAAATATATTGATAATATTTTAATAGATTAACATGGAAGTTATCGCTGATCGTCTAGATGATATAGTGAAACAAAATATAGCGGATGAAAAATTTGTAGATTTTGTTATACACGGTCTAGAGCATCAATGTCCTGCTATACTTCGGCCATTAATTAGGTTGTTTATTGATATACTATTATTTGTTATAGTAATTTATATTTTTACGGTACGTCTAGTAAGTAGAAATTATCAAATGTTGTTGGCGTTATTGGCGCTAGTCATCTCATTAACTATTTTTTATTA
			CTTTATACTATAATAGTACTAGACTGACTTCTAACAAACATCTCACCTGCCATAAATAAATGCTTGATATTAAAGTCTTCTATTTCTAACACTATTCCATCTGTGGAAAATAATACTCTGACATTATCGCTAATTGACACATCGGTGAGTGATATGCCTATAAAGTAATAATCTTCTTTGGGCACATATACCAGTGTACCAGGTTCTAACAACCTATTTACTGGTGCTCCTGTAGCATACTTTTTCTTTACCTTAAGAATATCCATCGTTTGCTTGGTCAATAGCGACAGGTGATTTTTTATCAACCATTCAAAAAAGTAATTGGAGTGTTCATATCCTCTACGGGCTATTGTCTCATGACCGTGTATGAAATTTAAGTAACACGACTGTGGTAGATTTGTTCTATAGAGCCGGTTGCCGCAAATAGATAGAACTACCAATATGTCTGTACAAATGTTAAACATTAATTGATTAACAGAAAAAACAATGTTCGTTCTGGGAATAGAAACCAAATCAAAACAAAATTCATTAGAATATATGTCACGTTTATACATCGAATATAAAATAACTACAGTTTGAAAAATAACAGTATCATTTAAACATTTAACTTGCGGGGTTAATCTCACAACTTTACTGTTTTTGAACTGTTCAAAATATAGCATAGATCCGTGAGAAATACGTTTAGCCGCCTTTAATAGAGGAAATCCCACCGCCTTTTTGGATCTTACCAACGACGATAGTTCTGACCAGCAACTCATTTCTTCATCATCCACCTGTTTTAACATATAATAGGCAGGAGATAGATATCCGTCATTGCAATATTCCTTCTCGTAGGCACACAATCGAATATTGATAAAATCTCCATTCTCTTCTCTGCATTTATTATCTTGTCTTGGTGGTGGGCTAGGCTGTAGTCTTGGTCTATTATTACCATCGTTGTTAAATCTATTTCTGTCATTAAATCTTTCATTTCTTCCTGGTATATTTTTATTACCTCGTTTGGTTGGATTTTTGTCTATATTATCGTTTGTAACATCGGTACGGGTATTCATTTATCACAAAAAAAACTTCTCTAAATGAGTCTACTGCTAGAAAACCTCATCGAAGAAGATACCATATTTTTTGCAGGAAGTATATCTGAGTATGATGATTTACAAATGGTTATTGCCGGTGCAAAATCCAAATTTCCAAGATCTATGCTTTCTATTTTTAATATAGTACCTAGAACAATGTCAAAATATGAGTTGGAGTTAATTCATAACGAGAATATCACAGGGGCAATGTTTACCACAATGTATAATATAAGAAACAATTTGGGTTTAGGTGATGATAAACTAACTATTGAAGCCATTGAAAACTATTTCTTGGATCCTAACAATGAGGTTATGCCTCTTATTATTAATAATACGGATATGACTGCCGTCATTCCTAAAAAAAGTGGTAGGAGAAAGAATAAGAACATGGTTATCTTCCGTCAAGGATCATCACCTATCTTGTGTATTTTCGAAACTCGTAAAAAGATTAATATTTATAAAGAAAATATGGAATCCGCATCGACTGAGTATACACCTATCGGAGACAACAAGGCTTTGATATCTAAATATGCGGGAATTAATGTCCTGAATGTGTATTCTCCTTCCACATCCATGAGATTGAATGCCATTTACGGATTCACCAATAAAAATAAACTAGAGAAACTTAGTACTAATAAGGAACTAGAATCGTATAGTTCTAGCCCTCTTCAAGAACCCATTAGGTTAAATGATTTTCTGGGACTATTGGAATGTGTTAAAAAGAATATTCCTCTAACAGATATTCCGACAAAGGATTGATTACTATAAATGGAGAATGTTCCTAATGTATACTTTAATCCTGTGTTTATAGAGCCCACGTTTAAACATTCTTTATTAAGTGTTTATAAACACAGATTAATAGTTTTATTTGAAGTATTTGTTGTATTCATTCTAATATATGTATTTTTTAGATCTGAATTAAATATG
			TTCTTCATGCATAAACGAAAAATACCCGATCCTATTGATAGATTACGACGTGCTAATCTAGCGTGTGAAGACGATAAATTAATGATCTATGGATTACCATGGATGACAACTCAAACATCTGCATTATCAATAAATAGTAAACCGATAGTGTATAAAGATTGTGCAAAGCTTTTGCGATCAATAAATGGATCACAACCAGTATCTCTTAACGATGTTCTTCGCAGATGATGATTCATTTTTTAAGTATTTGGCTAGTCAAGATGATGAATCTTCATTATCTGATATATTGCAAATCACTCAATATCTAGACTTTCTGTTATTATTATTGATCCAATCAAAAAATAAATTAGAAGCTGTTGGTCATTGTTATGAATCTCTTTCAGAGGAATACAGACAATTGACAAAATTCACAGACTCTCAAGATTTTAAAAAACTGTTTAACAAGGTCCCTATTGTTACAGATGGAAGGGTCAAACTTAATAAAGGATATTTGTTCGACTTTGTGATTAGTTTGATGCGATTCAAAAAAGAATCAGCTCTAGCTACCACCGCAATAGATCCTGTTAGATACATAGATCCTCGTCGCGATATCGCATTTTCTAACGTGATGGATATATTAAAGTCAAATAAAGTGAAAAATAATTATTCTTTATTGTCATCATGAACGGCGGGCATATTCAGTTGATAATCGGCCCCATGTTTTCAGGTAAAAGTACAGAATTAATTAGACGAGTTAGACGTTATCAAATAGCTCAATATAAATGCGTGACTATAAAATATTCTAACGATAATAGATACGGAACGGGACTATGGACGCATGATAAGAATAATTTTGAAGCATTGGAAGCAACTAAACTATGCGATGTCTTGGAAGCAATTACAGATTTCTCCGTGATAGGTATTGATGAAGGACAGTTCTTTCCAGACATTGTTGAATTCTGTGAGCGTATGGCAAACGAAGGAAAAATAGTTATAGTAGCCGCACTCGATGGGACATTTCAACGTAAACCGTTTAATAATATCTTGGATCTTATTCCATTATCTGAAATGGTGGTAAAACTAACTGCAGTGTGTATGAAATGCTTTAAGGAGGCGTCCTTTTCTAAACGATTAGGTGCAGAAACCAAGATAGAAATAATAGGAGGAATTGATATGTATCAATCGGTGTGTAGAAAGTGTTACATCGACTCATAATATTATATTTTTTATCTAAAAAACTAAAAATAAACATTGATTAAATTTTAATATAATACTTAAAAATGGATGTTGTGTCGTTAGATAAACCGTTTATGTATTTTGAGGAAATTGATAATGAGTTAGATTACGAACCAGAAAGTGCAAATGAGGTCGCAAAAAAACTGCCGTATCAAGGACAGTTAAAACTATTACTAGGAGAATTATTTTTTCTTAGTAAGTTACAGCGACACGGTATATTAGATGGNNCCACCGTANNNTATATAGGANNNNNNNNNNGNNCACATATACGTTATTTGAGAGATCATTTCTATAATTTAGGAGTGATCATCAAATGGATGCTAATTGACGGCCGTCATCATGATCCTATTCTAAATGGATTGCGTGATGTGACTCTAGTAACTCGGTTCGTTGATGAGGAATATCTACGATCCATCAAAAAACAACTGCATCCTTCTAAGATTATTTTAATTTCTGATGTGCGATCCAAACGAGGAGGAAATGAACCTAGTACTGAGGATTTACTAAGTAATTACGCTCTACAAAATGTCATGATTAGTATTTTAAACCCCGTAGCGTCTAGTCTTAAATGGAGATGCCCGTTTCCAGATCAATGGATCAAGGACTTTTATATCCCACACGGTAATAAAATGTTACAACCTTTTGCTCCTTCATATTCAGCTGAAATGAGATTATTAAGTATTTATACCGGTGAGAACATGAGACTTACTCGAGTTACCAAATCAGATGCTGTAAATTATGAAAAAAAGATGTATTACCTTAATAAGATAGTTCGCAACAAAGTA
			GTTGTTAACTTTGATTATCCTAATCAGGAATATGACTATTTTCACATGTACTTTATGTTGAGGACCGTATACTGCAATAAAACATTTCCTACTACTAAAGCAAAGGTACTATTTCTACAACAATCTATATTTCGTTTCTTAAATATTCCAACAACATCAACTGAAAAAGTTAGTCATGAACCAATACAATGTAAAGTATCTAGCAAAGATTCTGTGTATAAAAACAGAAATAGCAAGAGATCCGTACGCGGTAATAAATAGAAATGTGTTACTAAGATATACTACCGATATACAGTATAATGATTTAGTTACTTTAATAACCGTTAGACATAAAATTGATTCTATGAAAACTGTGTTTCAGGTATTTAACGAATCATCCATAAATTATACTCCGGTCGATGATGATTACGGAGAACCAATCATTATAACATCGTATCTTCAAAAAGGTCATAACAAGTTTCCTGTAAATTTTCTATACATAGATGTAGTAATATCTGATTTATTTCCTAGCTTTGTTAGACTAGATACTACAGAAACTAATATAGTTAATAGTGTACTACAAACAGGCGATGGTAAAAAGACTCTTCGTCTTCCCAAAATGTTAGAGACGGAAATAGTTGTCAAGATTCTCTATCGTCCTAATATACCATTAAAAATTGTTAGATTTTTCCGCAATAACATGATAACTGGTGTAGAGATAGCCGATAGATCTGTTATTTCAGTCGCTGATTAATCAATTAGTAGAGATGAGATAAGAACATAATAATATATCTTATATCTCGTTTAGAAAAATGCTAATATTAAAATAGCTAACGCTAGTAATCCAATCGGAAGCCATTTGATATCTATAATAGGGTATCTAATTTCCTGATTCAGATAGCGGACAGCTATATTCTCTGTAGCTACTCGTTTGGAATCACAAACATTATTTACATCTAATTTACTATCTGTAATGGAAACGTTTCCCAATGAAATGGTACAATCAGATACATTACATCTTGATATATTTTTTTTTAAAGAGGCTGGTAACAACGCATCGCTTCGTTTACATGGCTCGTACCAACAGTAATAGGGTAATCTTGTATCTATTCCTATCCGTACTATGCTTTTATCAGGATAAATACATTTACATCGTATATCGTCTTTGTTAGCATCACAGAATGCATAAATTTGTTCGTCTGTCATGATAAAAATTTAAAGTGTAAATATAACTATTATTTTTATAGTTGTAATAAAAAGGGAAATTTAATTGTATACCTTTGGTTCTTTAAAAGAAACTGACTTGATAAAAATGGCTGTAATCTCTAAGGTTACGTATAGTCTATATGATCAAAAAGAGATTAATGCTACAGATATTATCATTAGTCATGTTAAAAATGACGACGATATCGGTACCGTTAAAGATGGTAGACTAGGTGCTATGGATGGGGCATTATGTAAGACTTGTGGGAAAACGGAATTGGAATGTTTTGGTCACTGGGGTAAAGTAAGTATCTATAAAACTCATATAGTTAAGCCTGAATTTATTTCAGAAATTATTCGTTTACTGAATCATATATGTATTCACTGCGGATTATTGCGTTCACGAGAACCGTATTCCAACGATATTAACCTAAAAGAGTTATCGGGACACGCTCTTAGGAGATTAAAGGATAAAATATTATCCAAGAAAAAGTCATGTTGGAATAGCGAATGTATGCAACCGTATCAAAAAATTTCTTTTTCAAAGAAAAAGGTTTGTTTCGTCAACAAGTTGGATGATATTAACGTTCCTAATTCTCTCATTTATCAAAAGTTAATTTCTATTCATGAAAAGTTTTGGCCATTATTAGAAATTCATCAATATCCAGCTAACTTATTTTATACAGACTACTTTCCTATCCCTCCGTTGATTATTAGACCGGCTATTAGTTTTTGGATAGATAGTATACCCAAAGAGACCAATGAATTAACTTACTTATTAGGTATGATCGTTAAGAATTGTAACTTGAATGCTGATG
			AACAGGTTATCCAAAAGGCGGTAATAGAATACGATGATATTAAAATTATTTCTAATAACACTACCAGTATCAATTTATCATATATCACATCCGGCAAAAATAATATGATTAGAAGTTATATCGTCGCCCGGCGAAAAGATCAGACCGCTAGATCTGTAATTGGTCCCAGTACATCTATCACAGTTAATGAGGTAGGAATGCCCGCATATATTAGAAATACACTTACAGAAAAGATATTTGTTAATGCCTTTACAGTGAATAAAGTTAAACAACTATTAGCGTCAAACCAAGTTAAATTTTACTTTAATAAACGATTAAACCAATTAACAAGAATACGTCAAGGAAAGTTTATCAAAAATAAAATACATTTATTGCCTGGTGATTGGGTAGAAGTAGCTGTTCAAGAATATACAAGTATTATTTTTGGAAGACAGCCGTCGCTACATAGATACAACGTCATCGCTTCATCTATCAGAGCTACCGAAGGAGATACTATCAAAATATCTCCCGGAATTGCCAACTCTCAAAATGCTGATTTCGACGGAGATGAAGAATGGATGATATTGGAGCAAAATCCTAAAGCCGTAGTTGAACAGAGTATTCTTATGTATCCGACAACATTACTCAAACACGATATTCATGGAGCCCCCGTTTATGGATCTATTCAAGATGAAATCGTAGCAGCATATTCATTGTTTAGGATACAAGATCTTTGTTTAGATGAAGTATTGAACATCTTGGGGAAATATGGAAGAGAGTTCGATCCTAAAGGTAAATGTAAATTTAGTGGTAAAGATATCTATACTTACTTAATAGGTGAAAAGATTAATTATCCGGGTCTCTTAAAGGATGGCGAAATTATTGCAAACGATGTAGATAGTAATTTTGTTGTGGCTATGAGGCATCTGTCATTGGCTGGACTCTTATCCGATCATAAGTCGAACGTGGAAGGTATCAACTTTATTATCAAGTCATCTTATGTTTTTAAGAGATATCTATCTATTTACGGTTTTGGGGTGACATTCAAAGATTTGAGACCAAATTCGACGTTCACTAATAAATTGGAGGCCATCAACGTAGAAAAAATAGAACTTATCAAAGAAGCATACGCCAAATATCTCAAAGATGTAAGAGACGGAAAAATAGTTCCATTATCTAAAGCTTTAGAGGCGGACTATGTGGAATCCATGTTATCCAACTTAACAAATCTTAATATCAGAGAGATAGAAGAACATATGAGACAAACGCTGATAGATAATCCAGATAATAACCTCCTGAAAATGGCCAAAGCGGGTTATAAAGTAAATCCCACAGAACTAATGTATATTTTAGGTACTTATGGACAACAGAGGATAGATGGCGAACCAGCAGAGACTCGAGTATTGGGTAGAGTCTTACCNNNNNNNNNNNNNGACTCTAAGGATCCAGAAGGAAGAGGTTATATTCTTAATTCTTTAACAAAAGGATTAACGGGTTCTCAATATTACTTTTCAATGCTGGTTGCAAGATCTCAATCTACTGATATTGTCTGTGAAACATCGCGTACCGGAACACTGGCTAGAAAAATCATTAAAAAGATGGAGGATATGGTGGTCGACGGATACGGACAAGTAGTTATAGGTAATACGCTCATCAAGTACGCCGCCAATTATACCAAAATTCTAGGCTCAGTATGTAAACCTGTAGATCTTATCTATCCAGATGAGTCCATGACTTGGTATTTGGAAATTAGTGCTCTGTGGAATAAAATAAAACAAGGATTCGTTTACTCTCAGAAACAGAAACTTGCAAAGAAGACATTGGCGCCGTTTAATTTCCTAGTATTTGTCAAACCCACCACTGAGGATAATGCTATTAAGGTTAAGGATCTGTACGATATGATTCATAACGTCATTGATGATGTGAGAGAGAAATACTTCTTTACGGTATCTAATATAGATTTTATGGAGTATATATTCTTGACGCATCTTAATCCTTCTAGAATTAGAATTACAAAAGAA
			ACGGCTATCACTATCTTTGAAAAGTTCTATGAAAAACTCAATTATACTCTAGGTGGTGGAACTCCTATTGGAATTATTTCTGCACAGGTATTGTCTGAGAAGTTTACACAACAAGCCCTGTCCAGTTTTCACACTACTGAAAAAAGCGGTGCTGTCAAACAAAAACTTGGTTTCAATGAGTTTAATAACTTGACTAATTTGAGTAAGAATAAGACCGAAATTATCACTCTGGTATCCGATGATATCTCTAAACTTCAATCTGTTAAGATTAATTTTGAATTTGTATGTTTGGGAGAATTAAATCCAAACATCACTCTTCGAAAAGAAACAGATAGATATGTAGTAGACATAATAGTCAATAGATTATACATCAAGAGAGCAGAAATAACCGAATTAGTCGTCGAATATATGATTGAACGATTTATCTCCTTTAGCGTCATTGTAAAGGAATGGNNNNNNNNNNCATTCATTGAGGACGAGGATAATATTAGATTTACTGTTTATCTAAATTTCGTTGAACCAGAGGAATTGAATCTTAGTAAGTTTATGATGGTTCTTCCGGGTGCCGCCAACAAGGGCAAGATTAGTAAATTCAAGATTCCTATCTCTGATTATACAGGTTATGACGATTTCAATCAAACAAAAAAGCTCAATAAGATGACTGTAGAACTTATGAATCTAAAAGAATTGGGTTCTTTCGATTTGGAGAACGTCAACGTGTATCCTGGAGTANNNNNNNNNNNNNNNNNNNNNNNNNNNNNNNNNNNNNNNNNNNNNNNNNNNNNNNNNNNNNNNNNNNCCTATGGAGAAGGTTTCGATTATCTGTATCAGCCTTGTGATCTTCTCGCTAGTTTACTATGTGCTAGTTACGAACCAGAATCAGTTAATAAATTCAAGTTCGGTGCAGCTAGTACTCTTAAGAGAGCTACGTTTGGAGACAATAAAGCATTGTTAAACGCGGCTCTTCATAAAAAGTCAGAACCTATTAACGATAATAGTAGCTGCCACTTTTTTAGCAAGGTCCCTAATATAGGAACTGGATATTACAAATACTTTATCGACTTGGGTCTTCTCATGAGAATGGAAAGGAAACTATCTGATAAGATATCTTCTCAAAAGATTAAGGAGATGGAAGAAACAGAAGACTTTTAATTCTTATCAATAACATATTTTTCTATGATCTGTCTTTTAAACGATGGATTTTCCACAAATGCGCCTCTCAAGTCCCTCATAGAATGATACACGTATAAAAAATATAGCATAGGTGATGACTCCTTATTTTTAGACATTAGATATGCCAAAATCATAGCCCCGCTTCTATTTACTCCCGCAACACAATGAACCAACACGGGCTCGTTTCGTTGATCACATTTAGATAAGAAGGCGGTTACGTCGTCAAAATATTTACTAATATCGGTAGTTGTATCATCTACCAACGGTATATGAATAATATTAATATTAGAGTTAGGTAATGTATATTTATCCATTGTCAAATTTAAAACATATTTGAACTTAACTTCAGATGATGGTGCATTCATAGCATTTTTATAATTTCCCAAATACACATTATTGGTTACTCTTGTCATTATAGTGGGAGATTTGGCTCTGCGCATATCTCCAGTTGAACGTAGTAGTAAGTATTTATATAAACTTTTCTTATCCATTTATAACGTACAAATGGATAAAACTACTTTATCAGTAAACGCGTGTAATTTAGAATACGTTAGAGAAAAGGCTATAGTAGGCGTACAAGCAGCCAAGACATCAACACTTATATTCTTTGTTATTATATTGGCAATTAGTGCGCTATTACTCTGGTTTCAGACGTCTGATAATCCAGTCTTTAATGAATTAACGAGATATATGCGAATTAAAAATACGGTTAACGATTGGAAATCATTAACGGATAGTAAAACAAAATTAGAAAGTGATAGAGGTAGACTTCTAGCCGCTGGTAAGGATGATATATTCGAATTCAAATGTGTGGATTTTGGTGCCTA
			TTTTATAGCTATGCGATTGGATAAGAAAACATATCTACCGCAAGCTATTAGGCGAGGTACTGGAGACGCGTGGATGGTTAAAAAGGCGGCAAAGGTTGATCCATCTGCTCAACAATTTTGTCAGTATTTGATAAAACACAAGTCTAATAATGTTATTACTTGTGGTAATGAGATGTTAAATGAATTAGGTTATAGCGGTTATTTTATGTCGCCACATTGGTGTTCCGATCTTAGTAATATGGAATAGTGTTAGATAAATGCGGTAACAAATGTTCCTGTAAGGAACCATAACAGCTTAGATTTAACGTTAAAGATGAGCATAAACATAATAAACAAAATTACAATCAAACCTATAACATTAATATCAAACAATCCAAAAAATGAAATCAGTGGAGTAGTAAATGCGTACATAACTCCTGGATAACGTTTAACAGCTGCCGTTCCTATTCTAGACCAAAAATTTGGTTTCATGTTTTCAAAGCGGTGTTCTGCAACAAGACGAGGATCGTGTTCTACGTATTTGGCAGAGTTATCCATTATTTGCCTGTTAATCTTCATTTCGTTTTCGATTCTGGCTATTTCAAAATAAAATCCCGATGATAGACCTCCAGACTTTATAATTTCATCTACAATGTTCAGCGCCGTAGTAACTCTAATAATATAGGCTGACAAGCTAACATCATACCCTCCTGTATATGTGAATATGACATGATTTTTGTCCATTACTAGCTCGGTTTTAACTTTATTGCCTGTAATAATTTCTCTCATCTGTAGGATATCTATTTTCTTGTCATGCATTGCCTTTAAGACTGGACGAAGAAACGTAATATCCTCAATAACGTTATCATTTTCTACAATAACTACATATTCTACCTTTTTATTTTCTAACTCGGTAAAAAATTTAGAATCCCATAGGGCTAAATGTCTAGCGATATTTCTTTTCGTTTCCTCTGTACACATGGTGTTACAAAACCCTGAAAAGAAGTGAGTATACTTGTCATCATTTCTAATGTTTCCTCCAGTCCAGTGTATAAACGCATAATCCTTGTAATGATCTGGATCATCCTTGACTATCACAACATTTCTTTTTTCTGGCATAACTTCGTTGTCCTTCACATCATCGAACTTCTGATCATTAATATGCTCATGAAGATTAGGAAATGTTTCTGATGGAGGTCTATCAATAACTGGCACAACAATAACAGGAGTTTTATTCACCGCCGCCATTTAGTTATTGAAATTAATCATATACAACTCTCTAATACGAGTTATATTTTCGTCTATCCATTGTTTCACATTGACATATTTCGACAAAAAGATATAAAATGCGTATTCCAATGCTTCTCTGTTTAATGAATTACTAAAATATACAAACACGTCACTGTCTGGCAATAAATGATATCTTAGAATATTGTAACAATTTATTTTGTATTGCGCATGTTCGTGATCTATGAGTTCTTCTTCGAATGGCATAGGATCTCCGAATCTGAAAATGTATAAATAGGAGTTAGAATAATAATATTTGAGAGTATTGGTAATGTACAAACTCTTTAGCGGTATAATTAGTTTTTTTCTCTCGATTTCTATTTTTAGATGTGATGGAAAAATAACTAATTTTGTAGCATTAGTATCATGAACTCTAATCAAAATCTTAATATCTTCGTCACACGTTAGCTCTTTGAACTGTTTAAGAGATGCATCAGTTGGTTCCACGGATGGAGTAGGTGCAACAATTTTTTGTTCGACACATGTATGTACTGGAGCCATTGTCTTAACTATAATGGTGCTTGTATCGAAAAACTTTAATGTAGATAGCGGAAGCTCTTCGCCGCGACTTTCTACGTCGTAATTAGGTTCTAATGCCGATCTTTGAATGGATACTAGTTTTCTAAGTTCTAATGTGATTCTCTGAAAATGTAAATCCAATTCCTCCGGCATTATAGATGTGTATACATCGGTAAATAAAACTATAGTATCCAACGATCCCTTCTCGCAAATTC
			TAGTCTTAACCAAGAAATCGTATATAACTACGGAGATGGCGTATTTAAGAGTGGATTCTTCTACCGTTTTGTTCTTGGATTTCATATAAGAAACTATAAAGTCCGCACTACTGTTAAGAATGATTACTAACGCAACTATATAGTTTAAATTAAGCATCTTGGAAACATAAAATAACTCTGTAGACGATACTTGACTTTCGAATAAGTTTGCAGACAAACGAAGAAAGAACAGACCTCTCTTAATTTCAGAAGAAAACTTTTTTTCGTATTCCTGACGTCTAGAGTTTATATCAATAAAAAAGTTAAGAATTAGTCGGTTAATGTTGTATTTCATTACCCAAGTTTGAGATTTCATAATATTATCAAAAGACATGATAATATTAAAGATAAAGCGCTGACTATGCACGAAATAGCTATATGGTTCGCTCAAGAATATAGTCTTGTTAAACGTGGAAACGATAACTGTATTTTTAATTACGTCAGCTGCATCTAAATTAAATATAGGTATATTTATTCCACACACTCTACAATATGCCACACCATCTTCATAATAAATAAATTCATTAGCAAAGTTATTAATTTTAGTGAAATAGTTAGCGTCAACTTTCATAGCTTCCTTCAATCTAATTTGATGCTCACACGGTGCGAATTCCACTTTAACATCTCTTTTCCATGCCTCAGGTTCATCGATCTCTATAATATCTAGTTTCTTGCGTTTAATAAACACGGGTTCGTCTTTCGCAATGAGGTCTGTATAGTAACTATGTAAATGATAACTAGATAGAAAGATGTAGCTATATAGATGACGATCCTTTAAGAGAGGTATGATAACTTTACCCCAATCAGATAAACTATTGTTATGGTCTTCGGAAAAAGAATTTTTATAAATTTTTCCAGTATTTTCCAAATATACGTACTTGACATCTAAAAAATCCTTAATGATAATAGGAATGGATAATCCGTCTATTTTATAAAGAAATACATATCGCACATTATACTTTTTTTTGGAAATGGGAATACCGATGTGTCTACATAAATATGCAAAGTCTAAATATTTTTTAGAGAATCTTAATTGGTCCAAATTCTTTTCCAAGTACGGTAATAGATTTTTCATATTGAACGGTATCTTCTTGATTTCTGGTTCTAATTCCGCATTAAATGATGAAACTAAGTCGCTATTTTTATAACTAACGATTACATCACCTCTAACATCATCATTTACCAGGATACTGATCTTCTTTTGTCGTAAATACATGTCTAATGTGTTAAAAAAAAGATCATACAAGTTATACGTCATTTCATCTGTAGTATTCTTGTCATTGAGTGATAAACTTGTGCTAATCTCTTCTTTAACAGTCTGTTCAAATTTATATCCTATATACGAAAAAATAGCAACCAATGTTTGATCATTCGCGTCAATATTCTGTTCTATTGTAGTGTATAACAATCTTATATCTTCTTCCGTGATAGCTGATACGTTATAAAGGTTGATAACGAAAATATTTTTATTTCGTGAGATAAAGTCATCGTAGGATTTTGGACTTATATTCGCGTCTAGTAGATATGCTTTTATTTTTGGAATAATCTCAATTAGAATAGTCTCTTTAGAGTCCATTTAAAGTTACAAACAACTAGGAAATTGGTTTATAATGTATAATTTTTTTAGTTTTTATAGATTCTTTATTCTATACTTAAAAAATGAAAATAAATACAAAGGTTCTTGAGGGTTGTGTTAAATTGAAAGCGAGAAATAATCATAAATTATTTCATTATCGCGATATCCGTTAAGTTTGTATTGTAATGGCGTGGTCAATTACGAATAAAGCGGATACTAGTAGTTTCACAAAGATGGCTGAAATTAGAGCTCATCTAAGAAATAGCGCTGAAAACAAAGATAAAAACGATGATATTTTCCCGGAAGATGTAATAATTCCATCTACTAAGCCCAAAACCAAACGAGCCACTACTCCTCGTAAACCAGCGGCTACTAAACGATCAAC
			CAAAAAGGATAAAGAAAAGGAGNNNNNGGAAGAAGNNNNNNNNNTAGAGGAATATCATCAAACAACTGAAGAAAATTCTCCACCTCCGTCATCATCTCCTGGAGTCGGNNNNNNNNNNNNNNNNNNNNNNNNNNNNNNNCTTGATGATAGCAACGGGATGATAATGACGATAATGAACCTATGGTACAAGTTGAAGCTGGTAAAGTAAATCATAGTGCTAGAAGCGATCTCTCTGACCTAAAGGTGGCTACCGACAATATTGTTAAAGATCTTAAGAAAATTATTACTAGAATCTCTGCAGTATCGACTGTTCTAGAGGATGTTCAAGCAGCTGGTATCTCTAGACAATTTACTTCTATGACTAAAGCTATTACAACACTATCTGATCTAGTCACCGAGGGAAAATCTAAAGTTGTTCGTAAAAAAGTTAAAACTTGTAAGAAGTAAATGCGTGCACTTTTTTATAAAGATGGTAAACTGTTTACCGATAATAATTTTTTAAATCCTGTATCAGACAATAATCCAGCGTATGAGGTTTTGCAACATGTTAAAATTCCTACTCATTTAACAGATGTAGTAGTATATGAACAAACGTGGGAGGAGGCGTTAACTAGATTAATTTTTGTGGGAAGTGATTCAAAAGGACGTCGACAATACTTTTACGGAAAAATGCATGTACAGAATCGCAACGCTAAAAGAGATCGTATTTTTGTTAGAGTATATAACGTTATGAAACGAATTAATTGTTTTATAAACAAAAATATAAAGAAATCATCCACAGATTCCAATTATCAGTTGGCAGTTTTTATGTTAATGGAAACTATGTTTTTTATTAGATTTGGTAAAATGAAATATCTTAAGGAGAATGAAACAGTAGGGTTATTAACACTAAAAAATAAACACATAGAAATAAGTCCCGATAAAATAGTTATCAAGTTTGTAGGAAAGGACAAAGTTTCACATGAATTTGTTGTTCATAAGTCTAATAGACTATATAAACCGCTATTGAAACTGACGGATGATTCTAGTCCCGAAGAATTTCTGTTCAACAAACTAAGTGAACGAAAGGTATACGAATGTATCAAACAGTTTGGTATTAGAATCAAGGATCTCCGAACGTATGGAGTCAATNNNNNNNNNNNNNNNNNNNNNNNNNNNNNNNNNAAGTCCATATCTCCTCTTCCATCACCAAAAAAGTTAATAGCGTTAACTATCAAACAAACTGCTGAAGTGGTAGGTCATACTCCATCAATTTCAAAAAGAGCTTATATGGCAACGACTATTTTAGAAATGGTAAAGGATAAAAATTTTTTAGATGTAGTATCTAAAACTACGTTCGATGAATTCCTATCTATAGTCGTAGATCACGTTAAATCATCTACGGATGGATGATATAGATCCTTACACAAATAATTACAAAACCGATAAATGGAAATGGATAAGCGTATGAAATCTCTCGCAATGACCGCTTTCTTTGGAGAGCTAACCACATTAGATATTATGGCATTAATAATGTCTATATTTAAACGCCATCCAAACAATACCATTTTTTCAGTGGATAAGGATGGTCAGTTTATGATTGATTTCGAATACGATACTTATAAGGCTTCTCAATATTTGGATTTGCCCCTTACTCCGATATCTGGAGATGAATGCAAGACTCACGCATCGAGTATAGCCAAACAATTGGCGTGTGTGGACATTATTAAAGAGGATATTAGCGAATATATCAAAACTACACCCCGTCTTAAACGATTTATAAAAAAATACCGCAATAGATCAGATACTCGTATCAGTCAAGATACAGAAAAGCTTAAAATAGCTCTAGCTAAAGGCATAGATTACGAATATATAAAAGACGCTTGTTAATAAGTAAATGAAAAAAAACTAGTCGTTTATAATAAAACACGATATGGATGCCAACGTAGTATCATCTTCCACTATCGCGACATATATAGACGCTTTAGCAAAGAATGCTTCGGAGTTAGAACAGGGTTCTA
			CCGCATACGAAATAAATAATGAATTGGAACTAGTATTTATTAAGCCGCCATTGATTACTTTGACAAATGTAGTAAATATCTCCACGATTCAGGAATCGTTTATTCGATTTACCGTTACTAATAAGGAAGGCGTCAAAATTAGAACTAAGATTCCATTATCTAAGGTACATGGTCTAGATGTAAAAAATGTACAGTTAGTAGATGCTATAGATAACATAGTTTGGGAAAAGAAATCATTAGTGACGGAAAATCGTCTTCACAAAGAATGCTTGTTGAGACTATCAACAGAGGAACGCCATATATTTTTGGATTACAAGAAATATGGATCCTCTATCCGACTAGAATTAGTCAATCTTATTCAAGCAAAAACAAAAAACTTTACGATAGACTTTAAGCTAAAATATTTTCTAGGATCCGGTGCGCAGTCTAAAAGTTCTTTATTGCACGCTATTAATCATCCAAAGTCAAGGCCTAATACATCTCTGGAAATAGAATTCACACCTAGAGACAATGAAACAGTTCCATATGATGAACTAATAAAGGAATTGACGACTTTCTCGCGTCATATATTTATGGCTTCTCCAGAGAATGTAATTCTTTCTCCACCTATTAACGCACCTATAAAGACTTTTATGTTGCCTAAACAAGATATAGTAGGTATGGATCTGGAAAATCTATATGCCGTAACTAAGACTGACGGCATTCCTATAACTATCAGAGTTACATCAAAGGGGTTGTATTGTTATTTTACACATCTTGGTTATATTATTAGATATCCAGTTAAGAGAATAATAGATTCTGAAGTAGTAGTCTTTGGTGAGGCAGTTAAGGATAAGAACTGGACTGTATATCTCATTAAGCTAATAGAGCCCGTAAATGCAATCAGTGATAGACTAGAAGAAAGTAAGTATGTCGAATCTAAACTAGTGGATATTTGTGATCGGATAGTATTCAAGTCAAAGAAATACGAAGGTCCTTTTACTACAACTAGTGAAGTCGTTGATATGTTATCTACATATTTACCAAAGCAACCAGAAGGTGTTATTTTGTTTTATTCAAAGGGACCTAAATCTAACATTGATTTTAAAATCAAAAAGGAGAATACTATAGACCAAACTGTAAATGTAGTATTTAGGTACATGTCCAGTGAACCAATTATCTTTGGAGAATCATCTATCTTTATAGAGTATAAGAAATTTACCAACGATAAAGGCTTTCCTAAAGAATATGGTTCTGGTAAAATTGTGTTATACAACGGCGTTAATTATCTAAATAATATCTATTGTTTGGAATATATTAATACACATAATGAAGTGGGTATTAAGTCCGTGGTTGTACCTATTAAGTTTATAGCAGAATTCTTAGTCAATGGAGAAATACTTAAACCTAGAATCGATAAAACCATGAAATATATTAACTCAGAAGACTATTATGGAAATCAACATAATGTCATAGTTGAACATTTAAGAGATCAAAGCATCAAAATAGGAGATGTCTTTAACGAGGACAAACTATCTGATGTAGGACATCAATATGCCAATAATGATAAATTTAGATTAAATCCAGAAGTTAGTTATTTTACGAATAAAAGAACTAGAGGACCGTTGGGAATTTTATCGAACTACGTCAAGACTCTTCTTATTTCTATGTATTGTTCCAAAACATTTTTAGACGATTCCAACAAACGAAAGGTATTGGCGATTGATTTTGGAAACGGCGCTGACCTGGAAAAATACTTTTATGGAGAGATTGCGTTATTGGTAGCGACGGATCCGGATGCTGATGCTATAGCTAGAGGAAATGAAAGATACAACAAATTAAATTCTGGAATTAAAACCAAGTACTACAAATTTGACTACATTCAGGAAACTATTCGATCCAATACATTTGTATCTAGTGTCAGAGAAGTATTTTATTTTGGAAAGTTTAATATCATCGACTGGCAGTTTGCTATCCATTATTCTTTCCATCCGAGACATTATGCTACCATCATGAATAAC
			TTATCCGAACTAACTGCTTCTGGAGGCAAGGTATTAATTACTACCATGGACGGAGACAAATTATCAAAATTAACCGATAAAAAGACTTTTATAATTCATAAGAATCTACCTAGTAGCGAAAACTATATGTCTGTAGAAAAAATAGCTGATGATAGAATAGTGGTATATAATCCATCAACAATGTCTACTCCAATGACTGAATACATTATCAAAAAGAACGATATAGTTAGAGTGTTTAACGAATACGGATTTGTTCTTGTAGATAATGTTGATTTCGCTACAATTATAGAACGAAGTAAAAAGTTTATTAATGGTGCATCTACAATGGAAGATAGACCGTCTACAAGAAACTTTTTCGAACTAAATAGAGGAGCCATTAAATGTGAAGGTTTAGATGTCGAAGACTTACTTAGTTACTATGTTGTTTATGTCTTTTCTAAGCGGTAAATAATAATATGGTATGGGTTCTGATATCCCCGTTTTAAATGCATTAAATAATTCCAATAGAGCGATTTTTGTTCCTATAGGACCTTCCAACTGTGGATACTCTGTATTGTTAATAGATATATTAATACTTTTGTCGGGTAACAAAGGTTCTACGTCTTCTAAAAATAAAAGTTTGATAACATCTGGCCTGTTCATAAATAAAAACTTGGCGATTCTATATATACTCTTATTATCAAATCTAGCCATTGTCTTATAGATGTGAGCTACTGTAGGTGTACCATTTGATTTTCTTTCTAATACTATATATTTCTCTCGAAGAAGTTCTTGCACATCATCTGGGAATAAAATACTACTGTTGAGTAAATCAGTTATTTTTTTTATATCGATATTGATGGACATTTTTATAGTTAAGGATAATAAGTATCCCAAAGTAGATAACGACGATAACGAAGTATTTATACTTTTAGGAAATCACAATGACTTTATCAGATCAAAATTAACAAAATTAAAGGAGCATGTATTTTTTTCTAAATATATTGTAACTCCAGATACATATGGATCTTTATGTGTAGAATTAAATGGATCTAGTTTTCAGCACGGTGGTAGATATATAGAGGTGGAGGAATTTATAGATGATGGAAGACAAGTTAGATGGTGTTCTACATCCAATCATATATCTGAAGATATACCCGAAGATATACACACTAATAAATTTATTATTTATGATATTTATACGTTTGATTCGTTCAAAAATAAACGATTGGTATTTGTACAGGTACCTACATCATTAGGAGATGATAGCTATTTAACTAACCCGTTATTGTCACCGTATTATTGTAATTCAGTAGCTAGACAAATGGTCAATGATATGATTTTTAATCAAGATTCATTTTTAAAATATTTATTAGAACATCTGATTAGAAGCCACTATAGAGTTTCTAAACATATAACAATAGTTAGATACAAAGATACCGAAGAATTAAATCTAACGAGAATATGTTATAATAGAGATAAGTTTAAGGCGTTTGCATTCGCTTGGTTTAACGGCGTTTTGGAAAATGAAAAAGTACTAGATACGTATAAAAAGGTATCTGATTTGATATAATGAATTCAGTGACTGTATCACACGCACCATATACTATTACTTATCACGATGATTGGGAACCAGTCATGAATCAATTAGTAGAGTTTTATAACGAAGTAGCCAGTTGGCTGCTACGAGACGAGACGNNNNNNNNNNCTGATAAGTTCNNNNNNCAGTTGAAACAACCGCTTAGAAATAAGCGAGTATGTGTGTGTGGTATAGATCCGTATCCGAAANATGGNNCTGGTGTACCGTTCGAGTCACCAAATTTTACAAAAAAATCAATTAAGGAGATAGCATCTTCTATATCTAGATTAACCGGAGTAATTGATTATAAAGGTTATAACCTTAATATAATAGACGGGGTTATACCCTGGAATTATTACTTAAGTTGTAAATTAGGAGAAACAAAAAGTCACGCGATTTACTGGGATAAGATTTCTAAGTTACTGCTGCATCATATAACTAA
			ACACGTTAGTGTTCTTTATTGTTTGGGTAAAACAGATTTCTCGAATATACGGGCCAAGTTAGAATCTCCAGTAACTACCATAGTGGGATATCATCCAGCAGCTAGAGACCGTCAATTCGAGAAAGATAGATCATTTGAAATTATCAACGTTTTACTGGAATTAGACAACAAGGCACCTATAAATTGGGCTCAAGGGTTTATTTATTAATGCTTTAGTGAAATTTTAACTTGTGTTCTAAATGGATGCGGTTATTAGAGGTAATGATGTTATCTTTGTTCTTAAGACTATAGGTGTCCCGTCAGCATGCAGACAAAATGAAGATCCAAGATTTGTAGAAGCATTTAAATGCGACGAGTTAGAAAGATATATTGAGAATAATCCAGAATGTACACTATTCGAAAGTCTTAGGGATGAGGAAGCATATTCTATAGTCAGAATTTTCATGGATGTAGATTTAGACGCGTGTCTAGACGAAATAGATTATTTAACAGCTATTCAAGATTTTATTATCGAGGTGTCAAACTGTGTAGCTAGATTCGCGTTTACAGAATGCGGTGCCATTCATGAAAATGTAATAAAATCCATGAGATCTAATTTTTCATTAACTAAGTCTACAAATAGAGATAAAACAAGTTTTCATATCATCTTTTTAGATACGTATACCACTATGGATACCTTGATAGCCATGAAACGAACACTATTAGAATTAAGTAGATCATCTGAAAATCCACTAACAAGATCGATAGACACTGCCGTATATAGGAAAAAAACAACTCTTCGGGTTGTAGGTACTAGGAAAAATCCAAATTGCGACACTATTCATGTAATGCAACCACCGCATGATAATATAGAAGATTACCTATTCACTTACGTGGATATGAACAACAATAGTTATTACTTTTCTCTACAACGACGATTGGAGGATTTAGTTCCTGATAAGTTATGGGAACCAGGGTTTATTTCATTCGAAGACGCTATAAAAAGAGTTTCAAAAATATTCATTAATTCTATAATAAACTTTAATGATCTCGATGAAAATAATTTTACAACGGTACCACTGGTCATAGATTACGTAACACCTTGTGCATTATGTAAAAAACGATCGCATAAACATCCGCATCAACTATCGTTGGAAAATGATGCTATTAGAATTTACAAAACTGGTAATCCACATAGTTGTAAAGTTAAAATTGTTCCGTTGGATGGTAATAAACTGTTTAATATCGCACAAAGAATTTTAGACACTAACTCTGTTTTATTAACCGAACGAGGAGACCATATAGTTTGGATTAATAATTCATGGAAATTTAACAGCGAAGAACCCTTAATAACAAAACTAATTCTGTCAATAAGACATCAACTACCTAAGGAATATTCAAGCGAATTACTCTGTCCGAGGAAACGAAAGACTGTAGAAGCTAACATACGAGACATGTTAGTAGATTCAGTAGAGACCGATACCTATCCGGATAAACTTCCGTTTAAAAATNNTGTATTGGACCTGGTAGACGGAATGTTTTACTCTGGAGATGATGCTAAAAAATATACGTGTACTGTATCAACCGGATTTAAATTTGACGATACAAAGTTCGTCGAAGATAGTCCAGAAATGGAAGAGTTAATAAATATCATTAACGATATCCAACCATTAACGGATGAAAATAAGAAAAATAGAGAGTTGTACGAAAAAACTTTATCTAGTTGTTTATGCGGTGCTACCNAAGGATGTTTAACATTCTTTTTTGGAGAAACGGCAACTGGAAAGTCGACAACCAAACGTTTGTTAAAGTCTGCTATCAGTGATCTGTTTGTTGAGACGGGTCAAACAATTTTAACAGATGTATTGGATAAAGGACCTAATCCATTTATCGCTAACATGCATTTGAAAAGATCTGTGTTCTGTAGCGAACTACCTGATTTTGCATGTAGTGGGACAAAGAAAATCAGATCTGATAATATTAAAAAGTTGACAGAACCTTGTGTCATTGGAAGACCGTGT
			TTCTCCAATAAAATTAATAATAGAAACCATGCTACAATCATTATCGATACTAATTACAAACCTGTCTTTGATAGGATAGATAACGCATTAATGAGAAGAATCGCCGTTGTGCGATTCAGAACACACTTTTCTCAACCTTCTGGTAGAGAGGCTGCTGAAAATAATGACGCGTACGATAAAGTCAAACTATTAGACGAGGGGTTAGATGGTAAAATACAAAATAATAGATATAGATTCGCATTTCTATACTTGTTGGTGAAATGGTACAGAAAATATCATGTTCCTATTATGAAACTATATCCTACACCGGAAGAGATTCCTGACTTTGCATTCTATCTCAAAATAGGTACTCTGTTAGTATCTAGCTCTGTAAAGCATATTCCATTAATGACGGACCTCTCCAAAAAGGGATATATATTGCACGATAATGTGGTTACTCTTCCGTTGACTACTTTCCAACAGAAAATATCCAAGTATTTTAATTCTAGACTATTTGGACACGACATAGAGAGCTTCATCAATAGACATAAGAAATTTGCCAATGTTAGTGATGAATATCTACAATATATATTCATAGAGGATATTTCATCTCCGTAAATATATGCTCATATATTTATAGAAGATATTACATATCTAAATGAATACCGGAATCATAGATTTATTTGATAATCATGTTGATAGTATACCAACTATATTACCTCATCAGTTAGCTACTCTAGATTATCTAGTCAGAACTATCATAGATGAGAACAGAAGCGTGTTATTGTTCCATATTATGGGATCAGGTAAAACAATAATCGCTTTGTTGTTCGCCTTGATAGCTTCCAGATTTAAAAAGGTTCACATTCTAGTGCCGAACATTAACATTTTGAAAATTTTTAATTATAATATGGGTGTAGCTATGAACTTGTTTAATGATGAATTCATAGCTGAGAATATCTTTATTCATTCAACAACAAGTTTTTATTCTCTTAATTATAACGATAACGTCATTAATTATAACGGATTATCTCGCTACAATAACTCTATTTTTATCGTTGATGAGGCACATAATATCTTTGGGAATAATACTGGAGAACTTATGACCGTAATAAAAAATAAAAACAAGATTCCTTTTCTACTATTGTCTGGATCTCCCATTACTAACACACCTAATACTCTGGGTCATATTATAGATTTAATGTCCGAAGAGACGATAGATTTTGGTGAGATTATTAGTCGTGGTAAGAAAGTAATTCAGACACTTCTTAACGAACGCGGTGTGAATGTACTCAAGGATTTGCTTAAAGGAAGAATATCATATTACGAAATGCCTGATAAAGATTTACCAACGATAAGATATCACGGACGTAAGTTTCTAGATACTAGAGTAGTATATTGTCACATGTCTAAACTTCAAGAGAGAGATTATATGATTACTAGACGACAGCTATGTTATCATGAAATGTTTGATAAAAATATGTATAACGTGTCAATGGCAGTATTGGGACAACTTAATCTGATGAATAATTTAGATACTTTATTTCAGGAACAGGATAAGGAATTGTACCCAAATCTGAAAATAAATAATGGTGTGTTATACGGAGAAGAATTGGTAACGTTAAACATTAGTTCCAAATTTAAATACTTTATCAATCGGATACAGACACTCAACGGAAAACATTTTATATACTTTTCTAATTCTACATATGGTGGATTAGTAATTAAATATATCATGCTCAGTAATGGATATTCTGAATATAATGGTTCTCAGGGAACTAATCCACATATGATAAACGGCAAACCGAAAACATTTGCTATCGTTACTAGTAAAATGAAATCGTCTTTAGAGGATCTATTAGATGTGTATAATTCTCCTGAAAACGATGATGGTTGTCAATTGATGTTTTTGTTTTCGTCAAACATTATGTCCGAATCCTATACTCTGAAAGAGGTAAGGCATATTTGGTTTATGACTATCCCGGATACTTTTTCTCAATACAACCAAATTCTTGGACGAT
			CTATTAGAAAATTCTCTTACGCCGATATTTCTGAACCCGTTAATGTATATCTTTTAGCAGCCGTATATTCCGATTTCAATGACGAAGTGACGTCATTAAACGATTACACGCAGGATGAATTGATTAATGTTTTACCCTTTGACATTAAAAAGCTGTTGTATCTAAAATTTAAGACTAAAGAAACGAATAGAATATACTCTATTCTTCAAGAGATGTCTGAAACGTATTCTCTTCCACCACATCCATCAATTGTAAAAGTTTTATTGGGAGAATTGGTCAGACAATTTTTTTATAATAATTCTCGTATTAAGTATAACGATGCCAAGTTACTTAAAATGGTTACATCAGTTATAAAAAATAAAGAAGACGCTAGGAATTACATAGATGATATTGTAAACGGTCACTTCTTTGTATCGAATAAAGTATTTGATAAATCTCTTTTATACAAATACGAAAACGATATTATTACAGTACCGTTTAGACTTTCCTACGAACCGTTTGTTTGGGGAGTTAACTTTCGTAAGGAATATAACGTGGTATCTTCTCCATAAAACTGATAAAATATATAAAGAAATAAATGTCGAGCTTTGTTACCAATGGATACCTTCCAGTTACATTGGAACCACATGAGCTGACGTTAGACATAAAAACTAATATTAGGAATGCCGTTTATAAGACGTATCTCCATAGAGAAATTAGTGGTAAAATGGCCAAGAAAATAGAAATTTGTAAAGACGTGGAATTACCTCTCGGCGAAATAGTTAATAATTCTGTAGTTATAAACGTTCCGTGTGTAATAACCTACGCGTATTATCACGTTGGGGATATAGTTAGAGGAACATTAAACATCGAAGATGAATCAAATGTAACTATTCAATGCGGAGATTTAATCTGTAAACTAAGTAGAGATTCGGGTACTGTATCATTTAGCGATTCAAAGTACTGCTTTTTTCGAAATGGTAATGCGTATGATAACGGCAGCGAAGTCTCCGCCGTTCTAATGGAGGCTCAACAAGGTACCGAATCTAGTTTTGTTTTTCTCGCGAATATCGTCGACTCATAAGAAAGAGAATAGCGGTAAGTATATATACGAATACTATGGCAATAATTGCGAATGTTTTATTCCCTTCGATATATTTTTGATAATATGAAAAACATGTCTCTCTCAAATCAGACAACCATCTCATAAAATAGTTCTCGCGCGCTGGAGAGGTAGTTGCTGCTCGTATAATCTCCCCAGAATAATATACTTCTGTGTCATCGTTCAATTTATACGGATTTCTATAGTTCTCTGTTATATAATGCGGTTTGCCCTCATGATTAGACAACGACAATAGTGTTCTGAATTTAGATAGTTGATCAGAATGAATGTTTATTGGCGTTGGAAAAATTATCCATACAGCGTCTGCAGAGTGGTTGATAGTTGTTCCTAGATATTTAAAATAATCCAACTTACTAGGCAGCAAATTGTCTAGATAAAATACTGAATCAAACGGTGCAGACGTATTGGCGGATCTAATGGAATCCAATTGATTGACTATCTTTTGAAAATATACATTTTTATGATCCGATACTTGTAAGAATATAGAAATAATGATAAGTCCATCATCGTGTTTTTTTGCCTCTTCATAAGAACTATATTTTTTCTTATTCCAATGAACAAGATTAATCTCTCCAGAGTATTTGTACACATCTATCAAGTGATTGGATCCATAATCGTCTTCCTTTCCCCAATATATATGTAGTGATGATAACACATATTCATTGGGAAGAAACCCTCCACTTAAATATCCTCCTTTAAAATTAATCCTTACTAGTTTTCCAGTATTCTGGATAGTGGTTGGTTTCGACTCATTATAATGTATGTTTAACGGCTTCAATCGCGCGTTAGAAATTGCTTTTTTAGTTTCTATATTAATAGGAGATAGTTGTTGTGACATAGTAAAAATGAAATGATAACTGTTTAGAAATAGCTCTTAGTATGGGAATTACAATGGATG
			AGGAAGTGATATTTGAAACTCCTAGAGAATTAATATCTATTAAACGAATAAAAGATATTCCAAGATCAAAAGACACGCACGTNNNNNNNNNNNNNATAANNAGTGACGGATATCCGCTAATAGGAGCTAGAAGAACTTCATTCGCATTCCAGGCGATATTATCTCAACAAAATTCAGATTCTATCTTTAGAGTATCCACTAAACTATTACGGTTTATGTATTACAATGAACTAAGAGAAATCTTTAGACGGTTGAGAAAAGGTTCTATCAACAATATCGATCCTCACTTCGAAGAGTTAATATTATTGGGTGGTAAACTAGATAAAAAGGAATCTATTAAAGATTGTTTAAGAAGAGAATTAAAAGAGGAAAGTGATGAACGTATAACAGTAAAAGAATTCGGAAATGTAATTCTAAAACTTACAACACAGGATAAATTATTTAATAAAGTGTATATAGGTTATTGCATGTCGTGTTTTATTAATCAATCATTAGAGGATTTATCACATACTAGTATTTACAATGTAGAAATTAGAAAGATTAAATCATTAAATGATTGTATTAACGATGATAAATACGAATATCTGTCTTATATTTATAATATGCTAGTTAATAGTAAATGAACTTTTACAGATCTAGTATAATTAGTCAGATTATTAAGTATAATAGACGACTAGCTAAGTCTATTATTTGCGAGGATGACTCTCAAATTATTACACTTACGGCATTCGTTAACCAATGCCTATGGTGTCATAAACGAGTATCCGTGTCCGCTATTTTATTAACTACGGATAACAAAATATTAGTATGTAACAGACGAGATAGTTTTCTCTATTCTGAAATAATTAGAACTAGAAACATGTCTAGAAAGAAACGATTATTTCTAAATTATTCCAATTATTTGAACAAACAGGAAAGAAGTATACTATCGTCATTTTTTTCTCTAGATCCAGCTACTGCTGATAATGATAGAATAGACGCTATTTATCCGGGCGGTATANNNNNNNNNNNNNNNNNNNNNNNNNNNNNNNNNNNNNGGGAAATCAAAGAAGAAGTTAATATAGACAATTCTTTTGTATTCATAGACACTCGTTTTTTTATTCATGGTATCANNNNNGATACCATTATTAACAAATTTTTTGAGGTAATTTTCTTTGTTGGAAGAATATCTCTAACGAGTGATCAAATTATTGATACCTTTAAAAGTAATCATGAAATTAAGGATCTAATATTTTTAGATCCGAATTCAGGTAATGGACTCCAATACGAAATTGCAAAATATGCTCTAGATACTGCAAAACTTAAATGTTATGGCCATAGAGGATGTTATTATGAATCATTAAAAAAATTAACTGAGGATGATTGATTAGAAAATATAAATTAATTTACCATCGTGTATTTTTATAACGGGATTGTCTGGCATATCATGTAGATAGTTACCATCTACATCGTATACTCGACCATCTACGCCTTTAAATCCTCTATTTATTGACATTAATCTATTAGAATTGGAATACCAAATATTAGTACCCTCAATTAGTTTATTGGTAATATTTTTTTTAGACGATAAATCGATGGCTCTTGAAACCAAGGTTTTCCAACCGGACTCGTTATCGATCGGTGAAAAGTCTTTTTCATTAGCATGAATCCATTCTAATGATGTATGTTTAAACACTCTAAACAATTGGACAAATTCTTTTGATTTGCTTTGAATGATTTCAAATAGGTCTTCGTCTACAGTAGGCATACCATTAGATAATCTAGCCATTATAAAGTGCACGTTTACATATCTACGTTCTGGAGGAGTAAGAACGTGACTATTAAGACGAATGGCTCTTCCTACTATTTGACGAAGAGATGCCTCGTTCCAAGTCATATCTAGAATGAAGATATCATTAATTGAGAAAAAACTAATACCCTCGCCTCCACTAGAAGAGAATACACATGTTTTAATGCATTCTCCGTTAGTGTTTGATTCTTGGTTAAACTCAGCCACCGCC
			TTGATTCTAGTATCTTTCGTTCTAGATGAGAACTCTATATTAGAGATACCAAAGACTTTGAAATATAGTAATAAGATTTCTATTCCTGACTGATTAACAAATGGTTCAAAGACTAGACATTTACCATGTGATGCTAATATTCCCAAACATACATCTATGAATTTGGCGCTTTTCTCTTTTAATTCAGTAAATAGAGAGATATCAGCCGCACTAGCGTCCCCTCCCAATAGTTCTCCCTTTTTAAAGGTATCTAATGCGGATTTAGAAAACTCTCTATCTCTTAATGAGCGTTTAAAGTCATTATATAGGGTTGCTATCTCTTGCGCGTATTCACCCGGATCACGATTTTGTCTTTCAGGAAAGCTATCGAACGTAAACGTAGTAGCCATACGTCGCAGAATTCTAAATGATGATATACCTGTTTTTATTTCAGTAAGTTTAGCCTTTTGATAAATCTCTTCTTGCTTTTTCGACATATTAACGTATCGCATTAATACTGTTTTCTTAGCGAATGATGCAGACCCTTCTACGTCATCAAAAATAGAAAACTCGTTATTAACTATGTACGAACATAGGCCTCCTAGTTTGGAGACTAATTCTTTTTCATTAACTAGACGTTTATTCTCAAATAGCGATTGGTGTTGTAAGGATCCTGGTCGTAGTAAGTTAACCAACATGGTGAATTCTTGCACACTATTGACGATAGGTGTAGCCGATAAACAAATCATCTTATGGTTTTTTAACGCAATGGTCTTAGATAAAAAATTATATACTGAACGAGTAGGACGGATCTTACCATCTTCTTTGATTAATGATTTAGAAATGAAGTTATGACATTCATCAATGATGACACATATTCTACTCTTGGAATTAATAGTTTTGATATTAGTAAAAAATTTATTTCTAAAATTTTGATCATCGTAATTAATAAAAATACAATCCTTCGTTATCTCTGGAGCGTATCTGAGTATAGTGTTCATCCAAGGATCTTCTATCAAAGCTTTTTTCACCAATAAGATAATAGCCCAATTCGTATAAATATCCTTAAGATGTTTGAGAATATATACAGTAGTCATTGTTTTACCGACACCTGTTTCATGGAACAATAAAAGAGAATGCATACTGTCTAATCCTAAGAAAACTCTTGCTACAAAATGTTGATAATCCTTGAGGCGTACTACGTCTGTTCCCATCATTTCAACAGGCATATTAGTAGTTCTGCGCAAGGCATAATCGATATAGGCCGCATGTGATTTACTCATTTATAGTGATAAGTAATAACTATGTTTTAAAAATCATAACAGTAGTTTAACTAGTCTTCTCTGATGTTTGTTTTCGATACTTTTCGAATCAGAAGTCATACTAGAATAAAGCAACGAGTGAACGTAATAGAGAGCTTCGTATACTCTATTCGAAAACTCTAAGAACTTATTAATGAATTCCGTATCCACTGGATCGTTTAGAATACTAAATTGAACACTGTTCACATCCTTCCAAGAAGAAGACTTAGTAACGGACTTAACATGAGACATAAATAAATCCAAATTTTTTTTACAAACATTACTAGCCACCATAATGGCGCTATCTTTTAACCAGCTATCGCTTACACATTTCAGCAATCTAACATTTTTAAAGAGACTACAATATATTCTCATGGTATCGATTACACCTCTACCGAATAGAGTAGGAAGTTTAATAATACAATATTTTTCGTTTACAAAATCAAATAATGGTCGAAACACGTCAAAGGTTAACATCTTATAATCGCTAATGTATAGATTGTTTTCAGTAAGATGATTATTAGATTTAATAGCATCTCGTTCRCGTTTGAACAGTTTATTGCGTGCGCTGAGATCGGCAACTACTGCGTCCGCTTTAGTACTTCTCCCATAATACTTTACGCTATTAATCTTTAAAATTTCATAGACTTTATCTAGATCGCTTTCTGGTAACATGATATCATGTGTAAAAAGTTTTAACATGTCGGTTGGCATTCTATT
			TAGATCATTAACTCTAGAAATCTGAAGAAAGTAATTAGCTCCGTATTCCAAACTAGGTAATGGGCTTTTACCTAGAGACAGATTAAGTTCTGGCAATGTTTCATAAAATGGAAGAAGGACATGCGTCCCCTCCCGGATATTTTTTACAATTTCATCCATTTACAACTCTATAGTTTGTTTTCATTATTATTAGTTATTATCTCCCATTATCTTGGTAATACTTACCCCTTGATCGTAAGATACCTTATACAGGTCATTACATACAACTACCAATTGTTTTTGTACATAATAGATTGGATGGTTGACATCCATGGTGGAATAAACTACTCGAACAGATAGTTTATCTTTCCCCCTAGATACATTGGCCGTAATAGTTGTCGGTCTAAAGAATATCTTTGGTGTAAAGTTAAAAGTTAGGGTTCTTGTTCCATTATTGCTTTTTGTCAGTAGTTCATTATAAATTCTCGAGATGGGCCCGTTCTCTGAATATAGAACATCATTTCCAAATCTAACTTCTAGTCTAGAAATAATATCGGTCTTATTCTTAAAATCTATTCCCTTGATGAAGGGATCGTTAATGAACAAATCCTTGGCCTTTGATTCGGCTGATCTATTATCTCCGTTATAGACGTTACGTTGACTAGTCCAAAGACTTACAGGAATAGATGTATCGATGATGTTGATACTATGTGATATGTGTGCAAAGACTGTTCTCTTGGTGGCGTCGCTATATGTTCCAGTAATGGCGGAAAACTTTTTAGAAATGTTATATATAAAAGAATTTTTTCGGGTTCCAAACATTAACAGATTAGTATGAAGATAAACACTCATATTATCAGGAACATTATCAATTTTTACATACACATCAGCATCTTGAATAGAAACGATACCATCTTCTGGAACCTCAACAATCTCGGCAGACTCCGGATAACCAGTTGGTGGGCCATCACTAACAATAACTAGATCATCCAACAATCTACTCACATATGCATCTATATAATCTTTTTCATCTTGTGAGTACCCTGGATACGAAATAAATTTATTATCCGTATTTCCATAATAAGGTTTAGTATAAACAGAGAGCGATGTTGCCGCATGAACTTCAGTTACAGTCGCCGTTGGTTGGTTTATTTGACCTATTACTCTCCTAGGTTTCTCTATAAACGATGGTTTAATTTGTACATTCTTAACCATATATCCAATAAAGCTCAATTCAGGAACATAAACAAATTCTTTGTTGAACGTTTCAAAGTCGAACGAAGAGTCGCGAATAACGATATCGGATACTGGATTGAAGGTCACCGTTACGGTAATTTTTGAATCGGATAGTTTAAGACTGCTAAATGTATCTTCCACATCAAACGGAGTTTTAATATAAACGTATACTGTAGATGGTTCTTTAATAGTGTCATTAGGAGTTAAGCCAATAGAAATATCATTAAGTTCACTAGAATATCCAGAATGTTTCAAAGCAATTGTATTATTGATACAATTATTATATAATTCTTCGCCCTCAATTTCCCAAATAACACCATTACACGAAGAGACCGATACATGATTAATACATTTATATCCAACATATGGTACGTAACCGAATCTTCCCATACCTTTAACTTCTGGAAGTTCCAAACTCAGAACCAAATGATTAAGCGCAGTAATATACTGATCCCTAATTTCGAAGCTAGCGATAGTCTGATTGTCGGGACCATTGTTTGTCATAACTCCGGATAGAGAAATATATTGCGGCATATATAAAGTTGGAATTTGACTATCGACTGCGAAGACATTAGACCGTTTAATAGAGTCATCCCCACCAATCAACGAATTAATGATAGTATTATTCATTTTCTATTTAAAATGGAAAAAGCTTACAATAAACTCCGTAGAGAAATATCTATAATTTGTGAGTTTTCCTTAAAGTAACAACTTCCGTAAACGCCGTCTTTATCTCTTAGTAAGTTTATTGTATTTATGACCTTTTCCTTATCTTCATAGAATAC
			TAAAGGCAACAAAGAAATTTTTGGTTCTTCTCTAAGAGCTACGTGAGACTTAACCATAGACGCCAACGAATCCCTACATATTTTAGAACAGAAATACCCAACTTCGCCACCCTTGAATGTCTCAATACTAATAGGTCTAAAAACCAAATCTTGATTACAAAACCAACACTTATCAATTACACTATTTGTCTTAATAGACATATCTGCCATAGATTTATAATACGTTGGTAGTATACAAGCGAGTGCTTCTTCTTTAGCGGGCTTAAAGACTGCTTTAGGTGCTGAAATAACCACATCTGGAAGGCTTACTCGCTTAGCCATTTAATTACGGAACTATTTTTTTATACTTCTAATGAGCAAGTAGAAAACCTCTCATCTACAAAAACATACTCGTGTCCATAATCCTCTACCATAGTAACACGTTTTTTAGATCTCATATGTGCTAAAAAGTTTTCCCATACTAACTGATTACTATTATTTTTCGTATAATTTTTAACTGTTTGAGGTTTTAGATTTTTAGTTACAGAAGTAATATCGAATATTTTATCCAAAAAGAATGAGTAATTAATTGTTTTAGAAGGAGTGTTTTCTTGGCAAAAGAATACCAAGTGCTTAAATATTTCTACTACTTCATTAATCTTTTCGGTACTCAGATTCAGTTTCTCATCTTTTACTTGATTGATTATTTCAAAGACTAACTTATAATCCTTTTTATTTATCCTCTCGTTAGCCTTAAGAAAACTAGATACAAAATTTGCATCTACATCATCCGTGGATATTTGATTTTTTTCCATGATATCCAAAAGTTCCGAGATAATTTCTCCAGAACATTGATGAGACAATAATCTCCGCAATACATTTCTCAAATGAATAAGTTTATTAGACACGTGGAAGTTTGACTTTTTTTGTACCTTTGTACATTTTTGAAATACAGACTCGCAAAAAATACAATATTCATATCCTTGTTCAGATACTATACCGTTGTGTCTACAACCGCTACATAATCGTAGATTCATGTTAACACTCTACGTATCTCGTCGTCCAATATTTTATATAAAAACATTTTATTTCTAGACGTTGCCAAAAAATCCTGTAATACTTTTAGTTTTTGGGGTTGTGAATAAAGTATCGCCCTAATATTATTACCATCTTCCGCCAATATAGTAGTTAGATTATCAGCACATGAAGAAAAACACCTCTTAGGTGGATTCAGTACAATGTTATATTTTTCGTACCAACTCATTTAAATATCATAATCTAAAATAGTTCTGTAATATGTCTAGCGCTAATATATTGATCATAATCCTGTGCATAAATTAAAATACAACAATGTCTCGAAATCATTGACATGGCTTCTTCCATAGTTAGAAGATCGTCGTCAAAGTTAGCAACGTGATTCATCAACATTTGCTGTTTTGAGGCAGCAAATACTGAACCGTCACCATTCAACCATTCATAAAAACCATCGTCTGAATCCATTGATAATTTCTTGTACTGGTTTTTGAGAGCTCGCATCAATCTAGCATTTCTAGCTCCCGGATTGAAAACAGAAAGAGGATCGTACATCCAGGGTCCATTTTCTGTAAATAGAATYGTATAATGTCCNTTCAAGAAGATATCAGACGATCCACAATCAAAAAATTGGTCTCCGAGTTTGTAACAGACTGCGGACTTTAACCTATACATGATACCGTTTAGCATGATTTCTGGTGATACGTCAATCGGAGTATCATCTATTAGAGATCTAAAGCCGGTGTAACATTCTCCACCAAACATATTCTTATTCTGACGTCGTTCTACATAAAACATCATTGCTCCATTAACGATAACAGGGGAATGAACAGCACTACCCATCACATTAGTTCCCAATGAATCAATGTGTGTAACTCCAGAACATCTTCCATAGCCTATGTTAGGAGGAGCGAACACTACTCTTCCACTATTGCCATCGAATGCCATAGAATAAATATCCTTGGAATTGATAGAAATCGGACTGTCGG
			ATGTTGTGATCATCTTCATAGGATTAACAACAATGTATGGTGCCGCCTGAAGTTTCATATCGTAACTGATGCCGTTTATAGGTCTAGCCACAGAAACCAACGTAGGTCTAAATCCAACTATAGACAAAATAGAAGCCAATATCTGTTCCTCATCTGTCATAACTTGAGAGCATCCAGTATGAATAATCTTCATTAGATGGGGATCTACCGCATCATCATCGTTACAATAAAAAATTCCCATTCTAATGTTCATAATTGCTTTTCTAATCATGGTATGCATGTTTGCCCTTTGAATCTCTGTGGAAATTAGATCTGATACACCTGTAATCACTATCGGATTATCCTCCGTAAGACGATTAACCAACAACATATAATTATAAGACTTTACTCTTCTAAATTCATAAAGTTGCTGGATTAGACTATATGTGTCTCCATGTACATACGCGTTCTCGAGCGCGGGAAGTTTAATGCCAAATAGTGCCATCAGAATAGGATGAATGTAGTAATTAGTTTCTGGTTTTCTATAAATAAAAGACAAATCTTGTGAGCTAGACATATCGGTAAAATGCATGGATTGGAATCGTGTAGTCGACAGAAGAATATGATGATTAGACGGAGAGTATATTTTATCTAACTCTTTGAGTTGGTCACCAATTCTAGGACTAGCTCGAGAATGAATAAGTANNNNNNNATGAGTACATTTCACAGAAACACTGGCGTTGTTCAATGTGCTCTTTACATGGGTAAGGAGTTGAAATAGCTCGTTTCTATTTGTTCTGACAATATTTAGTTTATTCATAATGTTAAGCATATCCTGAATAGTAAAATTAGATGTGTCATACTTGTTAGTAGTTAGATATTTAGCAATTGCATTCCCATCATTTCTCAATCTCGTACTCCAATCATGTGTGGATGCTACTTCATCTATAGAAACCATACAATCCTTTTTGGTAGTCTGTTGAGCTTGATCATTTCCTGCACGTTTAGGTTTGGTACGTTGATTTCTAGCCCCTGCGGATATAAAGTCATCGTCTACAATTTGGGACAATGAATTGCATACACTACACGACAAAGATTTATCAGAAGTGTGAATATGATCTTCATCTACCAAAGAAAGAGTTTGATTAGTATAACTAGATTTTAGTCCTGTGTTAGATGTTAAAAAAACATCGCTATTGACCACGGCTTCCATTATTTATATTCGTAGTTTTTACTCGAAAGCGTGATTTTAATATCCAATCTTATTACTTTTGGAATCGTTCAAAACCTTTGACTAGTTGTAGAATTTGATCTATTGCCCTACGCGTATACTCCCTTGCATCATATACGTTCGTCACCAGATCGTTTGTTTCGGCCTGAAGTTGGTGCATATCTTTTTCAACACTCGACATGAGATCCTTAAGGGCCATATTGTCTAGATTTTGTTGTGCTGTTGTACATACTGTACCACCAGTAGGTGTAGGAGTACATACAGTGGCCACAATAGGAGGTTGAGGAGGTGTAACTGTCGGAGTAGTACAAGAAATACTTCCATCCGATTGTTGTGTACATGTAGTTGTTGGTAACGTCTGAGAAGGTTGGGTAGATGGCGGCGTCGTCGTCTTTTGATCTTTATTAAATTTAGAGATAATATCCTGAACAGCATTGATCGGCGTCAACGCTGGAAGGAGTGAACTCGGTTGTGTATTATCATCTGCCGACAGCCAATCAAAAAGATTAGACATATCCGATGATGTATTAGTTTGTTGTTGTCGTGGTNNNNNNNNNNNNNNNNNNNNNNNNNNNNNNNNNNNNNNNNNNNNNNNNNNNNNNNNNNNNNNNNNNNNNNNCTGTCTGCTGGCGGCCATCATATTATCTCTAGCTAGTTGTTCTCGCAACTGTCTTTGATAATACGACTCTTGAGACTTTAGTCCTATTTCAATCGCTTCATCCTTTTTTATATCCAGATCCTTTTCTTCAGAATAATAGATTGACGACTTTGGTGTAGAGGATTCTGCCAA
			CCCCTGTGAGAACTTGTTAAAGAAGTCCATTTAAGGCTTTAAAATTGAATTGCGATTATAAGATTAAATGGCAGACACAGACGATATTATCGANNNNNNNNNNNNNNNNNNNNNNNNNNNNNNNNNNNNNNNNNNNNNNNNNNNNNNNNNNNNNNNNNNNNNNNNNNNNNNNNNNNNNNNNNNNNNNNNNNNNNAGATTGTAGAATCAGCATCCACTCATATAGAAGATGCACATTCCAATCTTAAACATATAGGGAATCATATATCTGCTCTTAAACGACGCTATACTAGACGTATAAGTCTATTTGAAATAGCGGGTATAATAGNNNNNNNNNNNNNNNNNNNNNNNNNNNNNNNNNNNNNNNNNNNNNNNNNNNNNNNNNNNNNNNNNNNNNNNNNNNNNNNNNNNNNNNTAATTATACAAGAGATAGAGGAGGGTTCTTGTCCTATAGTCATCGAAAAGAACGGAGAATTGTTGTCGGTAAACGATTTTGACAAAGATGGTCTAAAATTCCATCTAGACTATATTATCAAAATTTGGAAACTTCAAAAACGATATTAGAATTTATACGAATATCGTTCTCTAAATGTCACAATCAAGTCTCTCATATTTAGCAGGTTATTGTCGTACTTTATATCGTGTTCATTAACGATATTTTGCAAAATAGTAATGATTCTATCTTCCTTCGATAGATATTCTTCAGAGATTATTGTCTTATATTCTTTCTTGTTATCCGATATAAATTTAATAAGACTTTGAACATTATTAATACCCGTTTGTTTAAATTTTTCTACAGATATTTTAGTTTTGGTAGATTCTATTGTGTCTGTTAATAGACATCCAACATCGACATTCGACGTTAATTGTCTATAAATTAGAGTATAAATTTTAGAAATAACATTAGCAAATTGTTGTGCGTTGATGTCGTTATTCTGAAACAGTATGATTTTAGGTAGCATTTTCTTAACAAAGAGAACGTATTTATTGTTACTCAGTTGAACAGATGATATATCCAGATTACTAACGCATCTGATTCCATATACCAAACTTTCAGAAGAAATGGTGTACAATTGTTTGTATTCATTCAATGTCTCCTTTTCAGAAATTAGTTTAGAGTCAAATACTGCAATAATTTTCAAAAGATAGTTTTCATCAGATAAGATTTTATTTAGTGTAGATATGATAAAACTATTGTTTTGTTGGAGAACTTGATACGCCGCATTCTCTGTAGTCGACGCTCTCAAATGGGAAACAATCTCCATTATTTTTTTGGAATCGGATACTATATCTTCGGTATCTTGACGCAGTCTAGTATACATAGAGTTAAGAGAAATTAGAGTTTGTACATTAAGCAACATGTCTTTAAATGTGGCTACAAACTTTTCCTTTTCCGCATCATCTAGTTTATTATATACCGATTTTACAACGGCGCCAGATTTAAGAAACCAGAATGAAAAACTCTGATAACTACAATATTTCATCATAGTTACGATTTTATCATCTTCTATAGTTGGTGTGATAACACATACCTTTTTCTCCAAGACTGGAACCAACGTCATAAAAATGTTTAAATCAAAATCCATATCAACATCTGATGCGCTAAGACCAGTCTCGCGTTCAAGATTATCTTTACTAATGGTGACGAACTCATCGTATAGAACTCTAAGTTTGTCCATTATTTATTTACAGATTTAGTTGTTTAATTTATTTGTACTCTTCCAAAGTTGGGATAGTATTTTTCTAACGTTGGTATTATATTATTAGGATCTACGTTCATATGTATCATAATATTAATCATCCACGTTTTGATAAATCTATCTTTAGCTTCTGAAATAACGTATTTAAACAAAGGAGAAAAATATTTAGCTACGGCATCAGACGTAATAACATTTTTTGTAAATGTAACGTATTTAGACGAGAGATCTTCGTTAAAAAGTTTTCCATCTATGTAGAATCCATCGGTTGTTAACACCATTCCCGCGTCAGATTGAATAGGAGT
			TTGAATAGTTTGTTTTGGAAATAGATCCTTCAATAACTTATAGTTGGGTGGGAAAAAATCGATTTTATCACTAGACTCTTTCTTTTTTACTATCATTACCTCATGAACTATTTCTTGAATGAGTATATGTATTTTCTTTCCTATATCGGACGCGTTCATTGGAAAATATACCATGTCGTTAACTATAAGAATATTTTTATCCTCGTTTACAAACTGAATAATATTAGACGTAGTTCGTAAACGAACTATATCATTACCAGTACAACATCTAACTATATGATATCCACTAGTTTCCTTTAGCCGTTTATTATCTTGTTCCATATTAGCAGTCATTCCATCATTTAAGAAGGCGTCAAAGATAATAGGGAGAAATGACATTTTGGATTCTGTTACTACTTTACCAAAATTAAGGATATACGGACTTACTATCTTTTTCTCAACGTCGATTTGATGAACACACGATGAAAATGTGCTTCTATGAGATTGATCATGTAGAAAACAACAAGGGATACAATATTTCCGCATATCATGAAATATATTAAGAAATCCCACCTTATTATATTTCCCCAAAGGATCCATGCACGTAAACATTATATCGTTATCATTAATAAAGACTTCTTTCTCATCGGATCTGTAAAAGTTGTTACTGATTTTTTTCATTCCAGGATCTAGATAATTAATAATGACGGGTTTTCTATTTTTATTCTTTGTATTTTGGCATATCCTAGACCAGTAAACAGTTTCCACTTTGGTAAAATCAGCAGACTTTTGAACGCTATTAAACATGGCATTAATGGCAATAACTAAAAATGTAAAATATTTTTCTATGTTAGGAATATGGTTTTTCACTTTAATAGATATATGGTTTTTGGCCAAAATGATAGATATTTTTTTATCCGAGGATAGTAAAATATTATTAGTCGCCGTCTCTATAAAAATGAAGCTAGTCTCGATATCCAATTTTATTCTAGAATTGATAGGAGTCGCCAAATGCACCTTATACGTTATATCTCCCTTGATGCGTTCCATTTGTGTATCTATATCTGACACAAGATCGGTAAATAGTTTTACGTTATTAATCATCACGGTATCGCCGTCGCTAGATAATGCTAATGTTCCATCCAAGTCCCAAATGGAGAGATTTAACTGTTCATCGTTTAGAATAAAATGATTACCGGTCATATTAATAAAGTGTTCATCGTATCTAGATAACAACGACTTATAATTAATGTCCAAGTCTTGAACTCGCTGAATGATCTTTTTTAACCCAGTTAGTTTTAGATTGGTACGAAATATATTGTTAAACTTTGATTCTACAGTAATGTCCAAATCTAGTTGTGGAAATACGTCCATCAGCATTGTTTCAAACTTAATAATATTATTATCCACATCTTCATATGATCCAAATTCCGGAATAGATGTATCACACGCTCTGGCTACCCAGATAACCAAAAAGTCGCACGCTCCAGGATATACATTGTATAAAAAGCTATCGTTTTTAAGTAGTGTTTTTTTTTGCGTATATACGAAGGGATTGAAAATAGTATTATCGACGTAACTATATTCCAAATTATTCTTATGCGAATAGATAATAATATCGTCCTTAATATCTAACAAATTTCCTAAATATCCCTTTAATTGAGTCATTCGAAGCGTCAATAGAATATGTCTCTTAACTATTTCCGGCTGTTGTATATTTAAATGACTTCGTAAGAAATAATATATGGGCGACTTCTCATCTATGTAATCATATGGAGTGAGATATAGGGCTCGTTCTACCTCCTGCCCTTTACCCACCTGTAATACCAATTGCGGACTCACTATATATCGCATATTTATATCGTGGGGTAAAGTGAAAATCTACTACCGATGATGTAAGTCTTACAATGTTTGAACCAGTACCAGATCTTAATTTGGAGGCCTCCGTAGAACTAGGGGAGGTAAATATAGATCAAACAACACCTATGATAAAGGAGAATATCGGTTTTATATCCCGCAGT
			AGACGTCTATTCGCCCATAGATCTAAGGATGATGAGAGAAAACTAGCACTACGATTCTTTTTACAAAGACTTTATTTTTTAGATCATAGAGAGATTCATTATTTGTTCAGATGCGTTGACGCTGTAAAAGACGTCACTATTACCAAAAAAAATAACATTATTGTGGCGCCTTATATAGCACTTTTAACTATTGCATCAAAAGGATGCAAACTTACAGAAACAATGATTGAAGCATTCTTTCCAGAACTATATAATGAACATAGTAAGAAATTCAAATTCAACTCTCAAGTATCCATCATCCAAGAAAAACTTGGATATCAGTCTGGAAACTATCACGTTTATGATTTTGAACCGTATTACTCTACAGTAGCTTTGGCTATTCGAGATGAACATTCATCTGGCATTTTTAATATCCGTCAAGAGAGTTATCTGGTAAGTTCATTATCTGAAATAACATATAGATTTTATCTAATTAATCTAAAATCTGATCTTGTTCAATGGAGTGCTAGTACGGGCGCTGTAATTAATCAAATGGTAAATACTGTATTGATTACAGTGTATGAAAAGTTACAACTGGTCATAGAAAATGATTCACAATTTACATGTTCATTGGCTGTGGAATCAGAACTTCCAATAAAATTACTTAAAGATAGAAATGAATTATTTACAAAATTCATCAACGAGTTAAAAAAGACCAGTTCATTCAAGATAAGCAAACGTGATAAGGATACGTTACTAAAATATTTTACTTAGGAGTTAGAATTTATAGACGACCATTTAGTTTATTACTATTACTAGCATTATTGGTATTCTTCTTATCATCTTGTTCAGAAATATATAACAATGCTATACCTAATACTAAATACATTATCATGCTTGCAATGGCTCTAACAACGACGAACCAAAATGAATTTGGTCGTAGCTTTTGTTCACAAAAATACATAAAGAAATGTCTACATAAATCTATGGCGCCATTGGCNNNNNNNNNNNNCGCCAGTCCTCCTACAGATTTTAATATAGCTGTATAACATGACATTTATTCATCATCAAAAGAGACAGAGTCACCATCTGTCATATTTAGATTTTTTTTCATGTGTTCAAAGTATCCTCTACTCATTTCATTATAATAGTTTATCATACTTAGAATTTTAGGACGGATCAATGAGTAAGACTTGACTAAATCGTCAGTAGTAATTTGCGCATCGTCTATTCTACATCCGCTTCGTCGAATAATGTATAGCATTGCTTTGAGATTCTCCATAGCTATCAAGTCTTTATACAATGACATGGAAATATCTGTGAACACTTTATACTTCTCCAACATCGATGCCTTAACATCATCACCTACTTTAGCATTGAAAATACGTTCTATTGTGTAGATGGATGTAGCAAGATTTTTAAACAACAATGCCATCTTACATGATGATTGCCTCAAGTCTCCAATCTTTTGTTTAGAACGATTAGCTACAGAGTCCAACGCTTGGCTGACTAGCATATTATTATCTTTAGAAATTGTATTCTTCAATGAGGCGTTTATCATATCTGTAATTTCGTTAGTCATATTACAGTCTGACTGGGTTGTAATGTTATCCAACATATCACCTATGGATACGGTACACGTACCAGCATTTGTAATAATCCTATCTAAGATGTTGTATGGCATTGCGCAGAAAATATCTTCTCCTGTAATATCTCCACTCTCGATAAATCTACTTAGATTATTCTTAAATGCCTTATTCTCTGGAGAAAAGATATCAGTGTCCATCATTTCATTAATAGTATACGCAGAAAAGATACCACGAGTATCAATTCTATCCAAGATACTTATTGGTTCCGAGTCACAAATAATGGTTTCCTCTCCTTCAGGAGATCCTGCATAGAAATATCTAGGACAATAGTTTCTATACTGTCTGTAACTCTGATAATCTCTAAAGTCACTAACTGATACCATGAAATTGAGAAGATCAAACGCTGAAGTAATCAATTTTTCTGCCTCGTTT
			TTACTACAACTAGTTTTCATCAATGTAGTGACGATGTATTGTTTAGTTACTCTTGGTCTAATACTGATGATAGAGATATTATTACTTCCCATAATGGATCTTCTAGTAGTCACCTTAAAGCCCATTGATGCGAATAGCAGATAGATAAAGTCTTGGTATGACTCCTTTCTAATATAGTACGGACTACCTTTGTCACCCAACTTTATACCCACATAAGCCATAACAACCTCTTTAATAGCCGTTTCATGAGGTTTATCAGCCATGAGCCTAAGTAGTTGGAAGAATCTCATGAATCCCGTCTCAGAAAGTCCTATATGCATGATAGAAGATTTATCTTTCCTGGGAAACTCTCGTATAGTCATAGATGAAATACTCTTTAAAGTTTCTGAAATAAGATTAGTAACAGTCTTACCNNNNNNNNNNNNNNGTAACAAACATACTCTAATAGGTGTTTTCTCTGCGGAGATAATATCAGAAAGGATAGAGCAATAAGTAGTATTATTGTGATTATAAAGACCGAATACATAACAGGTAGAATTTATAAACATCATGTCCTGAAGGTTTTTAGACTTGTATTCCTCGTAATCCACACCGTCCCAAAACATGGATTTGGTAACTTTGATAGCCGTAGATCTTTGTTCCTTCGCCAACAGGTTAACGAAATTAATAAAGAATTTGTTGTTTCTATTTATGTCCACAAATTGCATATTTGGAAGTCCCACCGTTACGTTCACTGCAGCATTTTGAGGATCTCGAGTATGAAGTACGATGTTATTGTTTACTGGTATATCTGGAAAGAATTCTACCAGTCTAGGAATAAGAGATTGATATCGCATAGAAATACAAAAGTTAATAATCTCATCATCGAAGATTACTCGGTTACCATTGTAATAAATTGGTACTCTATCATAATCGTCGACAAAGTACTGTTCATACATGATGAGATGTTTATATGTTGGCATAGTAGTGAGATCGACGTTTGGTAATGGCAATGTATTAAGATTAACTCCATAATGTCTAGCAGCATCCGCGATGGCATAAGTGTTGTCAAAGCGGGGTTGATCTTGTGCTGTTATATATTGTCTAACACCTATAAGATTATCAAAATCTTGTCTGCTTAATACACCGTTAACAATTTTTGCCTTGAATTCTTTTATTGGTGCATTAATAACATCCTTATAGAGGATGTTAAACAAATAAGTATTATCAAAGTTAAGATCTGGGTATTTCTTTTCTGCTAGAACATCCATTGAGTCGGAGCCATCTGGTTTAATATAACCACCGATAAATCTAGCTCTGTATTCTGTATCCGTCAATCTAATATTAAGAAGGTGTTGAGTGAAAGGTGGAAGATCGTAAAAGCTGTGAGTATTAATGATAGGGTTAGTTTCCGAACTAATGTTAATTGGGGTATTAATAATATCGATATTTCCAGCGTTAAGTGTAACATTAAACAGTTTTAATTCACGTGACGTGGTATCAATTAAATAATTAATGCCCAATTTGGATATAGCAGCCTGAAGCTCATCTTGTTTAGTTACGGATCCTAATGAGTTATTAAGAAATACATCGAACGGATGCACGAAGGTTGTTTTAAGTTGGTCACATACTTTGTAATCTAGACATAGATGCGGAAGAACGGTAGAAACTATACGAAATAGATATTCAGAGTCCTCTAATTGATCAAGAGTAACTATTGACTTAATAGGCATCATTTATTTAGTATTAAATGACGACCGTACCAGTGACAGATATACAAAACGACTTAATTACAGAGTTTTCAGAAGATAATTATCCATCTAACAAAAATTATGAAATAACTCTTCGTCAAATGTCTATTCTAACTCACGTTAATAACGTGGTAGATAGAGAACATAATGCCGCCGTAGTGTCATCTCCAGAGGAAATATCATCACAACTTAATGAAGATTTATTTCCAGACGATGATTCTCCGGCCACTATTATCGAAAGAGTACAACAACCGCATACTACTATTATTG
			ACGATACGCCACCTCCTACGTTTCGTAGAGAGTTATTGATATCGGAACAACGTCAGCAACGAGAAAAAAGATTTAATATTACGGTATCAAAAAATGCCGAAGCGATAATGGAATCTAGATCGATGATAACTTCTATGCCAACACAAACACCATCCTTGGGAGTAGTTTATGATAAAGATAAAAGAATTCAGATGCTAGAGGATGAAGTGGTTAATCTTAGAAATCAACGATCTAATACAAAATCATCTAATAATTTGGATAATTTTACCAGAATACTATTTGGTAAGACTCCGTATAAATCAACAGAAGTTAATAAGCGTATAGCCATCGTTAATTATGCAAATTTGAATGGGTCCCCNNNNNNNNTAGAGGACTTGGATGTTTGTTCAGAGGATGAAATAGATAGAATCTATAAAACGATTAAACAATATCACGAAAGTAGAAAACGAAAAATTATCGTTACTAACGTGATTATTATTGTCATAAACATTATTGAACAGGCATTGCTAAAACTTGGATTTGACGAAATCAAAGGACTGAGTACCGACATCACTTCAGAAATTATCGATGTGGAGATCGGAGATGACTGTGATGCTGTAGCATCAAAACTAGGAATTGGCAACAGTCCGGTTCTTAATATTGTATTGTTTATACTCAAGATATTCATTAAACGAATTAAAATTATTTAATTTAATACATTCCCATATCCAGACAACAATCGTCTGGATTAATCTGTTCCTGTCGTCTCATACCGGACGACATATTAATCTTTTTATTAGTGGGCATCTTTTTAGATGGTTTCTTTTTCCCAGCATTAACTGATTCGATACCTAGAAGATCGTGATTGATCTCTCCGACCATTCCACGAACTTCTAATTGACCGTCTCTAACGGTACCATAAACTATTTTACCAGCATTAGTAACAGCTTGGACAATCTGACCATCCATTGCGTTGAATGATGTAGTTGCTGTTGTTCTACGTCTAGGAGCACCAGAAGTATTTTTAGAGCTCTTGGATGTTGATGTAGAAGAAGACGAGGATTTTGATTTACATGTAATACATTTTGAACTCTTTGATTTTGTATCACATGCGCCGGCAGTCACATCTGTTTGAGAATTAAGATTATTGTTGCCTCCTTTGACGGCTGCATCTCCACCAATCTGTGCTAGTAAATTTTTAAGCTGTGGTGTAATCTTATTAACTGTTTCGATATAATCATCGTAACTGCTTCTAACGGCTAAATTTTTTTTATCCGCCATTTAGAAGCTAAAAATATTTTTATTTATACAGAAGATTTAACTAGATTATACAATGAACTAATATGATCCTTTTCCAGATTATTTACAAACCTGGTATTTCTTGTTTCTGGAGGAGGCAAGTTTACATTCGGACTTGGATTTTGTGAGTTCTTGATCTTATTATACATCGCGTATAGGATGGCGACGGTAACTGCTACACAAATACCAATCAAAAGAAGAATACCAATCATTTATTGATAATAACTTCACTATTGATCAAGTTATCATCTTTTCACTAAATAAGTAGTAATAATGATTCAACAATGTCAGATATATGAACGATAATAACTTAGTTTACGGAAATATCGCTATGATTGGTATGAATGACTCCACTAACTCTGTGGGGTGCGCAGTGCTTTCCCCACATAGAATAAATTAGCATTCCGACTGTGATAATAATACCAAGTATAAACGACATAATACTCAATACTTTCCATGTACGAGTGGGACTGGTAGACTTACTAAAGTCAATAAAGGCAAAGATACACGAAAGAATCAAAAGAATGATTCCAGCAATTAACACTCCGGAAAAATAATTTCCAATCATAAGCATCATGTCCATTTAACTAATAAAAATTTTAAATCGCCGAATGAACAAAGTGGAATATAAACCATATAAAAACAATAGTTTGTACTGCAAAAATAATATCTATTTTTGTTTTCGAAGATATGGTAAAATTAAATAGTAGTACACAACATGT
			TATAACTAACAGCAGCAACGGTTCGTAATTACTTATCATTTACTAGACGAAAAGGTGGCGGGATATTTTCTTGCTCAAATAATACGAATATATTACCCATCCATTTTATGCGATGTTTATATACTCTAATCTTTAATAGATCTATAGACGACGGGTTTACCAACAATATAGATTTTATCGATTCATCTAATTTAAACCCTTCCTTAAACGTGAATGATCTATTATCTGGCATAACGATGACCCTACCTGATGAATCGGACAATGTACTGGGCCATGTAGAATAAATTATCAACGAATCATCGTCTACGAACATTTATATCATTTGTTTTAATTTTAGGACGCGAATAAATAGATATAAAATAGAAAATAACAGATATTACAACCAGTGTTATGGCCGCACCCAACCAGGTAGGCAGTTTTATTTTATCTTTTACTACAGGTTCTCCTGGATGTATGTCACCAACTGTAGACGTAGTTCTAGTACAATTAGACGTAAGTTCCGCTTGGGAATTTTTTAACGCTAAAGAGTTAACGTTAATCGTACACCCAACGTATTTACATCTAGTTCTTTGAACATCTTGATTATAATATAACCATTTTCTATCTCTAGATTCGTCAGTGCACTCATGTAACCAACATACCCTAGGTCCTAAATATTTATCTCCGGAATTAGATTTTGGATAATTCGCACACCAACAATTTCTATTTCCTTTATGATCGTTACAAAAGACGTATAATGCCGTATCCCCAAAAGTAAAATAATCAGGACGAATAATTCTAATAAACTCAGAACAATATCTCGCATCCATATGTTTGGAGCAAATATCGGAATAAGTAGACATAGCCGGTTTCCGTTTTGCACGTAACCATTCTAAACAATTGGGGTTTCCAGGATCGTTTCTACAAAATCCAGTCATAAAATCGTCACAATGTTCTGTCTTGTAATTATTATTAAATATTTTTGGACAGTGTTTGGTATTTGTCTTTGAACAACATTTTGCTACGCTATCACTATCTCCCAGGAGATAATCCTTTTTTATAAAATGACATCGTTGCCCGGATGCTATATAATCAGTAGCGTGTTTTAAATCCTTAATATATTCAGGAGTTACCTCGTTCTGATAATAGATTAATGTTCCAGGACGAAATTTGAAAGAACTACATGGTTCTCCATGAATTAATACATATTGTTTAGCAAACTCAGGAACTATAAAACTACTACAATGATCTATCGACATACCATCTATCAAACAAAATTTGGGTTTAATTTCTCCTGGAGACGTTTCATAATAATACATATAACTTTCTTCGGCAAACTTAACAGTTCTATTATATTTAGGATAATTAAAACCTAATTCCATATATTTGTCTCGTATATCTGCTATTCCTGGTGCTATGTTGATTCTATTAAGAGTAACGGCTGCCCCCATTCTTAATAATCGTCAGTATTTAAACTGTTAAATGTTGGTATATCAACATCTACCTTATTTCCCGCAGTATAAGGTTTGTTGCAGGTATACTGTTCAGGAATGGTTACATTTATACTTCTTCTATAGTCCTGTCTTTCGATGTTCATCACATATGCAAAGAACAAAATAAACAAAATAATGTAAGAAATAATATTAAATATCTGTGAATTCGTAAATACATTAATTGCCATAATAATTACAGCAGCTACAATACACACAATAGACATTCCCACAGTGTTGCCATTACCTCCACGATACATTTGAGTTACTAAGCAATAGGTAATAANNNNNNNNNNNNNNNNNNNNAGAAAAGATGAGATAAATATCATCAANNNNNNNNNNNNNNNNNNNCTATATAGAGCCAAGACGAACAAAATCAAACCGAGTAACGTTCTAACATCATTATTTTTGAAGATTCCCAAATAATCATTCATTCCTCCATAATCGTTTTGCATCATACCTCCATCTTTAGGCATAAACGATTGCTGCTGTTCCTCTGTAAATAAATCTTTATCAAGCACTCCAGCACCC
			GCAGAGAAGTCGTCAAGCATATTGTAATATCTTAAATAACTCATTTATATATTAAAAAATGTCACTATTAAAGATGGAGTATAATCTTTATGCCGAACTAAAAAAAATAACTTGTGGTCAATCCCTAAGNNNNNNNNNNNNNNNNGGGGATTTCGTAGAAGTTGAACCGGGATCATCATTTAAGTTTCTGATACCTAAGGGATTTTACTCCTCTCCTTCCGTAYAGACGAGTTTAGTATTCGAGACATTAACAACGACCGATAATAAAATTACTAGTATCAATCCAACAAATGCACCAAAGTTATATCCTCTTCAACACAAAGTCGTATCTGAAGTAGTTTCTAATATGAGGAAAATGATTAAATTAAAACGTCCTCTATACATCACTCTTCACTTGGCGTGTGGATTTGGTAAGACTATTACCACGTGTTATCTTATGGCTACACACGGAAGAAAAACCGTCATTTGTGTACCCAATAAAATGTTAATACATCAATGGAAGACACAGGTAGAGGCAGTCGGATTGGAACATAAGATATCTATAGATGGAGTAAGTAGTTTATTAAAGGAACTAAAGACTCAAAGTCCGGATGTATTAATAGTAGTTAGTAGACATCTGACAAACGATGCCTTTTGTAAATATATCAATAAGCATTATGATTTGTTCATCTTGGATGAATCACATACGTATAATCTGATGAACAATACAGCAGTTACAAGATTTTTAGCGTATTATCCTCCGATGATGTGTTATTTTTTAACTGCTACACCTAGACCATCTAACAGAATTTATTGTAACAGTATTATTAATATTGCCAAGTTATCCGATCTAAAAAAAACTATCTATGCTGTAGATAGTTTTTTTGAGCCATATTCCACAGATAATATTAGACATATGATAAAACGACTAGATGGACCATCTAATAAATATCATATATATACTGAGAAGTTATTATCTGTAGACGAGCCTAGAAATCAACTTATTCTTAATACCCTGGTAGAAGAATTCAAGTCAGGAACTATTAATCGCGTTTTAGTTATTACTAAACTACGTGAACATATGGTATTATTCTACAAACGATTATTAGATCTTTTCGGACCAGAGGTTGTATTTATAGGAGACGCCCAAAATAGACGTACTCCAGATATGGTTAAATCAATCAAGGAACTAAATAGATTTATATTCGTATCCACCTTATTTTATTCCGGTACTGGTTTAGATATTCCTAGTTTGGATTCGTTGTTCATTTGCTCGGCAGTAATCAACAATATGCAAATAGAGCAATTACTAGGGAGGGTATGTCGAGAAACAGAACTATTAGATAGGACGGTATATGTATTTCCTAACACATCCGTCAAAGAAATAAAGTACATGATAGGAAATTTTGTGCAACGAATTATTAGTCTGTCTGTAGATAAACTAGGATTTAAACAAGAAAGTTATCGGAAACATCAAGAATCCGATCCCACTTCTGTATGTACAGCATCCTCCAGAGAAGAACGTGTATTAAATAGAATATTTAACTCGCAAAATCGTTAAGAAGTTTAAGCGACGATCCACATGCTGTACAGGCCAGTGTATTACCCCTCATAGTATTAATATAATCCAATGATACTTTTGTGATGTCGGAAATCTTAACCAATTTAGACTGACAGACAGAACACGTCATGCAATCATCCTCATCGATAACTGTAGTCTTGGGCTTCTTTTTGCGACTCTTCATTCCGGAACGCGCATTGGTGCTATCCATTTAGGTAGTAAAAAATAAGTCAGAATATGCCCTATAGCACGATCGTGTAAAACCTGGTATATCGTCTCTATCTTTATCACAGTATAGTGTATCGACATCTTTATTATTATTGACCTCGTTTATCTCGGAACATGGAATGGGAACATTTTTGTTATCAACGGCCACCTTTGCCTTAATTCCAGATGTTGTAAAATTATAACTAAACAGTCTATCATCGACACAAATGAAATTTTTGTTTAAACGTTTGTA
			GTTTACGTATGCGGCTCGTTCTCGTCTCATTTTTTCAGATATTGCAGGTACTATAATATTAAAAATAAGAATGAAATAACATAGGATTAAAAATAAAGTTATCATGACTTCTAGCGCTGATTTAACTAACTTAAAAGAATTACTTAGTCTGTACAAAAGTTTGAGATTTTCAGATTCTGCGGCTATAGAGAAGTATAATTCTTTGGTAGAATGGGGAACATCTACTTACTGGAAAATAGGCGTACAAAAGGTAGCTAATGTCGAGACGTCCATATCTGATTATTATGATGAGGTAAAAAATAAACCGTTTAATATTGATCCGGGGTATTATATTTTCTTACCGGTATATTTTGGAAGCGTCTTTATTTATTCAAAGGGTAAAAATATGGTAGAACTTGGATCTGGAAACTCTTTTCAAATACCAGATGATATGCGAAGTGTGTGTAACAAAGTATTAGACGGCGATAACGGAATAGACTTTCTGAGATTTGTTTTGTTAAACAATAGATGGATAATGGAAGACGCTATATCAAAATATCAGTCACCAGTTAATATATTTAAACTAGCGAGTGAGTACGGATTAAACATACCCAACTATTTAGAAATTGAAATAGAGGAAGACACATTATTTGACGACGAGTTATACTCTATTATAGAACGCTCTTTCGATGATAATTTTCCAAAAATATCCATATCGTATATTAAGTTGGGAGAACTTAGGCGGCAAGTTGTAGACTTTTTCAAATTCTCATTCATGTATATTGAGTCCATCAAGGTAGATCGTATAGGGGATAATATTTTTATTCCTAGCGTTATAACAAAATCAGGAAAAAAGATATTAGTAAAAGATGTAGACCATTTAATACGATCCAAGGTTAGAGAACATACATTTGTAAAAGTAAAAAAGAAAAACACATTTTCCATTTTATACGACTATGATGGGAACGGAACAGAAACTAGAGGAGAAGTAATAAAACGAATTATAGACACTATAGGACGAGACTATTATGTTAACGGAAAGTATTTCTCTAAGGTTGGTAGTGCGGGCTTAAAGCAATTGACTAATAAATTAAATATTAATGAGTGCACAACTGTCGATGAGTTAGTTGATGAGATTAATAAATCCGGAACTGTAAAACGAAAAATAAAAACCCAATCAGCATTTGATTTAAGTAGAGAATGTTTGGGATATCCAGAAGCGGATTTTATAACGTTAGTTAATAACATGCGGTTCAAAATAGAAAATTGTAAGGTTGTAAATTTTAATATTGAAAATACTAATTGTTTAAATAACCCAAGTATTGAAACTATATATGGAAACTTTAACCAGTTCGTCTCAATCTTTAATATCGTCACCGATGTCAAAAAAAGATTATTCGAGTGAAATAATATGTGCCTTTGATATAGGTGCAAAAAATCCTGCCAGAACTGTTTTAGAAGTTAAGGATAACTCCGTTAGGGTATTGGATATATCAAAATTAGACTGGAGTTCTGATTGGGAAAGGCGCATAGCTAAAGATTTGTCACAATATGAATACACTACAGTTCTTCTAGAACGTCAGCCTAGAAGGTCGCCATACGTCAAATTTATCTATTTTATTAAAGGCTTTTTATATCATACATCGGCTGCCAAAGTTATTTGTGTCTCGCCTGTCATGTCTGGTAATTCATATAGAGATCGAAAAAAGAGATCTGTCGAAGCATTTTTTGATTGGATGGACATATTCGGATTGCGAGACTCCGTTCCAGATAGACGCAAATTAGACGATGTAGCGGATAGTTTCAATTTGGCTATGAGATACGTATTAGATAAATGGAATACTAATTATACACATTATAATAGGTGTAAATCTAGAAATTACATAAAAAAAATGTAATAACGTTAGTAACGCCATTATGGATAATCTATTTACCTTTCTACATGAAATAGAAGATAGATATACCAGAACTATTTTTAACTTTCATCTAATAAGTTGCGATGAAATAGGAGATATATATGG
			TCTTATGAAAGAACGCATTTCCTCAGAGGATATGTTTGATAATATAGTATATAATAAAGATATACATCCTGCCATTAAGAAACTAGTTTATTGTGACATTCAACTTACTAAACACATTATTAATCAGAATACGTATCCGGTATTTAACGATTCTTCACAAGTGAAATGTTGTCATTATTTCGATATAAACTCAGATAATAGCAATATTAGCTCTCGTACAGTAGAGATATTTGAGAGGGAAAAGTCATCTCTTGTATCATATATTAAAACTACCAATAAGAAGAGAAAAGTCAATTATGGGGAAATAAAGAAAACTGTACATGGAGGCACTAATGCAAATTACTTTTCCGGTAAAAAATCTGATGAGTATCTGAGCACTACAGTCAGGTCCAATATTAATCAACCTTGGATCAAAACCATCTCTAAGAGGATGAGAGTCAATATCATTAATCACTCTATAGTAACACGTGGAAAAAGCTCCATATTACAAACTATAGAAATTATTTTTACTAATAGAACATGTGTGAAAATATTCAAGGATTCTACTATGCACATTATTCTATCCAAGGACAAGGATGAAAAGGGGTGTATACACATGATTGACAAATTATTCTATGTCTATTATAATTTATTTCTGTTGTTCGAGGATATCATCCAAAACGAGTACTTTAAAGAAGTAGCTAATGTTGTAAACCATGTACTCACGGCTACGGCATTAGATGAGAAATTATTCCTAATTAAAAAAATGGCTAAACACGATGTTTATGGAGTTAGCAATTTCAAAATAGGGATGTTTAACTTGACATTTATTAAGTCATTGGATCATACCGTTTTCCCCTCTCTGTTAGATGAGGATAGTAAAATAAAGTTTTTTAAGGGGAAAAAGCTCAATATTGTAGCATTACGCTCTCTGGAGGATTGTATAAATTACGTGACTAAATCCGAGAATATGATAGAAATGATGAAGGAAAGATCGACTATTTTAAATAGCATAGATATAGAAACGGAATCGGTAGATCGTCTAAAAGATTTGCTTCTAAAATGAAAAAAAACACTGATTCAGAAATGGATCAACGACTCGGGTATAAGTTTTTGGTGCCTGATCCTAAAGCCGGAGTTTTTTATAGACCGTTACATTTCCAATATGTATCGTATTCTAATTTTATATTGCATCGATTGCATGAAATCTTGACCGTCAAGCGGCCACTTTTATCGTTTAAGAATAATACAGAACGAATTATGATAGAAATTAGCAATGTTAAAGTGACTCCTCCAGATTACTCACCTATAATCGCGAGTATTAAAGGTAAGAGTTATGACGCATTAGCCACGTTCACTGTAAATATCTTTAAAGAGGTAATGGCCAAAGAGGGTATATCCATCACTAAAATAAGTAGCTATGAGGGAAAAGATTCTCATTTGATAAAAATTCCGCTACTAATAGGATACGGGAATAAAAATCCACTTGATACAGCCAAGTATCTTGTCCCTAACGTCATAGGTGGGGTCTTTATCAATAAACAATCTGTCGAAAAAGTAGGAATTAATCTAGTAGAAAAGATTACAACATGGCCAAAATTTAGGGTTGTTAAGCCAAACTCATTCACGTTCTCGTTTTCCTCCGTATCCCCTCCTAATATATTACCGACAAGATATCGCCATTACAAGATATCTCTGGATATATCACAATTGGAAGCGTCGAATATATCATCGACAAAGACATTTATAACGGTCAATATTGTTTTACTGTCTCAATATTTATCTAGAGTGAGTTTAGGATTCATTAGACGTAGTTTATCATACGATATGCCTCCAGAAGTTGTCTATTTAGTAAACGCGATAATAGATAGTGCTAAACGACTTACCGAATCTATTACTGACTTTAATATTGATACGTATATTAATGACCTGGTGGAAGCCGAACACATTAAACAAAAATCTCAGTTAACGATTAACGAGTTCAAATATGAAATGCTACATAACTTTTTACCTCATATGAA
			CTATACACCCGATCAACTAAAGGGATTTTATATGATATCTTTACTAAGAAAGTTTCTTTACTGTATCTACTACACTTCTAGATATCCAGATAGAGATTCAATGGTTTGTCATCGCATCCTAACATACGGCAAATATTTTGAGACGTTGGCACATGATGAATTAGAGAATTACATAGGCAACATCAGAAACGACATCATGAACAATCACAAGAATAGAGGCACTTACGCGGTAAACATTCATGTACTAACAACTCCCGGACTTAATCACGCGTTTTCTAGCTTATTGAGTGGAAAGTTCAAAAAGTCAGACGGTAGTTATCGAACACATCCTCACTATTCATGGATGCAGAATATTTCTATTCCTAGAAGTGTTGGATTTTATCCGGATCAAGTAAAGATTTCAAAGATGTTTTCTGTCAGAAAATACCATCCAAGTCAATATCTTTACTTTTGTTCATCAGATGTTCCGGAAAGAGGTCCTCAGGTAGGTTTAGTATCTCAATTGTCTGTCTTAAGTTCCATTACAAATATACTAACGTCTGAGTATTTGGATTTGGAAAAGAAAATTTGTGAGTATATCAGATCATATTATAAAGATGATATAAGTTACTTTGAAACAGGATTTCCAATCACTATAGAAAATGCTCTAGTTGCATCTCTTAATCCAAATATGATATGTGATTTTGTAACTGACTTTAGACGTAGAAAACGGATGGGATTCTTCGGTAACTTGGAGGTAGGTATTACTTTAGTTAGGGATCACATGAATGAAATTCGTATTAATATTGGAGCAGGAAGATTAGTCAGACCATTCTTGGTGGTGGATAACGGAGAGCTCATAATGGATGTGTGTCCGGAGTTAGAAAGCAGATTAGATGACATGACATTCTCTGACATTCAGAAAGAGTTCCCACATGTCATCGAAATGGTAGATATAGAACAATTTACTTTTAGTAACGTATGTGAATCTGTTCAAAAATTTAGAATGATGTCAAAGGATGAAAGAAAGCAATACGATTTATGTGACTTTCCTGCCGAATTTAGAGATGGATATGTAGCATCTTCACTAGTGGGAATCAATCACAATTCTGGTCCCAGAGCTATTCTTGGATGTGCTCAAGCTAAACAAGCTATCTCTTGTCTGAGTTCGGATATACGAAATAAAATAGACAATGGAATTCATTTGATGTATCCAGAGAGGCCAATTGTCATTAGTAAGGCTTTAGAAACTTCAAAGATTGCGGCTAATTGCTTCGGACAACATGTTACTATAGCATTAATGTCGTACAAAGGTATCAATCAAGAGGATGGAATTATCATCAAAAAACAATTTATTCAGAGAGGCGGTCTTGATATTGTTACAGCCAAGAAACACCAAGTAGAAATTCCATTGGAAAACTTTAATAACAAAGAAAGAGATAGGTCTAACGCCTATTCGAAATTAGAAAGTAATGGATTAGTTAGACTGAATGCTTTCTTGGAATCCGGAGACGCTATGGCACGAAATATCTCATCAAGAACTCTTGAAGATGATTTTGCTAGAGATAATCAGATTAGCTTTGATGTTTCCGAGAAATATACCGATATGTACAAATCTCGCGTTGAACGAGTGCAAGTAGAACTTACTGACAAAGTTAAGGTGCGAGTATTAACCATGAAAGAAAGAAGACCCATTCTAGGAGATAAATTTACCACTAGAACGAGTCAAAAGGGAACAGTCGCGTATATCGCAGATGAAACGGAACTTCCATACGACGAAAATGGTATCACACCAGATGTCATTATTAATTCTACATCCATCTTCTCTAGAAAAACTATATCTATGTTGATAGAAGTTATTTTAACAGCCGCATATTCTGCTAAGCCGTACAACAATAAGGGAGAAAACCGACCTGTCTGTTTTCCTAGTAGTAACGAAACATCCATCGATACATATATGCAATTCGCTAAACAATGTTATGAGCATTCAAATCCGAAATTGACCGAGAAAGAATTATCGG
			ATAAAATCTTTTGTGAAAAGATTCTTTATGATCCTGAAACGGATAAGCCTTATGCATCCAAAGTATTTTTTGGACCAATTTATTACTTGCGTCTGAGACATTTAACTCAGGACAAGGCAACCGTTAGATGTAGAGGTAAAAAGACGAAGCTAATTAGACAAGCGAATGAGGGNNNNNNNNNNNNNNNNNNNNNNNNNNNNNNNNNNNNNNNNNNNNNNNNTTTAATAGCGCATGGCGCAGCCAATACTATTACAGAAGTTTTAAAAGACTCAGAAGAGGATTATCAAGATGTGTATATTTGTGAAAATTGTGGAGACATAGCAGCACAAATCAAAAGTATTAATACATGTCTTAGATGTTCAAAACTTAATCTCTCTCCTCTCTTAACAAAAATTGATACCACGCACGTATCTAAAGTATTTCTTACTCAAATGAACGCCAGAGGCGTAAAAGTCAAATTAGATTTTGAACGAAGACCTCCTTCGTTTTATAAACCATTAGATAAAGTTGATCTCAAGCCGTCTTTTCTGAAGTAGGTTTCTTATTTAGTAGTTGTTGTAGATAATCCAAATCTAATTCTTCAAATGAAGTAGGATCTTCTATAACTACTTTATCATAGTCTAAAGATGACTGATATTTAGGTTTTGTTGGTGGTTGAGGTGTAACAGCTACTTGAGATACCAAAGTCTGATATTCAGAAAGCTGTGGATGTTTGGGTCAACATCCACTGATGGTGTTACACCAATGGTTCAGTGACGTCTGTGGATGGAGGTGCTACTTTTACAGAACCTGTAGCCTTAGTTGTCGACGGAGATACATCTTCAATGCGAGGAAATGTATAATTTGGTAATGTTTCTTATGTGGATCTGAAGAAGAGGTAAGATATCTACTAGAAAGATACCGATCACGTTCTAGTTCTCTTTTGTAGAACTTAACTTTTTCTTTCTCAGCATCTAGTTGATATGCCAACCTCTTCACGTTACTACGTTCATATTCCAATTCACGTTCGCATGGGTTACCTCCGCAGTTTTTACGAGCGATTTCACGTTCCAGATTACGTTTAGCCTTCATGCGTCTCTCCCTCTCTCTATCGAGTTTATCAGAGCAGTCTTTCTAAAGGCGATCGAACTCCATAAATTTCTCCAACGATTTGATTGTTTCCATAGATTTCCGAAGTTCAGCTTCTAGGACGGCGATTCTTTTTCTTTCGAATTCACAGCTGGATGTACAACCGTTTCCTCCGTTTCCATTACCATCTCTAAGTTTCTTTCCTAGATCGGCAATCTTTCTCAACATTTCATCCCCATACATTTTACATTCCTCGAGTCTACCGTCGTCGAAATATCTTTCCAACTCCTTTTCGACCTCAATAACTTTAACACGTTGTCTCTCAAGCTCTCTTTTGTAGCAACTATCATTTTATCTGATTCCCTGGCGCGTTTAAGATCTTCATGCAATTGAGTCAGCTCTTAACGCAATCTCTTGCTTCTTCGTCATAGTACTCACAATCACTGTGAGATCCATTGCTACCACGTCTACACTTGGTGAGCTCGCGTTTAAGAGATTCAATTTCCCGTTTGTATTGGTCCATGTCTCCATTGCCGCAACCATTAGATTTACAGGCTGTTAGCTGTCGTTCAAGATCAGAAATACGGTTTTTCTTGGAATTGATTTCGTCAATGTACTTAACATGATTAACATCGAAACACTTATTAAGTTCTTTTTCCAATTCTACGATTTTATTTCTTTCGCGAGTCAATTCCCTCCTGTAGTAGCTATCGGTTTTGTCAGATTCACGCTCTCTACGTAGACTTTCTTGCAAGTTACTAATTTGTTCCCTGACACGTCCGAGTTCAGTTTTATATGCCGAATAGAGTTCTGATTCATCCTTTGAGCAGATCTCTAGCGATTGTTTAAGATCCCTAATTCTAGTCTTTAGCCTATTTACCTCCTCAGAAGATGTTCCGTTGCGTTTACACTCGTTAAGTTGTCTATCAAGA
			TCCATGATTCTATCTCTAAGACGTTGTATCTCTTTTTCCATATCAGCATTGCTTTCATTATTACGTCTGTAGTCACTTAAATCTTTCAAGATCTGAGATTCTATCTCTAAGACGTCTCATTTCTATCTGTTTCGGTATTGGTCTTATTATTACGTCTACAGTCGTTCAACTGTCTTTCAAGATCTAATATTCTAGATTGGAGTCTACTAATCTCTGTAAGATTTCCTCCTCCGCTCTCAATGCAGTCGGTCAACTTATTCTCTAGTTCGCTAATACGCGAACGCAGTGCATCAACTTCTTGCGTGTCTTTCTGGTTGTGTGTACATTCATCGAGTCTAGATTCGAGATCTCTAACGCGTCGTCGTTCTTCCTCAAGTTCTCTGCGTACTACAGAAAGCGTGTCCCTATCTTGTTGATATTTAGCAATTTCTGATTCTAGAGTACTGATTCTGCTCACGTAGTTACTAATAGTTGTCTTAGCCTTATCAAGTTCCTCCTTGTATTTGTCGCATTCCTTGATATCCCTACGAAGTCTGGGCAGTTCCCATTCGACATTACGACGTTTATCAATTTCAGCTCGGAGATCGTCATCGCGTTGTTTTAGCCACATACGACTAAGTTCAAGTTCTCCTTGACAAGATCCATCTACTTTTCCATCCCTAGTATCCAGTTCCTTTTCTAGTTCTGAACGCATTTCTCGTTCCCTATCAAGCGATTCTTTCAATTCTCGGATAGTCTTCTTATCAATTTCTGATGAATCTGAACCATCATCTGTCCCATTTTGAATATCCCTAAGTTCTTTGATCTCTTTTGTAAGTCGGTCGATTCTTTCGGTTTTATAAACAGAATCCCTTTCCAAAGTCCTAATCTTACTGAGTTTATCACTAAGTTCTGCATTCAATTTGGTGAGTTTTCTCTTGGCTTCTTCCAACTCTGTTTTAAACTCTCCACCATTTCCGCATTCTTCCTCGCATTTATCTAACCATTCAATTAGTTTATTAATAACTAGTTGGTAATCAGCGATTCCTATAGCCGTTCTTGTAATTGTGGGAACATAATTAGGATCTTCTAATGGATTGTATGACTTAATAGCATCATCTTTATCATTATTAGGGGGATGGACAACCTTAATTGGTTGGTCCTCCTTATCTCCTCCAGTAGCATGTGGTTCTTCAATACCAGTGTTAGTAATAGGCTTAGGCAAATGCTTGTCGTACGCGGGCACTTCCTCATCCATTAAGTATTTATAATCGGGTTCTGCTTCAGAATATTCTTTTCTAAGAGACGCGACTTCAGGAGTTAGTAGAAGAACTCTGTTTCTGTATCTATCAACGCTGGAATCAATACTCAAGTTAAGGATAGCGAATACCTCATCGTCATCATCCGTATCTTCTGAAACACCATCATATGACATTTCATGAAGTCTAACGTATTGATAAATAGAATCAGATTTAGTATTAAACAGATCCTTAACCTTTTTAGTAAATGCATATATATATATTAGATCTCCAGATTTCATAATATGATCACATGCCTTAAATGTCAGTGCTTCCATAATATAGTCTGGAACACTAATGGGTGACGAAAAAGATACCGCACCATATGCTACGTTGATAAATAAATCTGAACCACTAAGTAGATAATGATTAATATTAAGGAAGAGGAAATATTCAGTATATAGATATGCCTTAGCATCATATCTTGTACTAAACACACTAAACAGTTTATTGATGTGATCAATTTCCAACAGAACAATTAGAGCAGCAGGAATACCAACAAACATATTACCACAGCCGTATTTTTTATGAATATCACATATCATGTTAAAAAATCTTGATAGAAGAGCAAATATCTCATCTGACTTAATGAGACGTAGTTCAGCAGCAGCATAAGTCATAACTGTAAATAGAACATACTTTCCTGTAGTATTGATTCTAGACTCCACATCAACACCATTATTAAAAATAGTTTTATATACATCTTTAATCTGCTCTCCGTTA
			ATCGTCGAACGTTCTAGTATACGGAAACACTTTGATTTCTTATCTGTAGTTAATGACTTAGTGATATCACGAAGAATATTACGAATTACATTTCTTGTTTTTCTTGAGAGACATGATTCAGAACTCAACTCATCGTTCCATAGTTTTTCTACCTCAGTGGCGAAATCTTTTGAGTGCTTGGTACATTTTTCAATAAGGTTCGTGACCTCCATTTATTATAAAAAATTTTATTCAAAACTTAACTACAATCGGGTAATTATAAGATCGTAGATCTCCCATGTGGTGGAATACTACCATCTATCGCATGTGGATGGACAGTGGGTAATGGCCATGGGAACAGTAATGATTGCATATTTATCTTTCTTGCTAGTATTACTGCATATTGTCCCAATGTTTCGATGTGGTGTTCTAACCTATCAACTGCCGCTGTATCACAACAATAGTGTCCGATGGAATTAAGATTATGATCCAATGTGTTTAATATATGATTATCAAGTCTTATACGATCCGCGTCTTTTTTGACAGGATCAGGTTCTTCTACATGAAGAAGTTTCGGCCTCTTATAATATTCATGTCTGGGAAACGGTGGTCTAGGGTAAGGCTCCGGTATCGGAGTGGGTTTTGGATTATAATCATCATCGTCTACATCATCATCTTCGATATTTATTTTGCTATCTTGATGATGTCCTGTATCAGTTGCATTTTCAACACTCGACTGAATATTAGCACATTCATTGTCTATTATTACCATATTTCTAAACCCAAAATGTATGTGTTGAACATCAGTACTATCGTTGATGAGTCTTATAGCATGAATTCGCTTATCGTTATCGGGTTTAGTTTCTGTAACCTTAACAATTCCTTTTTTATTAAACTCTACATAATCATAACCATTTCTATTGTTTGTTTTAATATAAACGAGTATAGCATCATTGCTAAATTTTTCAATAGTATCGAAAACAGAATATCCCAAACCATATAATATATATTCAGGGACACTCAAACTAAATGTCCAGGATTCTCCTAAATACGTAAACTTTAATAGTGCGAAATCATTCAAAAATCTACCACTTATAGATAGATAGTACATGAATGCGTATAGTAGTCTACCGATCTCTTTATTATGAAAACCGACATTACCATCATATATTTCGTGATATACATGTGATCCGTTTACGTTAAACCATAAATACATGGGTGACCCTATAAACATGAATTTATTTCTAATTCTCAGAGCCATAGTTAATTGACCGTGTAATATTTGCTTACATGCATACTTGATACGATCATTAATAAGATTTTTATTATTGCTCGTTATTTCAGAATCGTATATATAAGGAGTACCATCGTGATTCTTACCAGATATTATACAAAATACTATATATAAAATATATTGACCCACGTTAGTAATCATGTAAATGTTTAATGTTTTAAATTTTGTATTTAATGATTCATTATCATACGCTAGCATGGTCTTGTAATATTCATTCTTTAAAATATAATATTGTGTTAGCCATTGCATTGGAGCTCCTAATGGAGATTTTCTATTCTCGTCCATTTTAGGATATGCTTTCATAAAGTCCCTAATAACTTCGTGAATAATGTTTCTATGTTTTCTACTGATGCATGTATTTGCTTCGATTTTTTTATCCCATGTTTCATCTATCATAGATTTAAACGCAGTAATGCTCGCAACATTAACATCTTGAACCATTGGTACAATTCCGTTCCATAAATTTATAATGTTCGCCATTTATATAACTCATTTTTTGAATATACTTTTAATTGAACAAGAGTTAAGTTACTCATATGGGCGCCGACCAGTCTGAACATCAATCTTTTTAGCCAAAGATATCATAGCCGCTCTTAGAGTTTCAGCGTGATTTTCCAACCTAAATAGAACGTCATCGTTGCGTTTACAACACTTTTCTATTTGTTCAAACTTTGTTGTTACATTAGTAATTTTTTTTTCCAAATTAGTTAGCCGTTGTTTGAGAGTT
			TCCTCATTATCGTCTCCATCGGCTTTAACAATTGCTTCGCGTTTAGCCTCTGGCTTTTTAGCAGCCTTTGTAGAGAAAAATTCAGTTGCTGGAATTGCAAGATCATCATCTCCGGGGAAGAGAGTTCCGTCCATTTAAAGTACAGATTTTAAAAACTGACACTCTACGTTATTTATATTTGGCGCAACACATGGATTATAAATATCGATGTTAATAACATCAGAAAATGTAAAGTCTATACATTGCGCCATCGTGTTAAATTTTCTAATGGATCTAGTATTATTGGGTCCAACTTCAGCCTGAAATCCAAATATGGAAGCGGATACAAAACCGTTTCCTGGATAAGCCACACATCTCCACTTTTGCTTTACATCAGAAATTGTGTCATTAACATCTTGAACTCTCCTATCTAATGCTGGTGTACCACCTATAGATTTTGAATATTCGAATGCTGCATGAGTAGCATTAAATTCCTTAATATTGCCATAATTCTCATATATTGAGTAACCCTGGATAAAAAGTAAACACACTGCAGCCGTCGCTACCACAATAAAAAAAATTGATAGAGAGTTCATTTATAATCTATTAGAAGCTAACAAAATTTTTTTACACGCATCAGACAATGCTTTAATAAATAGTTCAACATCTACTTTTGTCATATCGAACCGATGATATGATTCTAACCTAGAATTACATCCGAAAAAGTTGACTATGTTCATTGTCATTAAGTCATTAACGAACAATATGCCAGACTCTGGATTATAAGACGATACTGTTTCATCACAATCACCTACCTTAATCATGTGATTATGAATATTGGCTATTAGAGCACCTTCTAAGAAATCTATAATATCTTTGAAACACGATTTAAAATCAAACCACGAATATACTTCTACGAAGAAAGTTAGTTTACCCATAGGAGAGATAACTATAAATGGAGATCTAGATACAAAATCCGGATCTATGATAGTTTTAACATTATTATATTCTCTATTAAATACCTCCACATCTAAAAATGTTAATTTTGAAACTATGTCTTCGTTTATTACCGTACCTGAACTAAACGCTATAAGCTCTATTGTTTGTGAACTCTTTAAACGATATTCTTGAAATACATGTAACAAAGTTTCCTTTAACTCGGTCGGTTTATCTACCATAGTTACAGAATTTGTATCCTTATCTATAATATAATAATCAAAATCGTATAAAGTTATATAATTATCGCGTTCAGATTGTGATCTTTTCAAATAGACTAAAAACCCCATTTCTCTAGTAAGTATCTTATGTATATGTTTGTAAAATATCTTCATGGTGGGAATATGCTCTACCACAGTTAGCCATTCCTCATTGATAGCGGTAGATGTATTAGACAAAACTATTCCAATGTTTAACAAGGGCCATTTTACAAGATTATTAAATCCTTGTTTGATAAATGTAGCTAATGAGGGTTCGAGTTCAACGACGATTGAATTCTCTTCCCGCGGATGCCGCATGATGAACGACTGGATGTTGTTCGATTGATTTGGAATTCTTTTTCGACTTTTTGTTTATATTAAATATTTTAAAATTTATAGCTGATAGCAATTCATGTACTACGGATAATGTAGACGCGTATTGTGCATCGATATCTTTATTATTAGATAAATTTATCAATAAATGTGAGAAGTTTGCCTCGTTAAGGTCTTCCATTTAAATATTATATAAACATTTGTGTTTGTATCTTATTCGTCTTTTATGGAATAGTTTTTAACTAGTAAAGCTGTAATTACATACTTTGTCCGTAAAACATAAATATAAACACCCGCTTTTATCAAACGTTCCAAAAAGTCGTTAGTAGACATTTTTAACATGGTATCTATTTTAAATACACTTAGGTTTTTAGAAAAAACATCATTTTATAATTGTAACGATTCAATAACTAAAGAAAAGATTAAGATTAAACATAAGGGAATGTCATTTGTATTTTATAAGCCAAAGCATTCTACCGTTGTTAAATACTT
			ATCTGGAGGATGTATATATCATGATGATTTGGTTGTATTGGGGAAGGTAACAATTAATGATCTAAAGATGATGCTATTTTACATGGATTTATCATATCATGGAGTGACAAGTAGTGGAGTAATTTACAAATTGGGATCATCCATAGATAGACTTTCTCTAAATAGGACTATTGTTACAAAAGTTATAACAATTATAACAATTATTATAATTGTTATAATTATGATGATACATTTTTTGACGACGATGATTGATCGCTATTACACAATTTTGTTTTTGTACTTTCTAATATAGTGTTTAGGTTCTTTTTCATATGAGAATATTGATTTACTAAAATATCTATGTTTAACTTTTGTTCTATAACGTCCTTATCGGCGGTATCGGTACATATACGTAATTCACCTTCACAAAATACGGAGTCTTCGATAATAATAGCCAATCGATTATTGGATCTAACCGTCTGTATCATATTCAACATGTTTAATATATCCTTTCGTTTACCCTTTACAGGCATCGATCGTAGCATATTTTCCGCGTCTGAGATGGAAATGTTAAAACTACAAAAATGCGTAATGTTAGCCCGTCCTAATATTGGTACATGCCTATAAGTTTGGCATAGTAGAATAATAGACGTGTTCAAATGCCTTCCAAAGTTTAAGAATTCTATTAGAGTATTGCATTTTGATAGTTTATCACCTACATCATCAAAAATAAGTAAAAAATGTGCTGATTTTTTATGATTTTGTGCGACAGTAATACATTTTTCTATGTTACTTTTAGTTCGTATTAGATTATATTCTAGAGATTCCTGACTACTAACGAAATTAATATGATTTGGCCAAATGTACCCATCATAATCTGGGTTATAAACGGGTGTAAACAAGAATATATGTTTATATTTTTTAACTAGTGTAGAAAACAGAGATAGTAAATAGATAGTTTTTCCAGATCCAGATCCTCCCGTTAAAACCATTCTAAACGGCATTTTTAATAAATTTTCTCTTAAAAATTGTTTTTCTTGGAAACAATTCATAATTATATTTACAGTTACTAAATTAATTTGATAATAAATCAAAATATGGAAAACTAAGGTCGTTAGTAGGGAGGAGAACAAAGAAGGCACATCGTGATATAAATAATATTTGTTATCATGATGACACCAGAAAACGACGAAGAGCAAACATCTGTGTTCTCCGCTACTGTTTACGGAGACAAAATTCAGGGAAAAAATAAACGCAAACGCGTAATTGGTATATGTATTAGAATATCTATGGTTATTTCACTACTATCTATGATTACCATGTCCGCGTTTCTCATAGTGCGTCTAAATCAATGCATGTCTGCTAACGAGGCTGCTATTACTGACGCCACTGCCGTTGCTGCTGCATTATCTACTCATAGAAAGGTTGCGTCTAGCACTACACAATATAAACACCAAGAAAGCTGTAATGGTTTATATTACCAGGGTTCTTGTTATATATTCCATTCAGACTACCAGTTATTCTCGGATGCTAAAGCAAATTGCGCCACAGAATCATCAACACTACCCAATAAATCTGATGTCTTGACTACCTGGCTCATTGATTATGTTGAGGATACATGGGGATCTGATGGTAATCCAATTACAAAAACTACAACCGATTATCAAGATTCCGATGTATCACAAGAAGTTAGAAAGTATTTTTGTGTTAAAACAATGAACTAATATTTATTTTTGTACATTAATAAATGAAATCGCTTAATAGACAAACTGTAAGTAGGTTTAAGAAGTTGTCGGTGCCGGCCGCTATAATGATGATACTCTCAACCATTATTAGCGGCATAGGAACATTTCTGCATTACAAAGAAGAACTGATGCCTAGTGCTTGCGCCAATGGATGGATACAATACGATAAACATTGTTATTTAGATACTAACATTAAAATGTCTACAGATAATGCGGTTTATCAGTGTCGTAAATTACGAGCCAGATTGCCTAGACCGGATACNNNNNNNNNNNNNN
			NNNNNNNNNNNNNNNNNNNNNNNNNNNNNNNNNNNNNNNNNNNNNNNNNNNNNNNNNNNNNNNNNNNNNNNNNTAATGATAAAGATATAGATATTAGTAAATTAACAAATTTTAAACAACTAAACAGTACAACGGATGCTGAAGCGTGTTATATATACAAGTCTGGAAAACTGGTTAAAACAGTATGTAAAAGTACTCAATCTGTACTATGTGTTAAAAGATTCTACAAGTAACAACAAAAAATAAAATAATAAGTCCTTAACGAACGTTGATGGACACCACGTTTGTTATTACTCCAATGGGTATGCTGACTATAATAGATACATTATATGATGATCTCGATATCTCAATAATGGACTTTATAGGACCATACATTATAGGTAACATAAAAACTGTCCAAANNNATGTACGGGATATAAAATATTCCGACATGCAAAAATGCTACTTTAGCTAAGGGTAAAATAGTTCCTTAGGATTCTAATGATTTGGTTAGATTCAACATTTATAGCATTTGTACCGCATACAGATCAAAAATACCATCATCATAGCATGCGACTATGATATCATGTTAGATATAGAAGGTAAACATCAGCCATTTTATCTATTTACATCTATTGATGTTTTTAACGCTACAATCATAGAAGCGTATAACCTGTATACAGCTGGAGATTATCATCTGATCATCAATCCTTCAGATAATCTGAAAATGAAATTGTCGTTTAATTCTTCATTCTGCATATCAAACGGCAATGGATGGATCATAATTGATGGGAAATGCAATAGTAATTTTTTATCATAAAAGTTGTAAAGTAAATAATAAAACAATAAATATTGAACTAGTAGTACGTATATTGAGCAATCAGAAATGATACTGGTACCTCTTATCACAGTGACCGTAGTTGCGGGAACAATATTAGTATGTTATATATTATATATTTGTAGGAAAAAGATACGTACTGTCTATAATGACAATAAAATTATCATGACAAAATTAAAAAAGATAAAGAGTTCTAATTCCAGCAAATCTAGTAAATCAACTGATAACGAATCAGACTGGGAGGATCACTGTAGNNNTATGGAACAAAATAATGACGTGGATAATATTTCTAGGAATGAGATATTGGATGATGATAGCTTCGCTGGTAGTTTAATATGGGATAACGAATCCAATGTCATAGCGCCTAGCANNNNNNNNNNNNANGATAGTGTTGCTGGAAGCACGCGGCTAATAAATAATGATTGTGATGAACAAACTATTTATCAGAACACTACAGTAATTAATGAGACAGAGACTATTGAAGTACTTAATGAAGATACCAAACAGAATCCTAGCTATTCGTCCAATCCTTTCGTAAATTATAATAAAACCAGTATTTGTAGCAAGTCAAATCCGTTCATTACAGAACTCAACAATAAATTTAGTGAGAATAATCCGTTTAGGAGAGCACATAGCGATGATTACCTAAATAAGCAAGAACATGATGATATAGAATCATCTGTCGTATCATTAGTCTGATTAGTTTCCTTTTTATAAAATTGAAGTAATATTTAGTATTAATTGCTACCGTTACATTGTACAAATGGAGATATTCCCTGTATTTGGCATTTCTAAAATTAGCAATTTTATTGCTAATAATGACTGTAGATATTATATAGATACATAACATCATTAAAAAATTATACCTGATGAGATCAATAGACAGATGGATGAAATGGTACTTCTTACCAACATCTTAAGCGTAGAAGTTGTAAATAACAATGAGATGATCATCTTATTCCCCATAGACTATCACGATTATACTCTGTATTAGTTCTATTGGAGGATGTGTTATCTCTATAGATAATGACGTTAATAACAAAAATATTCTAACCTTTCCCATTGATCATGCTGTAATCATATCCCACTAAGTAAATGTGTCGTAGTTAGCAAGGGTCCTACAACCATATTGGTTGTTAAAGCGGATATACCCAGCAAACGACTACTATATGTAAACAATCTG
			TCACTGATTAATTATTAGACGAGTTACAAACTATTTGGATAGACACATATGCGATCAGATATTTGCTAATAATAAGTGGTATTCCATTATAACCATCGACGATAAGCAGTTTCCTATTCCATCAAACTGTATAGGTATGTCCTCTGCCAAGTACATAAATTCTAGCATCGAGCAAGATACTTTAATCCATGTTTGTAACCTCGAGCATCCATTCGACTCAGTATACAAAAATGCAGTCGTACAAATTCTGTACCTATCAAGGAACAAATATTGTACGGTAGAATTGATAATATAAATATGAGCATTAGTATTTCTGTGGATTAATAGATTTCTAGTATGGGATATTAATCATCTCTAATCTCTAAATACCTCATAAAACAAAAAAGCTATTATCAAATACTGTACGGAATGGATTCATTCTCTTCTCTTTTTATGAAACTCTGTTGTATATCTACTGATAAAACTGGAAGCAAAAAATCTGATAGAAAGAATAAGATCAAGGATTATATGGAACACGATTATTATAAAATAACAATAGTTCCTGGTTCCTCTTCCACGTCTACTAGCTCGTGGTATTATACGCATGCCTAGTAATAGTCTCTTTGCGTTGATGGAAAGCAGACTAGAAATAACAGGCTAAAATGTTCAGACACCATAATAGTTCCCAACCCAGATAATAACAGAGTTCCATCAACACATTCCTTTAGACTCAATCCCAATCCCAAAACCGTTAAAATGTATCCGGCCAATTGATAGTAAATAATGAGGTGTACAGCACATGATAATTTACACAGTAACCAAAATGAAAACACTTTAGTAATTATAAGAAATATAGACGGTAATGTCATCATTAACAATCCAATAATATGCCTGAGAGTAAACATTGACGGATAAAACAAAAATGCCCCGCATAACTCTATCATGGCAATAATACAACCAAACACTTGTAAAATTCCTAAATTAGTAGAAAATACAACTGATATCGATGTATAAGCGATTTCGAGGAATAATAAGAACAAAGTAATGCCTGTAAAAATAAACATCAACATTGTATGATGGTCATTAAACCAATTAGTATGACGTTGAACTAATTTCACAGTAGATTTTATTCCGGTGTTATCCTCGCATGTATAAGTACCGGGTAATATATCTTTATACTTTATAATTAATGAAACATCGTTATCAGATAACGAATGGAGTTTGGCACTAGTATGCCATTTACTTAATATGGTCGTCTTGGAAGTTTTATTATAAGTTAAAATATTATGGTTGTCCAATTTCCATCTAATATACTTTGTTGGATTATCTATAGTACACGGAATAATGATGGTATCATTGCACGCCGTATACTCTATAGTCTTTGTAGATGTTATAACCACAAAAGTGCAGAGGTATATCAACAATATTCTAACTCTTAACATTTTTATTTATTTAAAATGATACCTTTGTTATTTATTTTATTCTATTTTGCGAACGGTATCGAATGGCATAAGTTTGAAACGAGTGAAGAAATAATTTCTACTTACTTAATAGATGACGTATTATACACGGGTGTTAATGGGGCAGTATATACATTTTCAAATAATAAACTAAACAAAACTGGTTTAGCTAATACTAATTATATCACAACATCTATAAAAGTTGATACATTAGTATGCGGAACCAATAACGGAAATCCCAAATGTTGGAAAATAGACGGTTCCAAAGATCCAAAACATAGAGGTAGAGGATACGCTCCTTATCAAAATAGTAAAGTAACGATAATCAGTCATAACAAATGTATACTATCTAACATAAACATATCAAAAGAAGGAATTAAACGATGGAGAAGATTTGACGGACCATGTGGTTATGATTTATTTATACACGGCGGATAACGTAATTCCAAAAGATGGTTTACAAGGAGCATTCGTCGATAAAGACGGTACTTATGACAAAGTTTACATTCTTTTCACTGTTACTATCGGCTCAAAGAGAATTGTTAAAATTCCGTATATAGC
			ACAAATGTGCTTAAACGACGAATGTGGTCCANNNNNNNNNNNNNGNNNTAGATGGTCGACGTTGCTCAAAGTCGAATTAGAATGTGACATCGACGGAAGAAGTTATAGTCAAATTAATCATTCTAAAACTATAAAACAGATAATGATACGATACTATATGTATTCTTTGATAGTCCTTTTCCAAGTCCGCATTATGTACCTATTCTATGAATACCATTAAACAATCTTTTTCTACGTCAAATTGGGAGGATATACAAAGCAATTACTGTCTCCAGCTTTTGGTATATGTCTACCAGCTGGAAAAGTTGTTCCACATAACACGTTTGACGTTATAGAACAATATAATGTACTAGATAATATTATAAAGCCTTTATCTAACCAACCTATCTTCAAAGGACCGTCTGATGTTAAATGGTTCGATATAAAGGAGAAGGAAAATGAACATCGGAAATATAGAATATACTTCATAAAAGAAAATACTATATATTCGTTCAATACAAAATCTAAACAAACTCGTAGCTCGCAAGTCGATGCGCGACTATTTTCAGTAATGGTAACTTCGAAACCGTTATTTATAGCAGATATAGGGATAGAAGTAGGAATGCCACGAATAAAAAATACTTAAAATGTAATCTTAATCGAGTACGCCATATGACAATGAACAAACCTAAGACAAATTATGCTGGTTATGCTTGCTGCGTAATATGCGGTCTAATTGTTGGAATTATTTTTACAGCGACACTATTAAAAGTTGTAGAACGTAAATTAATTCATACACCATTAATAGATAAAACGATAAAAGATGCATATATTAGAGAAGATTGTCCTACTGACTGAATAAGCTATATAATAAATGTATACATTTATCGACTAATCAAAAAACCTGGGAGGAAGGACGTAATGCATGCAAAGCTCTAAATCCAAATTCGGATCTAATTAATATAGAGACTCTAAACGAGTTAAGTTTTTTAAGAAGCCTTAGAAGAGGCTATTGGGTAGGAGAATTCGAAATATTAAACCAGACAACCACGTATAATTTTATAGCTAAAAATGCCACGAAGAATGGAACTAAAAACGAAATATATTTGTAGTACAACGAATACTCCCAAACTGCATTCATGTTACACTATATAACAATTACACTACATTTTTATCATAACACTACTTTGGTTAGATGTTTTAGATCGCCGTACCGTTCTTGTTTTATAAAAATAACAATTAACAATTATCAAATTTTTTCTTTAATATTTTACGTGGTTGACCATTCGTGGTGGTAAAATAATCTCTTAGTGTTGGAATGGAATGCTGTTTAATGTTTCCACACTCATCGTATATTTTGACGTATGCAGTTACATCGTTTACGCAATAGTCAGACTGTAGTTCTATTATGCTTCCTACATTAGGAGGAACAGTTTTAAAGTCTCTTGGTTTTAATCTATTACCGTTAGTTTTTATGAAATCCTTTGTTTTATCCACTTCACATTTTAAATAAATGTCCACTATACATTCTTCTGTTAATTTTACTAGATCGTCATATGTCATAGAATTTATAGGTTCCATAGTCCATGGATCCAAACTAGCAAACTTCGCGTATACGGTATCGCGATTAGTGTATACACCAACTGTATGAAAATTAAGAAAACAGTTTAATAGATCAACAGAAATATTTAATCCTCCGTTTGATACAGATGCACCATATTTATGGATTTCGGATTCACACGTTGTTTGTCTGAGGGGTTCGTCTAGCGTTGCTTCTACATAAACTTCTATTCCCATATATTCTTTATTATCAGAATCGCATACCGATTTATCATCATACACTGTTTGAAAACTAAATGGTATACACATCAAAATAACAAATACTAACGAGTACATTCTGCAATATTGTTATCGTAATTGGAAAATTAGTGTTCGGGTGAGTTGGATTATNNNNNNNNNNNNNNNNNNNTATTTTATATTTTGTAATAAGAATAGAATGCTAATGTCAAGTTTATTCCAAT
			AAATGACTTATTAAAAAACATATATAATAAATAACAATGGCTGAATGGCATAAAATTATCGAGGATATCTCAAAAAATAATAATTTCGAGGATGCCGCCATCGTTGATTACAAGACTACAAAGAATGTTCTAGCGGCTATTCCTAACAGAACATTTGCAAAGATTAATCCGGGTGAAGTTATTCCGCTCATCACTAATCATAATATTCTAAAACCTCTTATTGGTCAGAAGTTTTGTATTGTATATACTAACTCTCTAATGGATGAGAACACGTATGCTATGGAGTTGCTTACTGGGTACGCCCCTGTATCTCCGATCGTTATAGCGAGAACTCATACCGCACTTATATTTTTGATGGGTAAGCCAACAACATCTAGACGTGATGTGTATAGAACNNNNNNNNNNNNNNNNNNNNNTGTANNTGCAACTGGTAATTAAAATAAAAAGTAATATTCANNNNNNNNNNNNNNNNNNNNNNNNNNNNNNATGGATAATATCCATATTGACGATGTCAATAATGCCGGTATTGGTATACAGCTCATCGATTTTTAGATTTCGTTCAGAGGATGTGGAATTATGTTATGGGAATTTGTATTTTGATAGGATCTATAATAATGTAGTAAATATAAAATATATTCCTGAGCATATTCCATATAAATATAATTTTATTAATCGTACGTTCTCCGTAGATGAACTAGACAATAATGTCTTTTTTACACATGGTTATTTTTTAAAACACAAATATGGTTCACTTAATCCTAGTTTGATTGTCTCATTATCAGGAAACTTAAAATATAATGATATACAATGCTCAGTAAATGTATCGTGCCTCATTAAAAATTTGGCAACGAGTACATCTACTATATTAACATCTAAACATAAGACGTATTCTCTACATCGGTCCAAGTGTATTACTATAATAGGATATGATTCTATTATATGGTATAAAGATATAAATGACAAGTATAATGATATCTATGATTTTACCGCAATATGTATGCTAATAGCGTCTACATTGATAGTGACCATATACGTGTTTAAAAAAATAAAAATGAACTCTTAATTATGCTATTAGAAATGGATAAAATCAAAATTACGGTTGATTCAAAATTGGTAATGTTATTACCATATCGTATAACTTGGAAAAATAACTATTAACGACACACCAAAAAAGAAAAGGATGTATTATTAGCGCAATCAGTTGCTGTTGAAGAGGCAAAAGATGTCAAGGTGGAAGAAAAAAATATCGATATTGAAGATGACAATGATATGGATGTAGAAAGCGTGTAATACGATCTATAAAAAATAAGTATATAAATACTTTTTATTTACGGTATCTTGTAGTGGCCCTACTCGATTAAAAAAAATACTTATTCTGATTATTCTAGCCATTTCCGTGTTCGTTCAAATGCCACATCAAAGATATGGGAGTAGTTGAAATCTAGTTCTGCATTGTTGGCGCGCCTCAAATGTAGTGTTGGATATCTTCAACGTATAGTTGTTGAGTAGTGATGGTTTTCTAAATAGAATTCTCTTCATATCATTCTTGCACGTGTACATTTTTAGCATCCATCTTGGAATCCTAGATCCTTGTTCTATTCCCAATGGTTTCATCAATAGAAGATTAAACATATCGTACGAACACGATGGAGAGTAACCGTAGCAAAAGTAAGCATTTCCTTTAATCTCAGATCCCGGATACTGGATATATTTTACAGCCAACACATGCATCCATGCAACATTTCCTACATATACCCGGCTATGCACCGCGTCATCATCGACTGTACGATACATAATGTTACCGTGTTGCGTACATTGCTCGTAAAAGACTTTCGTTAATTTGTCTCCTTCTCCGTAAATTCCAGTGGGTCTTGGCAACAAGTATACAATTTTGCACCATTCATAATTACAGAATTATTGGCTTTCATGACCAGTTGTTCGACCATACGTTTACTTTTTGCGTATACATGTCCGGGTGATATATCGTACAGGGTATGCTC
			ATGACCAATGAATGGATCACCGTGTTTATTTGGTACTATTGCTTCCATGCTACCTAATATAAATCAAATACTTGATTCCAGGTCTACAGAAGCTGCCAATATAGTCTGTGTTACATAATAGTTTACTTTCATGATTTCATTATCGGTGTATTTTCCAAATACATCCACTAGAGCAACCGTATGAATAATCAGATTTACCCCATCTAGTGCTTCTTTCACCTTATTAAGTCGTTTATATCACATTGTATATAGTTTATAACTTTAACCTTCGATACGAGAGGTTGTGGATCTTCTACGACATTGATAACTCTGATTTCTTGAACATCATCTGCGCTAATTAAAAGTTTTACTATATACCTGCCTAGAAATTCGGCACCACCAGTAACCGCGTACACGGTCATTGCTGCTGTCACTCATAAATATCGGACTACTTATTCTATTTTACAAATAATGGCTGTTTGTATAATAGACCACGATAATATCAGAGGAGTTATTTACTTTGAACCAGTCCATGGAAAAGATAAAGTTTTAGGATCAGTTATTGGATTAAAATCCGGAACGTATAATTTGATAATTCATCGTTACGGGGATATTAGTCGAGGATGTAATTCCATAGGCAGTCCAGAAATATTTATCGGTAACATCTTTGTAAACAGATATGGTGTAGCATATGTTTATTTAGATACAGATGTAAATATATCTACAATTATTGGAAAGGCGTTATCTATTTCAAAAAATGATCAGAGATTAGCGTGTGGAGTTATTGGTATTTCTTACATAAATGAAAAGATAATACATTTTCTTACAATTAACGAGAATGGCGTTTGATATATCAGTTAATGCATCTAAAACAATAAATGCATTAGTTTACTTTTCTACTCAGCAAAATAAATTAGTCATACGTAATGAAGTTAATGATACACACTATACTGTCGAATTTGATAGGGACAAAGTAGTTGACACGTTTATTTCATATAATAGACATAATGACTCCATAGAGATAAGAGGGGTGCTTCCAGAGGAAACTAATATCGGTTGCACGGTTAATACGCCGGTTAGTATGACTTACTTGTATAATAAGTATAGTTTTAAACTGATTTTAGCAGAATATATAAGACACAGAAATACTGTATCCGGCAATATTTATTCGGCATTGATGACACTAGATGATTTGGTTATTAAACAGTATGGCGACATTGATCTATTATTTAATGAGAAACTTAAAGTGGACTCCGATTCGGGATTATTTGACTTTGTCAACTTTGTAAAGGATATTATATGTTGTGATTCTAGAATAGTAGTAGCTCTATCTAGTCTAGTATCTAAACATTGGGAATTGACAAATAAAAAGTATAGGTGTATGGCATTAGCCGAACATATAGCTGATAGTATTCCAATATCTGAGCTATCTAGACTACGATACAATCTATGTAAGTATTTACGAGGACACACTGAGAGCATAGAGGATGAATTTGATTATTTTGAAGACGATGATTCGTCNNNNNNNNNNNNNNNNNNNNNNNNGGAAACGGATGTATAATTTTTTATAGTGTGCAGGATATGATAAAAATATAATTGTTGTATCCATTCCCATTCTAATCACATTATATGATTCTGTAAAAAATTATACTGTAACACAATGAAGTAGTCGCATAGATGTATATAGGTCAGATACTGGTTTGATAAACTTTTTATTCCACATGAGTATGTTTGACTTTATGGTTAGACCCGCATACTTTAACAAATCACTGAAAATTGGAGTTAGGTATTGACATCTCAGAATCAGTTGCCGTTCTGGAACATTAAATGTATTTTTTATGATATATTCCAACGCATTTATGTGGGTATACAACAAGTCATTACTAATAGAGTATTCCAAGAGTTTTAATTGGCTAGTATTTAACAAGAGAAGAGATTTCAACAGACTGTTTATGAACTCGAATGCCGCCTTATTGTCGCTTATATTGATGATGTCGAATTCTCCCAATATCATCACTGAT
			GAGTAGCTCATCTTGTTATCAGGATCCAAGCTTTCTAAAGACGTCATTAAACCCTCGATCATGAATGGATTTATCATCATCGTTTTTATGTTGGACATAAGCTTAGTCCGTTTGTCCACATCTATAGACGATGATTTCTGAATTATTGCATATATCTCTCTCTTTAACTCCAGGAACTTGTCAGGATGGTCCACTTTAACATGTTCTCGCCTAAGAGATGAAAATCTTTGGATGGTTGCATGTGACTTTTCTCTAAATGATGATGTTGCCCAAGATCCTCTCTTAAATGAATCCATCCTATCCTTCAAGATGGACAGTCTATTTTCCTTAGATGGTTTAATATTTTTGTTACCCATGATCTATAAAGGTAGACCTAATCGTCTTGGATGACCATATATTTATTTCCAGTTTTATTATACGCATAAATTGTAAAAATATGTTAGGTTTACTAAAATGTCTCGCGGGGCATTAATCGTTTTTGAAGGATTGGACAAATCTGGAAAAACAACACAATGTATGAACATCATGGAATCTATACCGACAAACACGATAAAATATCTTAACTTTCCGCAGAGATCCACTGTCACTGGAAAGATGATAGATGACTATCTAACTCGTAAAAAAACCTATAATGATCATATAGTTAATCTATTATTTTGTGCAAATAGATGGGAGTTTGCATCTTTTATACAAGAACAATTAGAACAGGGAATTACTTTAATAGTTGATAGATACGCGTTCTCTGGAGTAGCATATGCCACCGCTAAAGGCGCGTCAATGACTCTCAGTAAGAGTTATGAATCTGGATTGCCTAAACCCGACTTAGTTATATTCTTGGAATCTGGTAGCAAAGAAATTAATAGAAACGTCGGCGAGGAAATTTATGAAGATGTAGCATTCCAACAAAAGGTATTACAAGAATATAAAAAAATGATTGAAGAAGGAGATATTCATTGGCAAATTATTTCTTCTGAATTCGAGGAAGATGTAAAGAAGGAGTTGATTAAGAATATAGTTATAGAGGCTATACATACGGTTACTGGACCAGTGGGGCAACTGTGGATGTAATAAAGTGAAATTACATTTTTATAAATAGATGTTAGTGCAGTGTTAAAAAATGGATGAAGGATATTACTCTGGCAACTTGGAATCAGTTCTCGGATACGTATCTGATATGCATACCAAACTCGCATCAATAACTCAATTAGTTATTGCCAAGATAGAAACTATAGATAATGATATATTAAACAACGACATTGTAAATTTCATTATGTGTAGATCAAACTTAAATAATCCATTTATCTCTTTCCTAGATACTGTATATACTATTATAGATCAAGAGATCTATCAGAACGAGTTGATTAATTCATTAGACGACAATAAAATTATCGATTGTATAGTTAATAAGTTTATGAGCTTTTATAAGGATAACCTAGAAAATATAGTAGATGCTATTATTACTCTAAAATATATAATGAATAATCCAGATTTTAAAACTACGTATGCAGAAGTACTCGGTTCCAGAATAGCGGATATAGATATTAAACAAGTAATACGTGAGAATATACTACAATTGTCTAATGATATCCGCGAACGATATTTGTGAAAATATTAAAAAAAAATACTTTTTTTATTAAATGACGTCTCTTCGTGAATTTAGAAAATTATGCTGTGCTATATATCACGCATCAGGATATAAAGAAAAATCTAAATTAATTAGAGACTTTATAACAGATAGGGATGATAAATATTTAATCATTAAGCTATTGCTTCCCGGATTAGACGATAGAATTTATAACATGAACGATAAACAAATTATAAAAATATATAGTATAATATTTAAACAATCTCAGAAAGATATGCTACAAGATTTAGGATACGGATATATAGGAGACACTATTAGTACATTCTTCAAAGAGAACACAGAAATCCGTCCAAGAAATAAAAGCATTTTAACTTTAGAAGACGTGGATAGTTTCTTAACTACATTATCATCCATA
			ACTAAAGAATCGCATCAAATAAAATTATTGACTGACATCGCATCCGTTTGTACATGTAATGATTTAAAATGTGTAGTCATGCTTATTGATAAAGATCTAAAAATTAAAGCGGGTCCTCGGTACGTACTTAACGCTATCAGTCCTCATGCCTATGATGTTTTTAGAAAATCTAATAACTTGAAAAAGATAATAGAAAATGAATCTAAACAAAATCTAGACTCTATATCTGTTTCTGTTATGACTCCAATTAATCCCATGTTAGCGGAATCGTGTGATTCTGTCAATAAGGCATTTAAAAAATTTCCATCAGGAATGTTTGCTGAAGTCAAATACGATGGCGAGAGAGTACAAGTTCATAAAAATAATAACGAGTTTGCCTTTTTTAGTAGAAACATGAAACCAGTACTCTCTTATAAAGTGGATTATCTCAAAGAATACATACCGAAAGCATTTAAAAAAGCTACGTCTATCGTATTGGATTCTGAAATTGTTCTTGTAGACGAACATAATGTACAGCTCCCGTTTGGAAGTTTAGGTATACACAAAAAGAAAGAATATAAAAACTCTAACATGTGTTTGTTTGTGTTTGACTGTTTGTACTTTGATGGATTCGATATGACGGACATTCCATTGTACAAACGAAGATCTTTTCTCAAAGATGTTATGGTCGAGATACCCAATAGAATAGTATTCTCAGAGTTGACGAATATTAGTAACGAGTCTCAGTTAACTGACGTATTGGATGATGCACTAACAAGAAAATTAGAAGGATTGGTCTTAAAAGATATTAATGGAGTATANNNNNCGGGANNNNNNNNNNNNNNNNNNNNNNNNNNNNNNNNNNNNNNNNNNNNNNNNNNNNNNNNNNNNNNNNNNNNNNNNNNNNNNNNNNNNNNNNNNNNNNNNNNNNNNNNNNNNNNNNNNNNNNNNNNNNNNNNNNNNNNNNNNNNNNNNNNNNNNNNNNNNNNNNNNNNNNCGGTAACTAAATGTTCAGGACATGATGATAATACGTTAAGGGTTTTGCAAGACCAATTAACGATGGTTAAAATTAACAAGGATCCCAAAAAAATTCCAGAGTGGTTGGTAGTTAATAAAATCTATATTCCCGATTTTGTAGTAGAGGATCCGAAACAATCTCAAATATGGGAAATTTCAGGAGCAGAGTTTACATCTTCCAAGTCACATACAGCGAATGGAATATCGATTAGATTTCCTAGATTTACTAGGATTAGAGAAGATAAAACGTGGAAAGAATCTACTCATCTAAACGATTTAGTAAATTTGACTAAATCTTAATAGTTACATACAAACTGAAAATTAAAATAACACTATTTAGTTGGTGATCGCCATGGATGGTGTTATTGTATACTGTCTAAACGCGTTAGTAAAACATGGTGAGGAAATAAATCATATAAAAAATGATTTCATGATTAAACCATGTTGTGAAAGAGTTTGTGAAAAAGTCAAGAACGTACACATCGACGGACAATCTAAAAACAATACAGTGATTGCAGATTTGCCATATCTGGATAATGCTGTATTGGATGTATGCAAATCAGTATATAAAAAGAATGTATCAAGAATATCCAGATTTGCTAATTTGATAAAGATNNNNNNNNNNNNNNNNNNNNNNNNNGGTGTATATAATTATTTTAAACCTAAAGATGCTATTTCTGTTATTATATCCATAGGAAAGGATAAAGATGTCTGTGAACTATTAATCGCATCCGATAAAGCGTGTGCGTGTATAGAGTTAAATTCATATAAAGTAGCCATTCTTCCCATGAATGTTTCCTTCTTTACCAAAGGAAATGCGTCATTGATTATTCTCCTGTTTGACTTCTCTATCAATGCGGCACCTCTCTTAAGAAGTGTAACCGATAATAATGTTGTTATATCTAGACACAAACGTCTTCATGGCGAGATTCCGAGTTCCAATTGGTTCAAGTTTTATATAAGTATAAAGTCCAACTATTGTTCTATATTATATATGGTAGTTG
			ATGGATCTGTGATGTATGCAATAGCTGATAATAAAACTCACACAATTATTAGCAAAAATATATTAGACAATACTACAATTAACGATGAGTGCAGATGCTGTTATTTTGAACCACAGATTAAGATTCTCGATAGAGATGAGATGCTTAATGGATCATCGTGTGATATGAACAGACATTGTATTATGATGAATTTACCAGATATAGGAGAATTCGGTTCCAGTATATTGGGGAAATATGAACCTGACATGATTAAGATTGCTCTTTCAGTGGCTGGTAATTTAATAAGAAATCAAGACTACATTCCCGGGAGACGCGGCTATAGCTACTACGTTTACGGTATAGCCTCTAGATAATTTTTTAAGCACAAAATAAAAACATAATTTTAAACTAGTCTATTTCATACTATTTTGTGTGATCACCATGGACATAAAGATAGATATTAGTATTTTTGGTGATAAATTTACGGTGACTACTAGGAGGGAAAATGAAGAAAGAAAAATTTACTACTGATGTTATCAAACCTAATTATCTTGAGCACGATGACTTATTAGATAGAGATGAGATGTCTACTATTCTAGAGGAATATTTTATGTACAGAGGTGGAGGAGTTGCTGATGATGAATACATTTATTGCATAGGCGATCAGGATTCATCGTTGATATCTAGTATTGATAGATGGAAGCCATCAAAACCATATTGACAAACGTATGCTAAAATGCGAGAGCCAAAATGTGATATTGGTGTAGCGATGTTAAACGGATTAATATATGTCATAGGCGGAGTTGTTAAAGGTGACACATGTACCGACACACTTGAGAGTTTATCAGAAGATGGATGGATGATGCATCAACGTCTTCCAATAAATGTCCAATATGTCGACGATTGTTCATACCGGCAAAATTTATATATCAGGAGGCTACACAATAGTAGTGTAGTTAATGGAATATCAAATCTAGTCCTTAGCTATAATCCGATATATGATGAATGGACCAAATTATCATCATTAAATATTCCTAGAATTAATCCTGCTCTATGGTCAGTCATAATAAAGTATATGTAGGAGGAATATCTGATGATATTCAAACTAATACATTTGAAACATACAACAAAGAAAAAGATTGGTGGACATTGGATAATAGTCACGTGTTACCACGCAATTATATAATGTATAAATGCGAACCGATTAAACATAAATATCCATTGGAAAAACACAGTACACGAATGATTTTCTAAAGTACTTGGAAAGTTTTATATAGTTGATAGAACAAAATACATAATTTTTGTAAAAATAAATCACTTTTTATACTAATATGACACGATTGTCAATACTTTTGTTACTAATATCATTAGTATACTCTACACCTTATCCTCAGACACAGATATCTAAAAAAATAGGTGATGATGCAACTCTATCATGTAGTAGAAATAATATAAATGATTATGTTGTTATGAGTGCTTGGTATAAGGAGCCCAATTCCATTATTCTTTTAGCTGCCAAAAGTGACGTCTTGTATTTTGATAATTATACCAAGGATAAAATATCATACGATTCTCCATACGATGATCTAGTTACAACTATTACAATTAAATCATTGACTGCTAAAGATGCCGGTACTTATGTATGTGCATTCTTTATGACATCGACTACAAATGATACTGATAAAGTAGATTATGAAGAATACTCTACAGAGTTGATTGTAAACACAGATAGTGAATCGACTATAGACATAATACTATCTGGATCTTCACATTCACCGGAAACTAGTTCTGAGAAACCTGATTATATAAATAATTTTAATTGCTCGTTGGTATTTGAAATCGCGACTCCGGGACCAATTACTGATAATGTAGAAAATCATACAGACACTGTCACATACACTAGTGATATCATTAATACAGTAAGTACATCATCTGGAGAATCCACAACAGACAAGACTTCGGGACCAATTACTAATAAAGAAGATCATACAGTCACAGACACTGTCTCATACACTACAGTA
			AGTACATCATCTGAAATTGTCACTACTAAATCAANNNNNNNNNNNNNNNNNNNNNNNNNNNNNNNNTCTACTGTGTCACCAACAACTGTAAAAAACATCACGAAATCTATAGGTAAGTATAGTACTAAAGACTATGTCAAAGTATTTGGTATTGCAGCATTAATTATATTGTCGGCCGTGGCAATTTTCTGTATTACGTATTATATATGTAATAAACGTTCACGTAAATACAAAACAGAAAACAAAGTCTAGATTTTGACTTACATAAATGTCTGGAATAGTAAAATCTATCATTTTGAGCGGGTCATCTGGTTTAGGAAAGACAGCNNNNNNNNNNNNNNNNNNNNNNNNNNNNNNNNNNNNNNNNNNNNNNNNNNNNNNNNNNNNCTCGTNNNNNNNNNNNNNNNNGTGTTGATTACCATTACGTTAACAGAGAGGCAATCTGGAAGGGAATAGCGCCGGAAACTTTCTAGAACATACTGAGTTTTTAGGAAATATTTACGGAACTTCTAAAACAGCTGTGAATACAGCGGCTATTAATAATCGTATTTGTGTGATGGATTTAAACATCGACGGTGTTAGAAGTCTTAAAAATACTTATCTAATGCCTTACTCGGTGTATATAAACCTACCTCTCTTAAAATGGTTGAGACCAAGCTTCGTCGTAGAAACACTGAAGCGGACGATAAGATTCATCGTCGCGCGATGTTGGCAAAAACGGATATGGATGAGGCCAACGAAGCAGGTCTATTCAACACTATTATTATTGAAGATAATGTGAATTTAGCATATAGTAAGTTAATTCAGATACTACAGGACCGTATTAGAATGTATTTTAACACTAATTAAGACTTGACTGACTTAAAACTTGATAATTAATAATATAATTCGTTTTTATATGTGANNNNNNNNNNNNNNNNNNNNNNNNNNNNNNNNNNNNNNNNNNNNGTAAAACTTAAAATTTAAAATGGTATTTCATTGACGGATGATCATACATTATGAACTTTCAAGGACTTGTCTTAACTGACAATTGCAAAAATCAATGGGTCGTTGGACCATTAATAGGAAAAGGTGGATTTGGTAGTATTTATACTACTAATGACAATAATTATGTAGTAAAAATAGAGCCCAAAGCTAACGGATCATTATTTACTGAACAGGCATTTTATACTAGAGTACTTAAACCATCCGTTATCGAAGAATGGAAAAAATCTCACCATATAAGCCACGTAGGAGTTATCACATGCAAGGCATTTGGTCTATACAAATCCATTAATACGGAATATAGATTCTTGGTAATTAATAGATTGGGTGCAGATCTAGATGCGGTGATCAGGGCTAACAATAATAGACTACCGAAAAGATCGGTGATGTTAGTAGGAATAGAAATCTTGAATACCATACAATTTATGCACGAGCAAGGATATTCTCATGGAGATATTAAAGCGAGCAATATAGTTTTGGATCAAATGGATAAGAATAAATTATATCTAGTGGATTACGGATTGGTTTCTAAATTCATGTCTAACGGCGAACATGTTCCATTTATAAGAAATCCAAATAAAATGGATAATGGTACTCTAGAATTTACACCTATAGATTCACATAAAGGATACGTTGTATCGAGACGTGGAGATCTAGAAACACTTGGATATTGTATGATTAGATGGTTGGGAGGTATCTTGCCATGGACTAAGATAGCTGAAACAAAGAATTGCGCATTAGTAAGTGCTACAAAACAGAAATATGTGAACAATACTGCGACTTTGTTAATGACCAGTTTGCAATATGCGCCTAGAGAATTGCTGCAATATATTACCATGGTAAACTCTTTGACATATTTTGAGGAACCCAATTACGATAAGTTTCGGCACATATTAATGCAGGGTGCATATTATTAAGTGTGAGGTTTTGGTTTGATGTAAAATTTTTGTTGATAAAAATTAAAAAATAACTTAATTTATTATTGATCTCGTGTGTACAACCGAAATCATGGCGAT
			TTTTACACACACGTCTTGGCGGGTACGACGAGAATCTTTATACCTTTCCTGGAATATCATTAACTGTTGCCAATGATGTTAGGAAATATTCTGTTGTGTTAGTTTATAATAACAAGTAGACATTGTAAAAGAAATATATGTGGTGTTACAGTTAGGTGAACAAGAGATATATTGGAGCATTGCTGCATATGTTTGAGTGCAATGAATATCTACAAATTGGAGATCCAATCCATGATCAAGAAGGAAATCAAATCTCTATCGTCACATATCGCTACAAAACTACTATGCTCTAAGCGGAATCGGGTACAAAAGTCTAGACTTGTGTTTGGAAGGAGTAGGGATTCATCATCACGTACTTGAAACAGGAAACGCTGTATATGGAAAAGTTCAACATGATTATTCTACTATCAAAGAGAAGGCCAAAGAAATGAGTGCACTTAGTCCAGGACCTATAATTGATTACCACGTCTGGATAGGAGATTGTATTGGTAAAGTTACTGCTGTAGACGTACATGGAAAGGAAATTATGAGAATGTGATTCAAAAAGGGTGCGGTACTACAGATACCAAATCTGGTAAAAGTTAAACTTGGGGATAATGATACAGAAAATCTTTCCACTACCATATCAGCTCTCCTGAATTCCGGCGGCGGTACCATCAAGGTAACCTCTTAGGAAGATCGCGTTAATCATGTACTCATAAAACGATTGGAATCTATACGCCATATGTGGTCTGTCTATGATCGTTTTAATATTGTGAATGGTAAAGAATGCTGTTATATACATCTTCATTCATCTAATCAGAATCTTATGCCTAGTACTGTAAAAACCAATTTGTATATGCGATCTATGACATCATGTATCCAAATGGATCCCATAACTGCTCTAGATTATCTTAGTGAACTTAAGGAATCAGGTGGATAAGTCCCAGACCAGAATTGCCCAAATTCGATTACCCAGATGGAGTGCAAGACAATGGATCAATTGAGAGATTTGCAGAAGAGTTCTTCAATAGATCAGAACTTCAGGCGGGTGAATCAGTCAAATTCGGTAATTCCGTTAATATTAAAAATACATCTGTTTCAGCTAAGCAACTAAGAACACGTATACGGCAACAGCTTCCCTCTATACTCTCATCTTTTGCCAACACAGAGGGTGGATATTTGTTCATTGGATAATAATACACACAAAGTAATTGGATTCATGGCGGGTCACGACTGCATTAAACTGATAGAAAAGTGTATTAGATGACTCATGTTGTACATTTCTGTGAGAAAAAGAGGATATCAAATACGCATAGATTCATCAAGGTATATAAACCTGGGGAGGAGACTACCTCGACATACGTGTGCGCTATCAAAGTGGAAAGATGTTGCTGTGCTGTGTTTACAGATTGGNNNNNNNNNNNNNNNNNNNNNNNNNNNNNNNNNNNNNNNNNNNNNNNNNNNNNNTGGGTGTCATCTATAAAATTTTAATTAAGAACTATAGAGAACAAATAATAGGTTGTAATACATATAGACAATAACTAACAATAATTAGTAACTGTTATCTCTTTTTAACTAACTCTTATATACCTATTAATACATCGTATTATAGTTCTTAATCATTGATTCACTTATTGTTTTAATAAACTAACATTGTTAATTGAAAAGGGATAACATGTTATAGAATATAAATTATATATGGATTTTTTTAAAAAGGAAATACTTGACTGGAGTATATATTTATCTCTTCATTATATAGCACATGCGTGTTCCAATTCTTCCACATCCCATATAATACAGGAATATAATCTTATTCGAACATACAAAAAAGTGGATAAAACAATAGTTGATTTTTTATCTAGGTGGCCAAATTTATTCCATATTTTAGAATATGGGGAAAATATTCTACATATTTATTCTATGGATGATGCTAATACGAATATTATAATTTTTTTTCTAGATAAAGTATTAAATATTAATAAGAACGGGTCATTTATACACAATCTCGGGTTATCATC
			CATTAATATAAAAGAATATGTATATCAATTAGTTAATAATGATCATCTAGATAATGGGATAAGACTAATGCTTGAAAATGGACGTAGAACAAGACATTTTTTATCCTATATATTAGATACAGTTAATATCTATATATGTATTTTAATAAATCATGGATTTTACATAGATGCTGTGGACAGTTACGGTTGTACATTATTACATAGATGTATATATCACTATAAGAAATCAGAATCAGAATCATACAATGAATTAATTAAAATATTGTTAAATAATGGATCAGATGTAGATAAAAAAGATACGCATGGAAACACGCCATTTATCCTATTATGTAAACACGATATAGACAACGTAGAATTGTTTGAGATATGTTTAGAGAATGCTAATATAGACTCTGTAGACTTTAATGGATATACACCTCTTCATTATGTCTCATGTCGCAATAAATATGATTTTGTAAAGTCATTAATTTCTAAAGGAGCAAATGTTAATACGCGTAATAGATTCGGAACTACTCCATTTTATTGTGGAATTATACACGGTATCTCGCTTATAAAACTATATTTGGAATCAGACACAGAGTTAGAAATAGATAATGAACATATAGTTCGTCATTTAATAATTTTTGATGCCGTTGAATCTTTAGATTATCTATTATTTAGAGGAGTTATTGATATTAACTATCGTACTATATACAACGAAACATCTATTTACGACGCTGTTAGTTATAATGCGTATAATATGTTGGTCTATCTATTAAACAGAAATGGTGATTTTGAGACGATTACTACTAGTGGATGTACATGTATTTCGAAAGCAGTTGCGAACAACAACAAAATAATAATGGAAGTACTATTGTCTAAACAACCATCTTTGAAAATTATGATACTGTCTATAATAGCAATTACTAAACATAAACAACATAATACAAATTTATTAAAAATGTGTATAAAATATACTGCGTGTATGACAGATTATGATACTCNNNNNNNNNTACAGTCGTTACAGCAATATAAATGGTATATTTTAAAATGTTTCGATGAAATAGATATCATGAAGAGATGTTATATAAAAAATAAAACTGTATTCCAATTAGTTTTTTGTACTAAAGACATTAATACTTTAATGAGATACGGCAGACATCCTTCTTTCGTTAAATGTACTAGTCTAGACGTATACGGAAGTCGTGTACGTAATATCATAGCATCTATTAGATATCGTCAGAGATTAATTAGTCTATTATCCAAGAAGCTGGATGTGGGAGATAAATGGGCATGTTTTCCTAACGAAATAAAATATAAAATATTGGAAAACTTTAACGATAACGAACTATCCACATATCTAAAAATCTTATAAACACTATTAAAATATAAAACCTAAGTAGGATAAAACACATTACATCATTGTTTCCTTTTATTGCTTAACAGTGTATACTATTTTTAACACTCATAAATAAAAATGAAAACGATTTCCGTTGTTACGTTGTTATGCGTACTACCTGCTGTTGTTTATTCAACATGTACTGTACCCACTATGAATAACGCTAAATTAACGTCTACCGAAACATCGTTTAATGATAAACAAAAAGTTACATTTACATGTGATTCGGGATATTATTCTTTGGATCCAAATGCTGTCTGTGAAACAGATAAATGGAAATACGAAAATCCATGTAAAAAAATGTGTACAGTTTCTGATTATGTCTCTGAACTATATAATAAACCGCTATACGAAGTAAATGCCATCATAACACTAATTTGTAAAGACAAAACAAAATATTTTCGTTGTGAAGAAAAAAATGGAAATACTTCTTGGAATGATACTGTTACGTGTCCTAATGCGGAATGTCAATCTCTTCAATTAGATCACGGATCGTGTCAACCAGTTAAAGAAAAATACTCATTTGGGGAACATATAACTATCAACTGTGATGTTGGATATGAGGTTATTGGTGCTTCGTACATAACTTGTACAGCTAATTCTTGGAATGTTATTCCATCAT
			GTCAACAAAAATGTGATATACCGTCTCTATCTAATGGATTAATTTCCGGATCTACATTTTCTATCGGTGGCGTTATACATCTTAGTTGTAAAAGTGGTTTTATACTAACGGGATCTCCATCATCCACATGTATCGACGGTAAATGGAATCCCGTACTCCCAATATGTGTACGATCTAACGAAGAATTTGATCCAGTGGAGGATGGTCCCGATGATGAGACAGATCTGAGCAAACTCTCAAAAGACGTTGTACAATATGAACAAGAAATAGAATCGTTAGAAGCAACTTATCATATAATCATAGTAGCGTTGACAATTATGGGCGTCATATTTTTAATCTCCGTTATAGTATTAGTTTGTTCCTGTAACAAAAATAATGACCAATATAAGTTCCATAAATTGTTGCTGTGAATATAAATCCGTTAAAATAATAAATANNNNNNNNNNNNNNNNNNNNNNNNNNNNNNNNNNNNNNNNNNNNNNNNNNNNNNNNNNNNNNNNNNNNNNNNNNTTGATATCTACGATGCTGCCARAGTATTTTTACTTAGGCACTATTATAACAAGAGATTTATTGTGTATGGAAGAAGTAACCATATTACATAATATATACAGGCTATTTACAAGATGCGCCGTACCGTTCGATGATATAGTACGTACTATGCCAAATGAATCACGTGTTCAACAATGGGTGATAGATACACTTAATGGCATAATGATGAATGAACACGATGTTGCTGTGTAGGTACCGGACTACTGTTCATGGAAATGTTTTTCGATTATAATAAAAATAATTCCAAAAATAGCATCATCAACTAATGTATGACATAATTAATAGCGTATCCATAATTCTAGCTAATGAGAGATATAGAAGCGCGTTTAACGACAATGGAATATACATCCGTAGAACTATGATTAACAAGTTGTACGGATACGCATCTCTAACTACTTTGGCACGATCGCTGGAGGTGTTTGTTATTATCTGTTGATGCATCTAGTTAGTTTGTATAAATAATTATTTCAATATACTAGTTAAAATTTTAAGATTTTAAATGTATAAAAACTAATAACGTTTTTATTTGTAATAGGTGCAATAGCATTCTATTCGAATAATGAGTATACTCCGTTTAATAAACTTAGTGTAAAACTATATAGATGGAGTAGATAATATAGAAAATTCATATACTGATAATAATGAATTAGTGTTAATTTTTAAAGAGTACACAGTTTCTATTATTACAGAGTCATACGACGTCGGATTTGATTCCATAGATATAGATGTTATAAACGACTATAAAATTATTGATTGTATACTATTGACTCGTCTACTATTTAATGCAAAGGACACACATGTAGAATATCTACCAAATTATCATGCCATTATGATAAACACCCTTATATTCACAAATATGAGGGTGATAAGCGACAATATTCTATTACTGCAAAGGGAAAATGCTATAAAGGAATAAAATATGAAATAAGTACAATGAACGATAATATTCTATTGAGACAACATACTCTTCTACTAATATATTCGATAGTCATGGACATAGTAATACATATTATTCAAAATATGGTCTTTAAAAATTTAAAATATATTATCACTTCAACGACAATAGTCAAATAACAGCCAATATGAGATCTGTAATGCTAACAGTTTTGCTAATTAATAGCATAAATGCTACGATAACTAGCTATAAATTCGAATCCGTCAATTTTGATTCCAAAATTGAATGGACTGGCGATGGTCTATACAATATATCCCTTAAAAATTATGGGATAAAGACGTGGCAAACAATGTATACAAATGTACCAGAAGGAACATACGACATATCCGGATTTCCAAAGAATGATTTCGTATCTTTCTGGGTTAAATTTGAACAAGGTGACTATAAAGTGGAAGAGTATTGTACAGGACTATGCATTGAAGTAAAAATCGGACCACCAACTGTAACATTGACTGAATACGACGACCATATCAATTTGTACATCGAGCATCCGTAT
			GCCACTAGAGGTAGCAAGAAGATTCCTATTTACAAACGTAATGATATGTGTGATATCTACTTGTTGTATACGGCTAACTTCACATTCGGAGATTCTGAAGAACCAGTAACATATAATATTGATGACTACGATTGTACGTCTACAGGTTGCAGCATAGACTTTGCCACAACAGAAAAAGTGTGCGTGACGGCGCAGGGAGCCACAGAAGGATTTCTAGAAAAAATTACTCCATGGAGTTCGGAAGTATGTCTGACACCTAAGAAGAATGTATTTACATGCGCTATTAGATCCAAGGAAGATGTATCCAATTTCAAGGACAAAATGACCAGAGTTATCAAGAGAAAATTTAATAAACAGTCTCAAAATTATATGACCAAATTTCTCGGTACTACGGCTAATGATGTTACTACCGTGATTAGCATGCTAGATTAAATATTTTGGGCAAATCTAAATATTTTTTATAAAAATTAAAAAATCACTTTCGTTATTGATAACTCGAGAACATGGGTTACATATCAACATATTAATGTTGGTGGCATTGTCTAAAACAGTCACGATATCTCTTAAATGCTACAGAAAGGTAGGATTTTATAATCTTTATGGATCTAATGATAGCGAGCAGGAAAATTATTCTCCTGTATCTGTTAAAACTACGATTATCTATTAAAGACAGAGATACTAAATATAGACAATAACATACCATGGAAAAATATTACAGATTTTATTAAACTCTTTTATAGAGAAATGTAATAATTGCTCAGATAATACTATATACAATATCACTATAAAGTCTTGGACTAATTATACTTTGGTAAATGTTACAACTGACAATAGTGTCTACTTAAATGTATCTAGTGATATCGTGATCAATAAAACAGGAAATATTACTACATTCATTAATAATACAGTTAATGGTAATTTATCGATTAGTCTCAATGATACACTAAGTATATACACAGAATCAGAACCTGTGTTTATAGTGGATCCATTCATTACTCTTGATAAATTGTACAACTGTTCGTTCTCCAAACCAATCAATTATGTAAATATCTTTAATACAGAGTTNNNNNNNNNAGAATGAGACTGACTACACACCAATGGACATTTCTTATGTTATTAATGACAATATAACATTCATTAGTAATATCACATCAAGTACAAAATATATCAACTCATGTGTCACTGAGTTTACAGATAGCGGTTGTCAGAATACCAGTATTGTTTAATAAAACAATGGAACAATTAGGTATTACTCCAGGATCTGATTTGGAAGCGTATTTCATGTGTAAGTTACAGGATCTAATTGTGACTTGAGTATTCTCTTGAACAAGGCATCAAAAACTCCAACGAGATAAAAGAGATCCACNNNNNNNNNNNNNNNNNNNNNNNNNNNNNNNNNNNNNNNNNNNNGGCTGGAAACTATCAAAATGCAGGGTACAACAAACAATAATGACGGAAGTAGACGAACGTCTCCAATATATGATAACGTTGGCAATACTAAGGATTCATTGACATATGTAAATATTAATAAAGTATATATGAGATACACGTTTTGATAGTCATCCTAATCGTATCGGAGTACGGAGATCATCAAGTTCATCATCCGATATTATTGTAACCACAATGCATTGGCATCAAAAGAAGATAGATGAACTGACATATAGCGAATATAAGGAGATCCAACACTATTAGGAGAAAGCCAGGTCATATGGAAGATGTTCAAGCTGTTAATATCAATCTCAATAAACGTGAACAGGCTGTCGGAGCCACAGTTTCGAGACGAGGAGATTTAGAAATGTTGGGATTATTGCATGATAGAATGGTTCAGTGGCAAACTTCCATGGAAAAACAAAAGTAGTATAGCAATACAACAGAAAAGAGAATATAAAAAATTTATAGCTACTTTCTTTGAGGACTGTTTTCCGGAAGGAAATAAACCTTTGGAATTAGTATACACGTTAGATTATTCTCAAACTCCTAATTATGAAAGACTACGTAGA
			CTAGACTGTTTATACAAGATTGAAATTATATTCTTTTTTATAGAGCGTTACGGATATCTAATAATATTAGACTATCTCTGTCACTACACGACCAAATCGATTACTATGGATATCTTCAGGGAAATCGCATCTTCTACGAAAGGAGAGAATGTATTCATTTCTCCAGCGGCAATCTCGTCAGTATTGACAATACTGTATTATGGAGCTAATGGATCCACTGCTGAACAGTTATCAAAATATGTAGAAAAGGAGGAGAACATGGATAAAGTTAGCGCTCAGAATATCTCATTCAAATCCATGAATAAAGTATATGGGCGATATTCTGCCGTGTTTAAAAATTCCTTTTTGGGAAAAATTGGTGATAATTTCCAAACTGTTGACTTCACTGATTGTCGCACTATAGATGCTATCAATAAGTGTGTTGATGTCTTTACTGAGGGGAAAATCAATCCACTATTGACTGAACAATTGTCTCCCAATACCTGTCTCCTAGCAATTAGTGCCGTATACTTTAAAGCAAAATGGTTGATACCATTCAAAAAGGAATTTACCAGTGATTATCCATTTTACGTATCACCAACGGAAATGGTAGACGTAAGTATGATGTCTATGTATGGTGAGTCATTTAATTACGCATCTGTAAAAGAATCATTCGGTAACTTTTCAATCATAGAACTGCCATATGTTGGAAATACTAGTATGATGGTCATTCTTCCAGACAAGATTGATGGATTAGAATCCATAAAACAAAATCTAACAGATACAAATTTTAAGAAATGGTGTAACTCTCTGGAAGCTACGTTTATCGATGTACACATTCCCAAGTTTAAGGTAACAGGTTCGTATAATCTGGTGGATACTCTAGTAAAGTTGGGACTGACAGATGTGTTCTATTCAACTGGCGATTATAGCAATATGTGTAATTCAGATGTGAGTGTTGACGCTATGATTCACAAAACGTATATAGATGTCAATGAAGAGTACACAGAAGCAGCTGCAGCAACTTCTGTACTAGTGGCAGACTGTGCATCAACAGTTACAAATGAGTTCTGTGCAGATCATCCGTTCATCTATGTGATTAGGCATGTCGATGGCAAAATTCTTTTCGTTGGTAGATATTGCTCTCCAACAACTAATTAAGCATATTCTTAATATTAGAATATTATATAGTTAAGATTTTTTTAAAAATAGAAAAAACATGTGGTATTAGTGCAGGTCGTTATTCTTCCCATTGCAATTGGTAAGATGACGGCCAACTTTAGTACCCACGTCTTTTCACCANNNNNNNNTGGNNNNNNNNNNNNNNNNNNNNNNNATGACGTCAGACAATGTTTGACTGAATATATTTATTGGNNNTCCTATGCATACCGCAACAGGCAATGCGCTGGACAGTTGTATTNNNNNNNNNNCNCTTTTAGAGATGATGCGGAATCAGTGTTCATCGATGTTCGCGAGCTGGTGAAAAATATGCCGTGGGATGATGTCAAAGATTGTGTAGAAATCATCCGTTGTTATATACCGGATGAGCAAAAAACCATCAGAGAGATTTCGGCCATCATCGGACTTTGTGCATATGCTGCTACTTACTGGGGAGGCGAAGACCATCCCACTAGTAACAGTCTGAACGCATTGTTTGTGATGCTTAAAATGCTCAATTACGTGGATTATAACATCATATTCCGGCGTATGAATTGACATTTCTCCNNNNNNNNNGAAATAAACTTTTTACCCACTATAAAATAAAAGAGTATACTACCTATTATATTTCTTCCTATATTTTTTATTCTTCATTAGTTACGACTTTTAACACACCTAAATGTGTCGACAAAGGGCAATAGTTTGCGTCATTCATGGAGTTAGAAAACGAGCCAGTAATCTTACCATGTCCTCAAATAAATACTCTATCGTTTGGATATAATATATTAGATATTTTATGGGAAAACGAGAAGCGGATAATGATAGAATTATACCAATAGATAATTGTAACAATATGCTAATTC
			TGAACCCAACACAATCAGACTCTGGTATTTATATGTGCATTACCAAGAACGAGACCTACAGTGATATGATGTCGTTAAATTTGACAATTGTGTCTGTCTCAGAATCAAATATAGATCTTATTTAGTATCCACAAATAGTAAATGAGAGATCTACTGGTGAAATGTGYCCCAGTAATGCATTTATTGCTAGTAACATAAACACAGATATTATATGGAGCGGACATTAACGCCTTAGAAATAAGAGACTTAAACAACGGACACCTGGAATTATTACCATAGAAGATGTTAGAAAAATGAGACGTGTTATTACATTGTGATTAAACATGCGTTTACTATTCCTAGCATCAGCAAAACAGTTACTATTAGTATAATGTGATTGTATGTTGTTACATTTCCATGTCAAATAGAGTTTATAAAAATTTTTTATACATTATCTTCCAACAAGCAATTGACGAACGTATTACTATGATTAACTCCCACGATACTATGCATATTATTAATCATTAACTTGCAAACTATACCTAGTGCTATTTTGACATACTTGTGTTCTTGTGTAATTGCGGTATCTATATTATTAAAGTACGTAAATCTAGCTATAGTTTTATTATTTAATTTTAGATAATATACCGTCTCCTTATTTTTAAAAATTGCCACATCCTTTATTAAATCATGGATGGGAATTTCTATGTCATCGTTAGTATATTGTGAACAACAAGAGCAGATATCTATAGGAAAGGGTGGAATGCGATACATTGATTTATGTAGTTTTAAAACACACGAGAACTTTGAAGAATTTATATAAATTATTCCATCGATACATCCTTCTATGTTAATATGTATATATCCAGGAATTCTTTTATGAATATCAGGAAATGTATAAACTAAAACATTGCCCGGACACGGTGCTTCTATTGGCATTATATCCGTTCTTAACTTGCAAAATGTAACCAATACCTTTGCATGGCTTGTTTTGTTCGGTAACGTTAGTTTAAACTTGACGAATGGATTAATTACAATAGCATGATCTGCGCATCTATTAAGTTTTTTTACTTTAACGCCCTTGTATGTTTTTACAGAGACTTTATCTAAATTTCTAGTGCTTGTATGTGTTATAAATATAACTGGATATAGAACTGAATCACCTACCTTAGATACCCAATTACATTTTATCAGATCCAGATAATAAACAAATTTTGTCGCCCTAACTAATTCTATATTGTTATATATTTTACAATTGGTTATGATATCATGTAATAACTTGGAATCTAACGCGCATCGTCGTACGTTTACACAATTGTGATTTAGTATAGTATATCTACACATGTATTTTTCCGCGCTATAGTATTCTGGACTAGTGATAAAACTATCGTTATATCTGTCTTCGATGAACTCATCGAGATATTGCTCTCTGTCATATTCATACACCTGCATAAACTTTCTAGACATTGTACAATATGTGTTATTTTAGGATCATATTTACATATTTACGGTATATCAAAGATGTTAGATATAGTTAATAGGACACATATAATAATGAATATTAAACACTAGTATAGCAGGAGTTTATACTCACAAAACATCATAAAATGAGTCGTCGTCTGATTTATGTTTTAAATATCAACCGCAAATCAACTCATAAAATACAAGAGAATGAAATATATACATATTTTAGTTATTGCAATATAGACCATACTTCTACAGAACTTGATTTTGTAGTTAAAAACTATGATCTAAACAGACGACAGCCTGTAACTGGGTATACCGCACTACACTGCTATTTGTATAATAATTACTTTACAAACGATGTACTGAAGGTATTATTAAATCATGGAGTGGATGTAACGATAAAACCCAGTAGCGGACATATGCCTATTTATATATTGCTTACTAGATGTTGCAATATTTCACACAATGTAGTGATAGATATGATAAACAAAGATAAAACCCACTTATCGCATAAAGACTATTCCAACCTACTACTAGAGTATATAAAATCTCGT
			TACATGCTATTAAAGGAAGAGGATATCGATGAGAACATAGTATCAACTTTATTAGATAAGGGAATCGATCCTAACTTTAAACAAGACGGATATACAGCATTACATTATTATTATTTGTGTCTTGCACACGTTTATAAACCAGGCGAGTGTAGAAAACCGATAACGCTAAAAAAGGCCAAGCGAATTATTTCTTTGTTTATACAACATGGAGCTAATCTAAACGCGTTAGATAATTGTGGTAATACACCATTCCATTTGTATCTTAGTATTGAAATGTGTAATAATATCCATATGACTAAAATGCTGTTGACTTTTAATCCGAATTTCGAAATATGTAATAATCATGGATTAACGCCTATACTATGTTATATAACTTCCGACTACATACAACACGATATTCTTGTCATGTTGATACATCACTATGAAACAAATGTTGGAGAAATGCCTATAGATGAGCGTCGTATGATCGTATTCGAGTTTATCAAAACATATTCTACACGTCCGTTAGATTCGATAACTTATTTGATGAATAGGTTTAAAAATATAGATATTCATACCCGCTATGAAGGAAAGACATTATTACACATAGCATGTGAATATAATAATACACACGTAATAGATTATCTTATACGTATTAACGGAGATATAAATGCGTTAACCGACAATAACAAACACGCTATCCAACTCATTATAGATAACAAAGAAAATTCCCCGTATACCATCGATTGTTTATTGTATATACTTAGATATATTGTAGATAAGAATGTGATAAGATCGTTGGTGGATCAACTTCCATATCTACCTATCTTCGATATAAAATCATTTGAGAAATTCATATCATACTGTATACTTTTAGATGACACATTTTACGATAGACACGTTCAGAATCGCGATTCTAAAACTTATCGATACACGTTTTCAAAATACATATCATTCGATAAATACGATAGTATAATAACTAAATGCTATGAAGAAACAATATTGCTCAAACTATCCACTGTTCTAGACACAACACTATATTCTGTTTTAAGATGTCATAATTCGAGAAAGTTAAAAAGATACCTCAGCGTGTTAAAAAAATATAATAATGATAAGTCCTTCAAAATATATTCTAATATTATGAATGAGAGATACCTTAATGTCTATTATAAAGATATGTATGTGTCAAAAGTATACGATAAACTATTTCCTGTTTTCACAGATAAAAAATGTCTACTAACATTACTACCTTCAGAAATTATATATGAAATATTATACATGTTAACAATTTACGATCTTTATAATATATCGTATCCACCTACCAAAGTATAGTTGTATTTGTATTTTTTCTCATACGATGTGTGTAAAAACTGATATTATAAATTATCTTAGTGCCGTATGATGAAGATGACGATGAAAATGATGGTACATATATATTTTGTATCATTATTGTTATTGCTATTCCACAGTTACGCCATAGACATTGAAGATGAAATCACAAATTTCTTCAATAAAATGAAAGATACTCTACCAGCTAAAGACTCTAAATGGTTGAATCCAACATGTATATTTGGAGGCACAATGAATAATATGGCTGCTATAGGAGAGCCATTCAGTGCAAAGTGTCCTCCTATTGAAGACAGTCTTTTATCGCGTAGATATATAAATAAAGACAACGTAGTTAACTGGGAGAAAATAGGAAAAACTAGACGACCTCTTAATAGACGTGTTAAAAACGGTGACTTATGGATAGCCAACTATACATCTAACGACAGTCATCGTATGTATTTGTGTACAGTGATTACAAAGAATGGTGACTGTATTCAAGGTATAGTTAGATCCCATGTACGGAAACCTTCTTCATGCATTCCAGAAATCTATGAACTAGGTACTCATGATAAGTATGGAATAGACTTATACTGTGGAATTATTTACGCAAAACATTATAATAATATAACTTGGTATAAAGATAATAAGGAAATTAATATCGATGATATTAAGTATTCACAAACGGGAAAGGA
			ATTAATTATTCATAATCCAGCATTAGAAGATAGCGGAAGATATGACTGTTATGTTCATTACGACGACGTTAGAATCAAGAATGATATCGTAGTATCAAGATGTAAAATACTTACGGTTATACCGTCACAAGACCACAGGTTTAAACTAATACTAGATTCGAAAATCAACGTAATTATAGGAGAACCTGCCAATATAACATGCACTGCTGTATCAACGTCATTATTGTTCGATGATGTACTGATTGAATGGGAAAATCCATCCGGATGGCTTATAGGATTCGATTTTGATGTATACTCTGTTTTAACTAGTAGAGGCGGTATTACTGAGGCGACCTTGTATTTTAAAAATGTTACTGAAGAATATATAGGTAATACATATAAATGTCGTGGACACAACTATTATTTTGAAAAACCCTTACAACTACAGTAGTATTGGAGTAAATACACAATGCATTTTTATATACATTACTGAATTATTATTATTAATTATATCGTATTTGTGCTATAGAATGGATGAAGATACGAAACTATCTAGGTATTTGTATCTCACCGATAGAGAACATATAAATGTAGACTCTATTAAACAGTTGTGTAAAATATCAAATCCTAATTCATGTTATAGATGTGGATGTACGGCTTTACATGAGTACTTTTATAATTATAGATCAGTCAACGGAAAATACAAGTATAGATACAACGGTTACTATCAATATTATTCATTTAGCGATTATGAAAATTATAATGAATATTATTATGATGATTATGATAGAACTGGTATGAATAGCGAGAGTGAGAGTGATAATATATCAATCAAAACAGAATATGAGAATGAATATGAATTCTATGATGAAACACAAGATCAAAGTACACAACTAGTAGGTTACGACATTAAACTCAAAACCAATGAGGATGATTTTGTGGATGAATTCTATGGCTATGATAGATCAGTGGGTGTCCATGATTATATAGATAAATCAATTAATAAAGTAGTATATGGAAGAGAGTCTTACGTAAGATGGCGGGATATATGGCAAGAACATAATGATGGTGTATACAGTATANNAAAGGAGTGCATAGATAATATATACGAAGACAGACATACAGTAGACGAATTCTACAAGATAGACAGCGTATCAAATGTAAATGACGCGGAACACATATCTCCGATAACTAATGATGTATCTACACAAACATGGGAAAAGAAATCAGAGTTAGATAGATACATGGAAATGTATCCTCGTCATAGATATAGTAAGCATTCTATCTTTAAGGGATTTTCTGACAAAGTTAGAAAAAATGATTTAGACATGAATGTGGTAAAAGAATTACTTTCTAACGGCGCATCTCTAACAATCAAGGATAGCAGTAATAAGGATCCAATTGCTGTTTATTTTAGAAGAACGATAATGAATTTAGAAATGATTGATATCATTAACAAACATACAACTATCTATGAACGCCGGTATATAGTACACTCCTATCTAAAAAATTATAGAAATTTTGATTATCCATTTTTCAGGAAGTTAGTTTTGACTAATAAACATTGTCTCGATAATTATTATAATACAGGTGACCGCAGACATGGAACGCCGCTACATATATTGGCGACTAATAAAAAATTAATAACACCTAATTACATGAAGTTATTAGTGTATAACGGAAATGATATAAACGCACGCGGCGAAAATACACAAATGCGAACTCCATTACACAAATATTTGTGTAAATTTGTATATCATAATATTGAATATGGTATCCGATACTATAATGAAAAGATTATAGACGCATTTATAGAGTTAGGAGCCGATCTAACTATTCCAAATGATGAAATGATACCAGTAATTTACTGCATACACGTAAATGCTGAATATGGTTATAACAATATTACTAACATAAGGATAATACGTAAACTACTTAATCTTAGCAGACATGCTCCACATAATCTATTTAGAGATCGAGTCATGCACGATTATATAAGTAATACATATATTGATATAGAG
			TGTTTAGATATTATTAGATCACTGGATGGGTTCGATATTAATTGTTACTTTGAAGGACGTACACCTCTTCATTGTGCTATACAGTATAACTTCACTCATATTGCGGAATACTTATTAGATCGAGGAGCTGATATATCATTAAAGACAGGCGATGGAAAATCTGTATTCGATTTATCGTTATGTAGCTACATACCTCTTAAATGGACTAGTTTTTTGATTAGTCGTCTACCGCCTAAAAGTGTCATGAGCTCACTGACTAACCATATAATAGATTATGTTCTTACAGACAATAAAAATATTATTTGGCAGAGTCAAATGATTAATAAGTATGTGTTGTTACTTGATCCATCCTTTTATTCTAGATTCAGAAATGCTATTAAAAGCAAATTAAATCAATACGATTATCGTTGCTTCAATTACAATAGATATCGTGTTAATAAAAAGTATCGCAAAGTTTTACATGACATCGATATATATATTAAGGATGTACAAGTATTAAAATCTATTCTCATCGCCAATAATGTAACACTATACGACACTATTGTAAATAATACATCAGAGTTTCCTGTACGTCGTCTAAACAACAAACAATTAATTAATACAGTAAATTCCAATATATATCATGATCTTATCGAAAAAGTTATTAAAAAATCATTAGAGAAATGTACTCTAACTAATGCCGTCCTCGAGTATATGATCGCATCTCGATCTCAATCATCTTATTTGAGTCGTATTCCTAATGAGATATTACTCAAAATACTATATAACCTCAGCGTCTACGATTTACGCAAACTATATGCAAGATACATGCTAGAGAATGAGACAGATTATCATATAGAGTCAAGGTCAATTTCTACGCAGACTGAATAATGTTATATACACTACATATTTTTATGTCATTATAACTACTTGTAATATTGAAATCGTAATTTGATATATAGTGAAAAATGGATTTTGATGATATTAAACATAATAGACGAGTAGTAAGTAACATTAGCAATCTTTTAGATGATGATATATTATGCGATGTAATCATAACTATTGGTGATGGAGAAGAAATTAAAGCACATAAAACTATCTTGGCTGCTGGATCTAAATATTTTAGAACACTGTTTACAACACCTATGATAATGAGAGATCTAGTAACTAGAGTAAATCTACAGATGTTCAATAAAGATTCCGTCAAAAATATTGTACAGTACTTATACAATAGGCATATAAGTTCTATGAATGTAATAGATGTATTAAAATGCGCCAACTATCTTCTAATCGATTATCTAGTCACTGACTGCGAATCCTATATTAAAGATTATACTAATCATGATACCTGCNNNNNTATGTACCATAGGTTAATGAGATGGTTCATATTCCAATAGTCAAATATATTAAACGTATGCTGATGAGTAATATATCAACATTGATAACTACGGACGCATTTAAAAAACAGTATTTGAAATATTATTTGATATTCTTTCTACTAACGACAATGTATATTTATACAGAGAAGGCTATAAAGTAACGATACTATTGAAGTGGCTAGAATACAACTACATCACAAAAGAACAGCTTTTGTATATACTGTCCTGTATAGATATACAAAATCTAGATAAGAAGTATAGACTACTACTCTATTCAAATAAACTATAAATATGCATCCCTCATGTATACAATTTCTATTAGATAATAAACAGAATAGAAACATTATACCCCACCAGTTATGTTTAGCGTGTCATGATACTAAGTATAATGTATGTAACCCGTGCATATTAGTATATAACATTAATACTATGGAATATAGTGTTATTTCACCATTCCTAATCACATAATTAATTACACATCCGCGATTGTAGATAATGAAATAATAATAGCTGGAGGATATAACTTTAATAATCCATCGTTAAACAAGGTATATAAAATAAACATTGAGAACAAAATACATGTCGAACTCCCACCCATGATAATGAATAGATGTCGTTTTTCTTTGGCTGTAATCGATAACA
			CAATTTATGCTATAGGTGGTCAAAAACTGAAGTTTAACATTATTTATTTATGATATATATTATATATCGGTATCGTTATTGTTTGGTCTATACCATGGATATCTTTAAAGAACTAATCTTAAAATACCCTGATGAAAATGTTTTGATTTCTCCAGTTTCCATTTTATCTACTTTATCTATTCTGAATCATGGAGCAGCTGGTTCTACAGCTGAACAACTATCAAAATATATAGAGAATGTGAATGAAAATACACCCGATGATAAGAAGGATGACAATAATGACATGGACGTAGATGTTCCGTATTGTGCGACACTAGCTATCGCAAATAAAATATACTGTAGCGATAGTATCGAGTTCCACGCCTCCTTCCTACAAAAAATAAAAGATGATTTTCAAACTGTAAACTTTAATAATGCTAACCAAACAAAGGAACTAATCAATGAATGGGTTAAGACGATGACAAATGGTAAAATTAATTCCTTATTGACTAGTCCACTGCCCATTAATACTCGCATGACAGTTGTTAGCGCCGTCCATTTTAAAGCAATGTGGAAATATCCATTTTCTAAACATCTTACATATACAGACAAGTTTTATATTTCTAAAAATATAGTTACCAGCGTTGATATGATGGTGAGCACTGAAAACGACTTACAATATGTACATATTAATGAATTATTTGGAGGATTCTCTATTATCGATATTCCATACGAGGGAAACTCTAGTATGGTAATTATACTACCAGACGACATAGAAGGTTTATATAACATAGAAAAACACATAACTGATGAAAATTTTAAAAAATGGTGTGGTAAGTTATACACTAAAAGTATAGACTTGTATATGCCAAAGTTTAAACTGAAAATGACAGAATCGTATAATCTGGTACCTATTCTAGAAAATTTAGGACTTACTAATATATTCGGATATTATGCAGATTTTAGCAAGATGTGTAATGAAACTATCACTGTAGAAAAATTTCTACACAAGACGTTTATAGATGTTAATGAGGAGTATACAGAAGCATCGGCTATTACAGGAGTGTTTATGACTAACTTTTCGATGGTATATCGTACGAAGGTCTACATAAACCATCCATTCATATACATGATTAAAGACAACACAGGACGTATACTCTTTATAGGGAAATACTGTTATCCACAATAAATATAAACAAATAGACTTTTTATCTCATGTCTAAGAATTACAAAGTAATATAGTTAGTATAACTAAAGTTAATACNNNNNNNNNNNNNNNNNNNNNNNNNNNNNNNNNNNNNNNNNNNNNNNNNNNNNNNNNNNNNNNNNNNNNNNNNNNNTTATATAAGTAATACCAAAATGATGATATACGATTAATAGCCTGTCTTATATTCGTGACTTTATCCATTGCTAGTCACTTTACATTCCCGTTATTCCTCCCATTACGGAAGATAAATCGTTTAATAGTGTAGAGGTATTAGTTTCCTTGTTTAGAGATGATCAAAAAGACTATACGGTAACTTCTCAGTTCAATAACTACACATCGACACCAACGACTGGACTATAAATGTACTATCCGATGGTCTGGATATACCATTGACTAATATAACTTATTGGTCACGGTTTACTATAGGTCGTGTATTGTTCAAATCAGAGTCTGAGGATATTTTCCAAAAGAACATGAGTATTCTAGGTGTCTCTATTGAATGTAAGAAGCCGTCGGTATTACTTACTTTTTGACCGTGTGTAAAATGACTCGAGTATTTGACTTCCAGATATGGATTATTATCGAGGAGACTGTCTAGAAGTCGTTTATATAACAATGACTTATAAAAATACTAAAACTGAAGAGACTGATTACGCATACCTCTCTAATGTGCGGATTCCTAAATACTATCGATTGATGAGTAATGGGGTTGATGGTTGATTATTGATTAGTTTTCCTTATTCTTTTTATTCACATAAAAGAATATTTTTATAAACATGAAACCACTGTCTAAATGTAATTATGATCTTGATTT
			ATAGATGAAAATCAGCTGCTTTAGATGATTTTGGTTAGTATGTATAATATAAAAAAATAAATATAACTTATTTTAAGATTAAGTGCTATTGTACTTAATTTTTTGTTCTATAAACTGAATATATAGCTACAATTATTGACGGGTTTATTTATGACCGGCAACCATGAATTTACAGAGATTATCTCTGGCTATATATCTTACTGCGACATGTTCGTGGTGTTATGAAACATGTATGAGAAAAACTGCGTTGTTTCATGACAATCAATTGGGGCATGCGGAAGACAATCAAGATAGNNNNGCGNNNNNNCNNNNNNAGTATCTACAAGTAGTCAATAAAAGAGAANNTAGTAGATTGCTGGCTACGTTTAATTGGACAAGTATAGCTGAGGGTGTTAAAAATGATTTCATTAGAATATGTGATATCAACGGAACATATCTATATAATTATACTATTGCTGTTAGTATGATTATTGATTCCATGGAAGAACTACCAACAATTACAACATATGAACCGTCTACCTATAATTATACTTTCGATAATAGCACTGTTAGTACTACTGAAGAACTAAAAGTGACTCCATCACCAACTACATACGCGACTGTAACAACTCCTCTTCCAACATCATCAGTTCCATATGATCAACGATCTAATAACAATGTAAGTACTATATCTATTCAGATACTAAGTAAAATATTGGGAGTCAATGAAACAGAATTAACTAATTATCTTATTACGCATAAAAATGCCACGGTTGACAATAACACATTGTATGGTAATATAGGATTTTTGGAAATAAATAATTGCTACAATATTTCTGTATCAAATGCTAGTTTTAGAATAACATTAGTAAACGATACTTCTGAAGAAATTGTTATAATGCTAACAGGGACTAGTTCATCCGACACCTTCATATCTTCCACCAATATCACTGAATGTTTGAAAACATTAATCAATAATACGTCGAATATTAGTGATGTAAGTATAACACAAAATATGAATGTAACATCTAATTGTGATAAATGTTCAATGAATTTGATGACATCCGTTATCCCTGCCGTTAAAGAATTTAACAATACGTTGAAAAAAATTGGTGTAAAAGATGATAAAAACAATACAGTATATAACTATTATAATTGTAAACTAACTACAAATTCTACATGTGACGAGTTAATCAATTTAGATGAAGTCATTAACAATATAACTTTGACAAATATTATAAGTAGTAGTGTTTCTACAACCAACAGCAGAAAAAGACGAGATCTGAATGGTGAGTTTGAATTTTCTACATCCGAGGAATTAGATTGTCTTTACAAATCATATGGTGTAAGTGATGATGTAAGTCATTGTTTTTCATCACCTAGACGTAGACGATCTGACGACAAACAGGAGTACACAGAAATGAAATTACTCGACCACGCGAAAAAAGATTTAAGAATAGACAGTGTTATTCCTAGAGGTACAACTCATTTCCAAGTAGGTGCATCTGGAGCAAGTGGTGGTGTTGTAGGTGATAGTTCCCCATTTCAAAATGTTAAATCACGGGCCAGTCTATTGGCAGAAAAAATAATGCCTAGAGTACCCACTACTGCTACCGAAGAGCAGCTATATGCAACTATAAATAGACAAACAAAGTTGCCTGCAGGTGTTAAAAGTACTCCGTTTACAGAGGCGCTTGTGTCTACGATAAACCAAAAGCTTTCTAGTGTTAAAGAGGTAACTTATGCTTCGCTCAATCTGCCAGGATCAAGTGGTTATGTTCATAGACCATCTGATTCTGTTATTTACAGCACTATAAGACGGACACGTTTACCTAGTGATATCGATAGTGATTTTGAGGATATACAAACTGTTGTTAAGGAATATAATGAAAGATATGGTAGACGAGTTAGTAGAACACAGTCATCAAGTAGTGATTTTGAAGATATAGATGAGGTGGTTGCAGAATATAGACAAAAATATGNNNGANNNNNNNNNNNNNNNNNNNNNNNNNNNNNNNNNN
			NNNNNNNNNNNNNNNNNNNNNNNNNNGTTGCAGAATATAGACAAAAATATGGCAACGCTATGACAAAAGGACGTGGTTCTTCTAAACCGGATCCGTTATATAGTACTGTTAAGAAAACACCTAAAAGTATAGCATCCGGAGTAGACATAGTTTCAAAACAAACAGACTATTCTTTATTACCCGGCGTTAATACTGGCAGTTCTATCGTAACACCTCTCACCAGAAGAGGAGCTACTAGACGACCTAAACGCCCATCTACACCTCCACGCGAAGATCTACCACCGCTTCCTCTGAATCCTCCTTATCGACAACTTTCTCGTGGTGGTGATTATTCTCCACCACATAGACCTCCTCCACCACTTCCTCCTAAACCAGTTCCAGCTATTCCACCTAGAGATAGTCAACCAAATAATAAAGGATTTAGTAAGTTTGTATCCCCTAGACGGTGTAGAAGATCAACCTCTGGAGTCGTATGTGGTATGATACAATCAAGACCAAACGATGATACATATTCACTTCTTCAACTACCAAAAATTGAACCAGAATATGCGGAGGTCGGTAATGGCTTACCCAAGAACAATGTTCCTGTGATAGGCAATAAACATAGTAAAAAATATACATCGTCGATGTCAAAAATATCAACAAAATTTGATAAATCTATGGCATTTGGAACAGCAATGTTACTAACTGGTCAACAGGCTATTAACCAACAGGATAGATCAACTGCGTTGATTAAAAAAGATCAAATGAGCAAGGACGAAAAGATATTCGAAGCAGTTACAATGACTCTATCAACTATAGGTTCAACGTTGACAACTGCAGGTATGATAGCTCCACCACTAATGATTGCTGGAATAGGTATATCGCTTATATCAGGTATAATAGATACGGCAAAAGATATATATTACCTATTTTCAGGACAGGAGAAGCCAGTAGATCCAGTTATTAAGTTTTTTAACACATACGCTGGATTAGTATCCGATAGTAGTAAAATGGGTGTAAGGAAATGTTTGACGCCTGGAGAAGACACACTTATTTACATCGCATACAAAAACGATTCCAGTTTTAAACAAAATACGGAGGCAATGGCTTTATATTTCTTAGATGTTATCAACTCAGAGATCCTATATCTAAACACATCAAATTTAGTTTTAGAGTATCATCTAAAGGTGGCTTGTCCCATAGGAACATTAAGATCTGTAGATGTGGACATAACTGCGTATACAATATTATATGATACAGCGGATAATATTAAAAAATACAAGTTTATCAGAATGGCAACGCTACTATCCAAACATCCAGTTATTAGATTGACATGTGGTTTAGCAGCAACATTGGTAATTAAACCGTACGAGGTACCCATCAGTGATATGCAACTACTAAAAATGGCAACGCCTGGTGAACCAGAATCCACTAAATCTATACCATCTGATGTCTGTGATAAGTATCCTCTAAAGAAATTCTATCTTTTGGCTGGTGGTTGTCCATATGATACATCTCAAACTTTTATTGTACATACTACTTGCAGTATTTTACTAAGAACAGCTACATGGGATCAGTTTAGAAACAGATGGGTGTTACAAAATCCATTTAGGCAAGAAGGGACATATAAGCAACTGTTTACCTTTAGCAAATACGATTTTAACGACACCATAATAGATCCTAATGGTGTGGCGGGTCATGCTAGCTTTTGTACCAATAGAAGCAGCAACCAATGTTTCTGGTCAGAACCTATGATATTGGAAGATGTATCATCGTGTAGTTCTAGAACTAGAAAAATATACGTAAAACTGGGAATATTTAATACTGAAGGGTTTAATAGTTTTGTACTAAACTGTCCAACTGGGTCTACGCCAACATACATCAAAGATAAAAATACGGACAGTAACAATGTTATCATAGAGCTACCTGTAGGTGATTACGGCACTGCCAAATTGTATTCGGTAACAAAACCATCGAGAATAGCTGTATTCTGCACACATAACTATGATAAACGATTC
			AAATCAGATATTATAGTTCTAATATTTAATAGTATCAGTGGTATTCCATTTTCGAGCATATACACAGGAAGTGTGAACGGTAGAAATAGACTGTTCACCACATTGTCTAAAGGAATGCCATATAGATCAATGTATTGCGATAACAGACGACCAGGTTGTTATTATGCAGGAATACCATTTAATGAAAATAGTGTAGAATCAGATCTGCATTATGGACCAGAAATAATGCTTAAGGAAACATATGACGCAAACAGTATTGATCCACAAGTTATAACAAAGTCAAAAACACACTTTCCTACTCCAATAAGTGTAAAATTTACGGTTGACAATTTAGGAAATGGGTATAACAAACCCGAAAATTTTTGGAAAGATGCTAAAAGTAAGAAAAGGACATATAGCGCAATGACAATAAAAATCCTACCATGTACAGTGAGAAATAAAAATGTAGACTTTGGATATAACTATGGACATATTATTTCTAATATGGTTTATGCACAATCTACTAGTCAGGATTATGGAGATGGTACCAACTATATATTTAAATCTGTAAATAGATCCGATCATGAGTGTGAATCTATTTTAGATTTGAAGGCTAAGGAAGTAACTGTGATGTGTCCCGCGTTTAGTATACCAAGAAATATATCAGCGTATGAAGGTCTATGCTTTAGTGTCACTACATCTAAAGATCATTGTGCCTCAAATAAGGAATGGTTAAAATCTTATGGCTATGGGAATACAGATGCTACTAAACAACGTGTCTGTTTTCATCATTGGAATTATGTCACAACGTCGTTGGATTATTACTGTTCATACGAAGATATTTGGAAAAGCGACTGGCCTGACTATGATCCATGTAAGTCATATATTTATATAGAGTATAGAGACATATGGATAGAATCTAAAGTGTTGCAGCAACCTCCTTATACATTCGAATTCACACATGACGATTCTAATGAATACGTGAATAAAGAAATTAGTAACAAATTGAATGATCTGTACAATGAATACAAGAACATTATGGAATATAGCGACGGATCATTGCCTGCTTCTATAAACAGATTAGCAAAATCATTAACTTCAGNNNNNNNNNNNNNNNNNNNNNNNNNNNNNNNNNNNNNNNTGTTAGATATTGCATATCAAGCAGATAAGGAAAAGATGGCTGATATACAGAACAAAATAAATGACATCACAAGAGATTTATTCATTCACACTTTATCAAACAAAGATATAAAAGACATTATAGAATCCGAAGAAGGTAAGAGATGTTGTATAATAGATGTTAAGAACAATCGTGTTAAAAAGTACTATCCTATTGATAATTATCTATGTGGTACTTTAGATGATTATATATACACTTCTGTAGAATATAACAAATCCTATGTGTTAATAAACGACACTTACATGAGTTATGACTATCTTGAATCATCAGGTGTAGTTGTTTTATCATGTTATGAAATGACTATAATCTCCTTGGATACAAAAGACGCCAAAGATGCTATAGAAGATGAGATAGTAGCAAGTGCTGTAGCCGAAGCATTGAATGACATGTTTAAGGAATTTGATAAAAACGTAAGTGCTATTATAATAAAAGAAGAAGATAATTATCTAAACAGTTCTCCGAATATATACCATATAATATACATCATAGGCGGCACTATTCTGATACTGTTAGTCATTATTTTAATATTGGTAATTTATATAGCATGCAATAAATACAGAACCAGGAAATATAAAATAATGAAAGATGATACTATGAGCATTAAATCTGAGCATCATAATAGTCTTGAAACAGTATCTATGGAAATTATGGATAATCGGTACTAATAAAAATAGTTTAACTCTTTTTAGAACCAGTTTGGTACTGGAATTTCAGTTCATTCGTTGAGAATATTGATGATTTTTTTAAGATGATATTTACTTTTTATATGCTTGCATTACAGAATAATATTCACAGGTATTATTAAAATGAGTATCGGAGCTACATTACCATATCATCATCC
			ATGCTCATNNNNNNNNNNNNNNNNNNNNNNNNNNNNNNNNNNATACGTGCATGTTTGATATATTCTTTAAATGGAACAGACATCACAGACTGAGATACGCAAAGAATCCTACATTCCTAAACTTTGTATCTGACATAAGAACAGTGAGAGGATCGACTCCATAGTGGACAACATTAATAGACGATAACTTGATTTCAAAATTATCAATGGAGATACAACGTGAAATACTTTATTACTCCATTAAATAATGTATCACTTACGATAATGTCTCTATAAACGACCGGTTTATCATTAATTAATACAATGTCTAAATTCCATAGCATATTACAAAATCACCGTCTAAGATGATAAAAACACGTTTATTTTATATGTCAACCATTACTAAAAAATATATTTTTTGTTTTCTTTTTCTTACGCACATCGCTAATTATGAAAAAGTAAATGATGAAATGTANNNNNNNNNNNNNNNNNNNNNNNNNNNNNNNNNNNNNNNNNNNNNNNNNNNNNNNNNNNNNNTGGACAACGGTGAGAATGACGGCCACGTTTCTGTCAACAATGTCTGTCATATGTATTTCGCGTTCTTTGATGTGGATACATCGTCTCATCTGTTTAAGCTAGTTATTAAACACTGCGATCTGAATAAACAACTAAAATGTGGTATGTCTCCATTACATTGCTATGTGATGAATACACGATTTAAGCCATCTGTATTAAAGATATTGTTACACAACGGTGTGAATAACTTTGATAATAAGGATAACAAAGGACATATTCCTCTACACCACTATCTGATTCATTCACTATCAATCGATAACAAGGTCTTTGATATACTAACTGACCCCATTGATGACTTTAGTAAATCATCCGATCTATTGCTGTGTTATCTTAGATATAAATTCAATGGGAGATTAAACTACTACGTTCTGTACAAATTATTGACTAAAGGATCTGACCCTAATTGCGTCGACGAGGATGGACTCACTTCTCTTCATTACTACTGTAAACACATATCCGCATTCCACGAAAGTAATTATTACAAGTCAAAGAGTTACACTAAGATGCGAGCTGAGAAGCGATTCATCTATACGATAATAAATCATGGGGCAAACATTAACGCGGTTACGAAAATCGGAAATACGCCGTTACACACTTACCTTCAACAGTATACCAAACATAGTCCTCGTGTGGTGTATGCTCTTTTATCTCGAGGAGCCGATACGAGAATACGTAATAATTTTGATTGTACACCCATCATGGAATACATAAAGAACGATTGTGTAACAGGTCATATTCTCATAATGTTACTCAATTGGCACGAACAAAAATACGGGAAATTACAAAAGGAAGAAGGACACCATTTACTTTATCTATTCATAAAACATAATCAAGGATACGGAAGTCACGCTTTCAATATATTACGGTATCTACTAGATAGGTTCGACATTCAGAAAGACGAATATTATAATACCATGACTCCTCTTCATACAGCCTTCCAGAATTGTAACAACAATGTTGCCTCATACCTTGTATACATCGGATACGACATCAACCTTCCTACTAAAGACGATAAGACAGTATTCGACTTGGTGTTTGAAAACAGAAACATCTTATTCAATGCGGGTGTCATTCACAACATCATCCACCACAGACTGAAAGTATCTCTACCTATGATTAAATCGTTGTTCTATAAGATGTTAGAATTCTCTCCCTACGACGATTACTACGTAAAGAAGATAATAGCCTACTGCATATTAAGGGACGAGTCATTCACGGAACTACATAGTAAATTCTGTTTAAACGAGGACTATAAAAGTGTATTTATGAAAAATATATCATTTGATAAGATAGATTCCATCATCGAAAAATGCAACTGGGACATAAGTCGCCTCAAAGATATTCAAATCTCTGACACCAACCTGTATACTGTATTAAGAACAGAAGACATCCGGTATCGTACCTATCTTGAAGCCATACATTTAGATAGTCACATTTCATTTCCC
			ATGTACGACGATCTTATAGAACAGTGTCATCTATCGATGGAGCGTAAAAGTAAACTCGTCGACAAAGTACTCAATAAATTAAAGTCTACCATCGATGGTCAATCTAGACTATCGTATTTGCCTCCAGAAATTATACGCAACATCATAACCAAGCTAAGCGACTATCATCTAAACAGTATGTTGTACGGAAAGAACCATTACAAATATTATACATGATAGAAAGAAAATATTTAAAAAATATCTATATGATTGGAGAAGTAGGAAACAGGAACACGGTGATTACTACATTATTAAATCATGAAGTCCGTATTATACTTGTATATATTGTTTCTCTCATGTATAATAAACGGAAGAGATGCAGCACCGTATACACCACCCAATGGAAAGTGTAAAGACACCGAATACAAACGCCATAATCTGTGTTGTTTATCGTGTCCTCCGGGAACATACGCTTCCAGATTATGTGATAGCAAGACTAACACACAATGTACACCGTGTGGTTCGGGTACCTTTACATCTCGCAATAATCATTTACCCGCTTGTCTAAGTTGTAACGGAAGATGCAATAGTAATCAGGTAGAGACGCGATCGTGTAACACGACTCACAATAGAATCTGTGAATGCTCNNCCGGATATTATTGTNNNCTTAAAGGATCATCCGGATGCAAGGCATGTGTTTCCCAAACAAAATGTGGAATAGNNNNNNNNNNNNNNNNNNNNNNNNNNNNNNNNNNCGTCATCTGTTCTCCGTGTGGTTTCGGAACATATTCTCACACCGTCTCTTCCGCAGATAAATGCGAACCCGTACCCAACAATACATTTAACTATATCGATGTGGAAATTACACTGTATCCAGTTAACGACACATCGTGTACTCGGACGACCACTACCGGTCTCAGCGAATCCATCTTAACGTCGGAACTAACTATTACTATGAATCATACAGATTGCAATCCCGTATTTCGTGAGGAATACTTCTCTGTCCTTAATAAGGTAGCAACTTCAGGATTTTTTACAGGAGAAAATAGATATCAAAATATTTCAAAGGTGTGTACTTTAAATTTTGAGATTAAATGTAATAACAAAGGTTCTTCCTTCAAACAGCTAACGAAAGCAAAGAATGATGACGGTATGATGTCGCATTCGGAGACGGTAACTCTAGCGGGTGACTGTCTATCTAGCGTCGACATCTATATACTATATAGTAATACCAATACTCAAGACTACGAAACTGATACAATCTCTTATCGTGTGGGTAATG
		</sequence>
		<sequence>
			<taxon idref="Somalia/V77-1605/1977"/>
			TGAGAGTGAGTGAGCATGAAAAAGATTTAGTATTTAGCAGTGCGGATATGATCCAAGAGGGTGAAATAGTCGTTCTCGTTCAGAATCTTTTGCAGCATAAGTAGTATGTCGATATACTTATCGTTGAAGACTCTTCCAGAGACGATAGCTAATTGAGTACAAAGTCCAATGATTGCACAAAGTTCTTTGGCGGTTTTCATGGAGTCATTTCTGATGAAACATTTAATGATCTCCACGCAATTGTCTATATTGTCCCACGGAAGTGAATCCGAGAACTCCTTCAACTCGCTACCAAAGAGCTCCGTTGCATCAGTTCTGAAAGAGATGAGAAGCCTGTAAAGAGACCCTGCGCTTTCTCTATGGGTCCATCTATGAGAAACCCACAGGATGTATTCAGTCAGACAATGTCTGACGTCTGCCACGGTATTCAGGGAGTCCTTAGTAGCATGGCAATGACAGGGACTGAACTGGGCACAAGAAGAGGCCATTGTGAAGGTAGACGAAGGTTAACCTGTAGCCGTCTGTGCTAATAGAGGGCTTTAATTTCCATTTTTTAATGGGGTTGTGGATGAGGAATGAGAGTGTCTTATCTCGTCCTTGGTTTACATGGATCAGTGTGAGAAAAAATATCTTGTATATTATTAACTAAACTAACAACCTTGGTTTCCAATCCATGTTTAAAAATGACCATTTATATCGTTAAAATGTATCGTATATAAGTTTTCTAACGTGGAGTACAGAATTTTCGGTTAATGAGTTCATGGTAAAGGGCGAATGAATGCCTGCCTGTATTATAATATACATAAGTTAATAGTTTTTATCATATTTTTCTAATACTATATAAAAATATCATTATGTATAATCATTACTGTCGCTATCATTATTGTGTTTGTGTAGTTCTGTTCTATCATCTACATCACTGTCACTGTCACTCTCCCTATATCTTCTAAAATTACAAACAACTGGATATTCGATAACAGCATTTGTGTAGTTTTTGTCTTTTATAGTATATACGTTATTGTCAAAATCTAAACAAATATTGGCATAATACCTATCTATAAGATTAGGATCCATGTTCGAGCATACTAGCATATTTGTAACTTTGTCGTAAAGCGTTAAATCAATAGAATAAACCATTTTGTGGTGCAACTTTTTACGAACTAGTTGTATGAGTTTATCGTTTACATAAGCCATTAACAGCTTTAACAGATGATCTGAGTAATATCCTCTATTATACATTTAATGTTCACGGTCTTAGTATTTTTAGATATCAATTGTAATTTACACCCATATTCTACTCCCTTGTGTAACGTTAGACATTCTAAATCTATAGTATTATCTATTACAGCGTAAAACACATTCAATATTGTATTGTTATATTATTAGTTTATATTACTGAATTAATAATATAAAATTCCCAATCTTGTTATAAACACACACTGAGAAACAGCATAAACACAAAATCCATCAAAAATGTCGATGAAATATCTGATGTTGTTCGCTGCTATGATAATTAGATCATTCGCCAATAGTGGTAACGCTATCGAAACGACATTGTCAGAAATTACAAACACTACAACAGATATTCCAGCTATCAGATTATGCGGTCCAGAGGGAAATGGATATTGTTTTCACGGTATCTGTATCCACGCTAGAGATATTGACGGTATGTATTGTAGATGCTCTCATGGTTATACAGGCATTAGATGTCAGCATGTAGTATTAGTAGACTATCAACGTTCAGAAAAACCAAACACTACAACGTCATATATCCCATCTCCCGGTATTGTGCTTGTATTATTAGTAAGCATTATTATGTGTTGTCTATTATTTGTTTATAGGTTCACTCGAAGAACTAATAAATTACCTTTACAAGATATGGTTGTGCCATAATTTTTATAAATTTTTTTATGAGTATTTTTACAAAAAATGTATAAAGTGTATGTCTTATGTATATTTATAAAAATGCTAAATGTGATGTATCTATGTTATTTGTATTT
			ATCTAAACAATACCTCTACCTCTAGATATTATACAAAAATTTTTTATTTCAGTATATTAAAGTAAAATCTAGTTACCTTGAAAATAAATACAGTGGGTGGTTCTGTATCACCAGTAAGAACATAATAGTCGAATACAGTATCCGATTGAGATTTTGCATACAATACTAGTCTAGAAAGAAATTTGTAATCATCTTCTGTGACGGGAGTCCATATATCTGTATCATCGTCTAGTTTATCAGTGTCCCATGCTATATTCCTGTTATCATCATTAGTTAATGAAAATAACTCTCGTGCTTCAGAAAAGTCAAATATTGTATCCATACATACATCTCCAAAACTATCACTTATACGTTTATCTTTAACGATACCTATACCTAGATGGTTATTTACTAACAGACATTTTCCAGATCTATTGACTATAACTCCTATAGTTTCCACATCAACCAAGTAATGATCATCTATTGTTATATAACAATAACATAACTCTTTTCCATTTTTATCAGTATGTATATCTATATCAACGTCGCCGTAGTGAATAGTAGTCATTGATCTATTATATGAAACGGATATGTCTAGAACGGCAATTGTCTTACGTCCAGTTAACACTTTCGTTGATTTAAAGTCTAGAGTCTTTGCAAACATAATATCCTTATCCGACTTTATATTTCCTGTAGGGTGGTATAATTTTATTTTGCCTCCACATATCGGTGTTTCCAAATATATTACTAGACAATATTCCATATAGTTATTAGTTAAGGGTACCCAATTAGAACACGTATGCTTATTATCATCATTCGGATCGTATTTCATAAAAGTTATTGTACTATCGATGTCAACACATTCTACATTTTTTAATCGTCTATATAGTATTTTTCTGATATTTTCTATAATATCAGAATTGTCTTCCATCGGAAGTTGTATACTATCGGAATCAGTTACATGTTTAAATAATTCTCTGATGTCATTCCTTATACAATCAAATTCATTATTAAACAGTTTAATAGTCTGTAGACCTTTATCGTTGTAAATATCCATTGTCTTATTAGTTACGCTTATTTTTATGTGTTTTATGTTGATTTATTATATTTATAAGAATGATTGTTTGACAAATCACGAGAACTATTAAGACATATATTATTAGAGGTATATATTATAAAAAAGTTTTTGATTACGATGTTATAAGAGGAAAAAGGACACATTAACATCATACATCAATTAACTATTCTTATAACATCGTAATCAAAAGAATTGCAATTTTGATTATAACAACTGTCAATGAATTATGGAATTGTATATTACACATTATACGGTATGTTGGTAACGACAAATACCGATTGGTAATTGTTTACCGGTGTAATAGAATTTATATATCTATTACACCGGCCAAGTATGCATAATAATAAGTTGTGGGAGTATCATCCACATATTTATAATTTAGGACTTTGTATTCAGTATTTTTGGAATCATAAAAAAAGTTTTACCATTTTAAAATTTAAAAAGTATTTACATTTTTCACTGTTTAGTCGCGGATATGGAATTTGATCCTACCAAAATCAATATATCATCTATAGATCATGTAACAATATTACAATACATAGATGAACCAAATGATATAAGACTAACAGTATGCATTATCCAAAATATTAATAACATTACATATTATATCAATATCACAAAAATAAATCCACATTTGGCTAATCAATTTCGGGCTTGGAAAAAACGTATCGCTGGAAGGGACTATATGACTAACTTATCTAGAGATACAGGAATACAACAATCAAACCTTACTGAAACTATACGTAACTGTCAAAAAAATAGAAACATATATGGTCTATATATACACTACAATTTAGTTATTAATGTGGTTATTGATTGGATAACCGATGTGATTGTTCAATCAATATTAAGAGGGTTGGTAAATTGGTACATAGATAATAATACCTATACTCCAAATACACCCAATAATACAACAACCATTTCTGAGTTGGATATCATCAAA
			ATACTGGATAAATACGAGGACGTATATAAAGTAAGTAAAGAAAAAGAATGTGGAATTTGCTATGAAGTTGTCTACTCAAAACGATTAGAAAACGATAGATACTTTGGTTTATTGGATTCGTGTAATCATATATTTTGCATAACATGTATCAATATATGGCATAGAACACAAAGAGAAACTGGTGCGTCGGATAATTGTCCTATATGTCGTACCCGTTTTAGAAACATAACAATGAGTAAGTTCTATAAGCTAGTTAACTAATAAATAAAAAGTTTAATTTGTTGACGACATATATCGTTATTTTTCTCGTATGAAAGATTAATTTGATTCTAATATAATCTTCAGTATTAGAATCTTAATTCAAATTAATTCCATTAGATTATATCATAAATAAAAATAGTAGCACGTGCTACTTTAGCCAAATATTCTTTTTTGAAACGCCATTTAGCGTAGTGAGGACACAAGTGAACCTATAATGAGCAAATTTATTAGTATCGGTTACATGAAGGACTTTACGTAGAGTGGTGATTCCACCATCTGTGGTACGAATGGTTTCATCTTCTTTGATGCCATCACCCAGATGTTCTATAAACTTGGTATACTCGTCCGATTTCATATCCTTTGCCAACCAATACATATAGCTAAACTTAGGCATATGTTCCACACATCCTGAACAATAAAATTCTCCAGATGATGTTACAATGTCTAGATTTGGACATTTGGTTTCAACCGCGTTAACATATGAGTGAACACAGCCATACATGAAAGCGATGAGAAATAGGATTCTCATCTCGCCAAAATATCACTAGAAAAAATTTATTTATCAATTTTAAAGGTATAAAATACTTATTGTTGTCCTCGTTTGTCAATCATGTTAATGTCTTTAAGATAAGGTAGGCAAATTTTATAGTATTAAGAATTGGGCAAGCATAAGACATGACACAAAGACCCTTTTTGTATATATAAGTGTAGAAATTATAACATCCATAGTTGGATTTACATAGGTGTCCAATTGGGATCTCACCATCATCGAGATAATTGATGACATCTCCCCCTTTCTTTTTTAGTAGATATTTCATCGTGTAAGAATCAATATTAATATTTCTAAAGTATCCGTGTATAGCCTCTTTATTTACCCTCCATATGCCAACATGCATTCCACTAGATGGATATCGATATCGTCGAATGTCATATACTCAATTAGTATATGTTGGAGGACATTCGAGTTCATTGTTTTCAATATCAAAGAGATGGTTTCCTTATCATTTCTCCATAGTGGTACAATACTACACATTATTCCGTGTGGCTTTCCATTTTCCAAAAACAATTTGACCAAATCTAAATTTACATCTTTATTGTATCTATAATCACTATTTAGATAATCAGCCATAATTCCTCGAGTGCAACGTGTTAGATCGTCTATATATGAATAAGCAGTGTTATCTATTCCTTTCATTAACAATTTAACGATGTCTATATCTATATGAGATGACTTAATATAATATTGAAGAGCTGTACAATAGTTTTTATCTATAGAAGACGGCTTGATTCCGTGATTAATTAGACATTTAACAACTTCCGGACGCACATATGCTCTCGTGTCCGACTCTGAATACAGATGAGAGATAATATACAAATGCAATACGGTACCGCAATTTTGTGGTTGATAATCATCATACGTGTATCCATACTCGTCATCCTCATAAAGAACATTGCAGCCATTTTCTATGAACAAATCAATAATTTCAGGAACAGGATCATCTGTCATTACATAATTTTCTATAACTGAACGATGGTTTTCACATTTAACACTCAAGTCAAATCCATGTTCTACCAACACCTTTATTAAGTCAACGTTTACATTTTTGGATTTCATATAGTTGAATATATTAAAGTTATTTATGTTGCTAAATCCAGTGGCTTCTAGTAGAGCCATCGCTATATCCTTATTAACTTTAACATGTCTACTATTTGTGTATTCTTCTAATGGGGTAAAATGT
			CTCCAATTTTTGTGCAATGGATTAGTGCCACTGTCTAGTAGTAGTTTGACGACCTCGACATTATTACAATGCTCATTAAAAAGGTATGCATGTAAAGCATTATTCTTGAATTGGTTCCTGGTATCATTAGGATCTCTGTCTTTCAACATCTGTTTAAGTTCATCGAGAGCTACCTCCTCATTTTCCAGATAGTTAAACATTTTGACTGAATAGAAGTGAATGAGCTACTGTGAACTCTGTACACCCACACAACTAATGTTATTAAATATCATTTTTTGAATATATTTATACCATGTCAAAACTTGTTCAATTATTAATAAAAATAATTTAGTGTTTAAATTTTACCAGTTCCAGATTTCACACCTCCATTAACCCCACTTTTTACACCACAGGACGATCCTCCCCACATTTCACCGCCACCAGATGTATAAGTTTTAGATCCTTTATTACTACCATCATGTCCATGGATAAAGACACTCCACATGCCGCCACTACCTCCTTTAGAAGACATATTAATAAGACTTAAGACAAGTTTAACAATAAAATTAATCACTCACACAATACTACCAACCTACACTATTATATGATTATAGTTTCTATTTTTATAGGAACACGTACGAGAAAATCAAATGTCTAAGTTCTAACGGTAGTGTTGATAAACGATTGTTATCCACGGATACCTCATTTATCATGTTGTCTATTTTCTTACTTTGTTCTATTAACTTATTAGCGTTGTATATTATTTGATTATAAAACTTATATTGCTGTTTAGTCCACTCTATAAATATCGGATTATTCACATATCGTTTCTTTGTAGGTTTATTTAACTTGTACATCACTGTAAGCATGTCCGTACCATTTATTTTAATTATAATATAATAATAGAGTGCGGTTTTACCTATTTTATCATCTATATAATAATATAATACTAATAGTAATCGTTATCATTGTACCCACTTGAGAAGTTAGTAACTTTTTCTATTATAATCTTGTATCCGTAAGATACATTACTACACATAGGAATTCCCTGATCGAGCAATAGTTTAAATACATCTACATTTGGATTTGATGTAGTTGCGTATTTCTCTACAATATTAATACCATTTTTGCAACTATTTATTTCTAGACCTTTTGTGATTAGTAATCTCAATAATTCTACGTCAATATTATCAGATTCTATATATTCGAATATATCAAAGTCATTGATATTTTTATAATTGGTAGAAGACAATAATGACACCACAACATCAGTTTTGATATTCTTATTTTTTTGGTAACGTATACATTTAATGAATTTTCATTACGTTCTACCAATGATTGTGCACTGCAGGCATCAAAAGTTTTACAACTATCATAAAGCTACTATCCTATCCAACCATTATGGTATTGATGCTATAGTATATTTTAATTCATTTCATTTATGTGTATTTGGTACGAGCAGACAGCATGAGATCGTATGATTTCAGTACCGTAGTGACAATACTATTAGTTTCAATAAGATCAATCTCTAGATCTATAGAATCAAAACATGATAGGTTAGAAGATAATGAATATCTGTAGGCTTCTTGTTGCACTGTAACTTCTCGTTTTGTTAGATGTTTGTATCATGCTTTAATGGTACAAATTTTATCCTCGCTTTGTGTATCATATTCGTCCCTACTATAAAATTGTATATTCAGATTATCATGAGATGTGTTTACACTAACTGTATCGATACGGCACACCATTTAGTTATAACCGTAATCCAAAAATTTTTAAAGTATATCTTAACGAAAGAAGTTGTATCATCGTTAGGATTTGGTAAATTATTATCTACAGTGTATGGTACTAAATCCTCATAAGTGTATATATCTAGAGTAATGTTTAATTTATCAAATGGTTCATAATATGGATCCTCATGACAATTTCCGAAGACGAAAATGAGATATAGACATGGTTACTCCTTAAAAAATACGAATAATCGCCTTGGCTATTTAGTAAGTGTCATTTAACACTATACT
			TATATTAATCCATGGACTCATAATCTCTATACGGGATTAACGGATGTTCTATATACGGGGATGAGTAGTTCTCTTCTTTAACTTTATACTTTTTACTAATCATATTTAGACTGATGTATGGGTAATAGTGTTTGAAGAGCTCGTTCTCATCATCAGAATAAATCAATATCTCTGTTTTTTTGTTATACAGATGTATTACAGCCTCATATATTACGTAATAGAACGTGTCATCTACCTTATTAACTTTCACCGCATAGTTGTTTGCAAATACGGTTAATCCTTTGACCTCGTCGATTTCCGACCAATCTGGGCGTATAATGAATCTGAACTTTAATTTCTTGTAATCATTCGAAATAATTTTTAGTTTGCATCCGTAGTTATCTCCTCTATGCAACTGTAAATTTCTCAACGCGATATCTCCATTAATAATGATGTCAAATTCGTGTTGTATACCCATACTGAATTGATGAACGAACGAATACCGACGGCGTTAATAGTAATTTACTTTTTCATCTTTACATACTCGGTACTAGTTTTACTATCATAAGTTTATAAATTCCACAAGCTACTATGGAATATACCAACCATCTTAGTATAGAACACATGTCTTAAAGTTATTAATTAATTACATATTGTTTTATATATCGCTACGAATTTAAACAGAGAAATCAGTTAGGAAGAAAAAATTATCTGTCTTCTTCATCATCGTCTATTGGATAACGTCTCTGTATTCTACGATAGAGTGCTACTTTAAGATGAGACATATCCGTGTTATCAAAAATATACTCCATTAAAATGATTATTCCGGCAGCGAACTTGATATTGGATATATCACAACCTTTGTTAATATCTACGACAATAGACAGCAGTCCCATGGTTCCATAAACAGTGAGTTTATCTTTCTTTGAAGAGATATTTTGTAGAGATCTTATAAAACTGTCAAATGACATCGCATTTATATCTTTAGCTAAATCGTATATGTTACCATCGTAATATCTAACCGCGTCTATCTTAAACGTTTCCATCGCTTTAAAGACGTTTCCGATAGATGGTCTCATTTCATTAGTCATACTAAGCCAACAAATATAATCGTGTATAACATCTTTGATAGAATCAGACTCTAAAGAAAACGAATCGGCTTTATTATACACATTCATGATAAACTTAATGAAAAATGTTTTCGTTGTTTAAGTTGGATGAATAGTATGTCTTAATAATTGTTATTATTTCACTAATTAATATTTAGTAATTAGTGCACTCTATAAAAACGAGAATGACATAACTAATCATAACTAGTTATCAAAGTGTCTAGGATGCGTAATTTTTTATATGGTATAGATCCTGTAAGCGTTGTCTGTATTCTGGAGCTATTTTCTCTATCGCATTAGTGAGTTCAGAATATGTTATAAATTTAAATCGAATAACGAACATAACTTTAGTAAAGTTGTCTATATTAACTCTTTTATTTTCCAGCCATCGTAATACCATGTTTAAGATAGTATATTCTCTAGTTACACTATGGTCTCATCGTTGTTTAGAATATCACATACCGAATCTACATCAAATTTTAGAAATTGGTCTGTGTTACGTATCTCTTCTATATTATTGTTGATGTATTGTCGTAGAAAACTATTACGTAGACCATTTTCTTTATAAAACGAATATATAGTATACCAATTATCTTTTCCGATAATATATTTACACACATAATCCATTCTCTCAATCACTACATCTTTAAGTTTTTCGTTGTTAAGATATTTGGCTAAATTATATAATTCTATTAGATCATTAACAGAATCAGTATATATTTTTCTAGATCCAAAGACAAACTCTTTGGCGTCCTCTATAATATTCCCAGAAAAGATATTTTCGTGTTTTAGTTTATCGAGATCTAATCTGTTCATATACGTATCCATGATAGCCGCATAAAATAAAATCCATTTTCATTTTTAACCAATACTATCTCCTCTATTCATAATTGAGATTGATGTAATACTTTG
			TTACTTTGAACGTAAAAACAGTACACGGATCCGTATCTCCAACAAGCATGTAGTAATCAAATTTGGTGTTGTTAAACTTCGCAATATTCATTAATTTAGATAGAAATTTATACTCATCATCTGTTTTAGGAATCCATGTATTATTACCACTTTCCAACTTATCATTATCCCAGGCTATGTTTCGTCCATCATCATTGCGCAGAGTGAATAATTCTTCTGTATCCGGCAGTTCAAATATATGATCCATGCATAGATCGGCAAAGCTATCGTAGATGTGATTTTTCCTAAATCGAGTATAAAACTCGTTTACTAGCAAACACTTTCCTGATTTATTGACCAAGACACATATGGTTTCTAAGTCTATCAAGTGGTGGGGATCCATAGTTATGACGCAGTAACATAGATTATTACCTTCTTGACTGTCGCTAATATCTATATATTTATTGTTATCGTATTGGATTCTGCATATAGATGGCTTGTATGTCAAAGATATAGAACACATAACCAATTTATAGTCGCGCTTTACATTCTCGAATCTAAAGTTAAGAGATTTAGAAAACATTATATCCTCGGATGATGTTATCACTGTTTCTGGAGTAGGATATATTAAAGTCTTTACAGATTTCATCCGATTCAAATAAATCACTAAATAATATCCCACATTGTCATCTGTTAGAGTAGTATCATTAAATCTATTATATTTTATGAAAGATATATTACTGCTCACCTCTATATTTCGTACATTTTTAAACTGTTTGTATAATATCTCTCTGATACAATTAGATATATCTATTGTGTCGGTAGACGATACCGTTACATTTGAATTAATGGTGTTCCATTTTACAACTTTTAACAAGTTGACCAATTTATTTCTAATAGTATCAAACTCTCCATGATTAAATATTTTAATAGTATCCATTTTATATCAACGGACACAAAGTAGCTAACATAAACCATTGTATAATTTTTATGTTTTATGTTTATTAGCGTACACATTTTGGAAGTTCCGGTTGCCATGTATTTCCTGGAGAGCAAGTAGATGATGAGGAACCAGATAGTTTATATCCGTACTTGCACGTAAAGTCTACATTGTCATTATACGAATATGATCTTTTAAACCCGCTAGACAAGTATCCGTTTAATATTGTAGGATGTGGACATTTAACAATCTGACACGTGGGTGGATTAGACCATTCTCCTCCTGAACACAGGACACCAGAGTTACCAATCAACGAATATCCACTATTGCAACTATAAGTTACAACGCTTCCATCGGTATAAAAATCATTATATCCGTTATGTCTTCCGTTGGATATAGATGGAGGTAATTGGCATTTAACAGATTCGCAAATAGGTGCCTTGGGATTCCATACCATAGATCCAGTAGATCCTAATTTACAATACGATTTATATTCACCAATCAAATAATATCCGCTATTACAAGAGTACGTTATACTAGAGCCAAAGTCTACTCCGCCAATATCAAGATGGCCATTATCGATATCTCGAGGCGACGGGCATCTCCGTTTAATACATTGATTAAAGAGTGTCCATCCAGTACCTGTACATTTAGCATATATAGGTCCCATTTTTTGCTTTCTGTATCCAGGTAGACATAGATATTCTATAGTGTCTCCTATGTTGTAATTAGCATTAGCATCAGTCTCCACACTATTCTTAAATTTCATATTAATGGGTCGTGACGGAATAGTACAGCATGATAGAACGCATCCTATTCCCAACAATGTCAGGAACGTCACTCTCTCCACCTTCATATTTATTTATCCGTAAAAATGTTATCCTGGACATTGTGCCAATAATAAAAAAGCCCATATATGTTCGCTATTGTAGAACTTGTTTTTCATAGTTGCTCAAAAACGATGGCGGTGACTTATGAGTCTCATCTTTAGTAAACATATCATAATATTCGATATTACGAGTTGACACATTGAACAAATCCAAGTATTTGATTTTGGATAATATTCGTATTTTGCATCTGC
			TATAATTAAGATATAATCGCCACAAAAACACGCGAACATCTTTCCTACATGGTTAAAGTACATGTACAATTCTATCCATTTGTCTTCCTTAACTATATATTTGTATAGATAATTACGAGTCTCGTGTGTAATTCCAGTAATTGCATAGATGTTACCATCGTACTCTACAGCATAAACTATACTATGATGTCTAGGCATGGGAGACTTTTTTATCCAACAATTTTTAGTGAAACATTCCACATCGTTTAATATTACATATTTTTCATACGTGGTATAAACTCCACCCATTACATATATATCATCATTTACGAATACCGACGCGTCTGAATATCTAGGAGTAATTAAGTTTGGATGTCTTATCCATTTCGAAGTGTAGCGTTTTAAATATTTTGCTACACCTGTTGAAATAGAAAATTTTAATCCTCCTATTACATATAACTTTCCATCATTAACGACGACATATTAGTAACTGTTTTCCATTAAGATCTACCCACGGATACGAAATAAACATGTCTATTGTTAATCATGCCACCAATAATGTATAGACAATTATATAAAAATTTGCATTATAGAATTGTCTATCTATCTGTATTACCGACGATTGTCCAATATTCTGTTCTAGGAGAGTAATGGGTTATTGTGGATATAATCAGAGTTTTTAATGACTACTATATTATGTTTTATACCATTTCGTGTCACAGGCTTTGTAGATTTGGATATAGCATTGCACATAGTATTAGTCATAAACTTGGGATGTAAACTGTTGATGATATCTACATCGTTTGGATTTTTATGTATCCACTTTAATAATATCATAGCTGTAACATCCTCGTGATTTACGTTGACGTTTTCGTGGGATAAGATAGTTGTTCATCCTTTGATAATTTTCCAAATTCTGGATTGGATGTCACTGCAGTAATATTGTTAATTATTTCTAACATTGACGCATTATATAGTTTTTACACATAGATCTACAACAGGTGGAATATCAATTAATACGGCAGCAACTAGTATTATCTCTACATTGTTTACGGTGATGTTTATCTTCTTCCAGCGCATATAGTCTAATAGCGATTCAAACGCGTGATAGTTTATACCATTCAATATAATCGCTTCATCATTTATATGGTGTTTCTAAATTCGTTTAAAAAATTATACGGAGACGCCGTAATAATTTCCCCATTGATAGAAAATATCACGCTTTCCATTCTTGAAGTACTATAAGAATTATAGTATAATGTAACGTTTATATATTCAATAAAAAATCATTTCGACATTAATTCCTTTTTAAATTTCCGTCTATCATCTATAGAAACATATTCTATGAATTTATAAAATGCTTTTACGTGTCCTATCGTAGGCGATAGAACCGCTAAAAAGCCTATCGAATTTCTACAAAAGAATCTATTATATGGTATAGGGAGAGTATAAAACATTAAATGTCCGTACTTATTAAAGTATTCAGTAGCCAATCCTAACTCTTTCGAATACTTATTAATGGCTCTTATTCTGTACGAATCTATTTTTTGAACAACGGACCTAGTGGTATATCTTGTTCTATGTATCTAAAATAATGTCTGACAAGATCCGTTAGTTTAATATCCTTAGTCATCTTGTCTAGAATGGCGTATCTAACTGCGGGTTTAGGCTTTAGTTTAGTTTCTATATCTATATCTATGTCTTTATCCAACACTAAAAATATAATAGCTAATATTTTATTACAATCATCCGGATATTCTTCTACGATCTCACTAACTAATGTTTCTTTGGTTATACTAGTATAGTCACGATCAGACAAATAAAGAAAATCAGATGATTGATGAATAATACATTTAAATTTATCATCTGTAAGATTTTTGAGATATCTCATTAAAATATTATTAGGGTCAGTACTTATTATCATATATTGGCAGCAGCTATTACTTATTTTATTTTATTTTTCACCATATAGATCAATCATTAGATCATCAAAATATGTTTCAATCATCCTAAAGAGTATG
			GTAAATGACTCTTCCCATCTAATTTCTGGACGTTCACCAATGTCTCTAGCCACTTTGGCACTAATAGCGATCATTCGCTTAACATCTTCTACATTATTAACTGGTTGATTTAATCTATCTAGCAATGGACCGTCGGACAGTGTCATTCTCATGTTCTTAATCAATGTACATACATCACTGTCATCTACCAATTCATCCAACAACATAAGCTTTTTAAAATCATCATTATAATATGATGGATCGCCATCATTTCTCCAAAGAATATATCTAATAAGTAGAGTCCTCATGCTTAGTAATTTAACTATTTTAGTTAACAACTATTTTTTATGTTAAATCGAGTAGAACCACTATGTTAATACTTATTCATATTTTAGTTTTTAGGATTGATAATCAACATAAAAATTAATACATCATCAATTTTGAAAATACTTAGTTTCCACGTAGTCAATGAAACATTTGAGCTCATCGTACAGAACGTTCTCGTACAGGACGTAACTATAAACTGGTTTATATTTGTTCAAGATAGATACAAATCCGATAACTTTTTTGACAAATTCTACGGGATCCACTTTAAAAGTGTCATACCGGGTTCTTTTTATTTTTTTAAACAGATCAATGGTGTGATGTTGATTAGGTCTTTTACGAATTTGATATAAAATAGCGTTCACATATCCTCCATAATGGTCAATCGCCATTTGTTCGTATGTCATAAATTCTTTAATTATATGGCACTGTGTATTATTTAGTTCATCCTTGTTCATCATTAGGAATCTATCCAATATGGCAATTATACTAGAACTATAAGTGTGTTGTAAACACATATTGATGTGTCTGTTTATACAATTAATGATATTTGGATCCATGCTACTACCTTCGGGTAAAATTGGAGAATCGTATACCATTTCTAGTACTTTAGGTTCATTGTTATCCATTGTAGAGGATGACATGCTCGAATCATACAAAAATATATTATTTTTATGTTATTTTGTTAAAAATAATCATCGAATACTTTGTAAGATACTCCTTCATGAACATAATCAGTTACAAAACGTTTATATGAAGTAAAGTATCTACGATTTTTACAAAAGTCCGGATGCATAAGTACAAAGTACGCGATAAACGGAATAATAATAGATTTATCTAGTTTATCTTTTTCTATCGCTTTCATAGTTAGATACATAGTCTCGGAAGTCGGATTATGTAACATCAACTTCGATAAAATTACTGGGTTATTTAGTCTTACGCATTCACTCATACATGTATTACCGTTAACTACAGAGTCTACACTAAAATGATTAAACAATAGATAGTCTACCATTGTTTCGTATTCAGATAGTACAGCGTAGTACATGGCATCTTCACAAATTATATCATTGTCTAATAGATATTTGATGCATCTTATGGATCCCACTTCGACAGCCATCTTAAAATCGGTAGAATCATATTGCTTTCCTTTATCATTAATAATTTCTAGAATATCATCTCTATCATAAAAGATACAAATATTAACTGTTTGATCCGTAATAACATTACTAGTTGATAACAATTTGTTAATAAGATGTGCTGGGCTCAATGTCTTAATAAGAAGTGTAAGAGGACTATCTCCAAATTTGTTTTGTTTATTAACATCCGTTGATGGAAGTAAAAGATTTATAATGTCTACATTCTTGACTGTTTTAGAGCATACAATATGGAGAGGTGTATTTCCATCATGATCTGGTTTTGAGGGGCTAATTCCTAGTTTCATCATCCATGAGATTGTAGAAGCTTTGGGATTGTCTGACATAAGATGTCTATGAATATGATTTTGCCAAATTTATCTACTATCCTGGCTTCAAATCCAATGGACATTATTTTTTTAAACACTCTTTCTGAAGGATCGGTAGACGCCAACAACGGACCACATCCTTCTTCATCAACCGAGTTGTTAATCTTGGCTCCATACTGTACCAATAAATTTATTCTCTCTATGACTTCATCATCTGTTCCCGAAAGATAAT
			ATAGAGGCGTTTTATGCTGTTTATCGCACGCGTTTGGATCTGCGCCGTGCGTCAATAGCATCGCAACTATTCTATTATTATTAATTTTAGAAGCTATATGTAATGGATAATTTCCATCATCATCCGTCTCATTTGGAGAGTATCCTCTATGAAGAAGTTCTTCGACAAATCGTTCATCTAGTCCTTTAATTCCACAATACGCATGTAGAATGTGATAATTTCCAGAAGGTTCAATAGCTTGTAGCATATTCCTAAATACATCTAAATTTTTACTATTATATTTGGTATAAAGAGATAGATAATACTCGGCCGACATAATGTTGTCCATTGTAGTATAAAAATTAATATTTCTATTTCTACTATAATTTACTCTCTATAACAAATGTCATAACTTAGTTCTTTTATGTCAAGAAGGCACTGGTTTAGTTCATCTATAAATGTCACACCATAACTACCACGCATACCATACTTAGAGTTATGATAAAGATATTTATCCTTAGGGTGCAGGTAATGGGGATTAATCTTTGTTGGATCAGTCTCTAAGTTAACACATGTCACACAGGATCCATTTATAGTTATATCACATGATGATTTATGGTGAATTGATTCCGGAAGATCGCTATTGTATTTTGTGGTTCCACAATTCATTTCCATACATGTTATTATCACACTGATATTATGATGAACTTTATCCAGCCGCTGGGTTGTAAACAACATAACAGATAGTTTATTATCTTTACCAACTCCCTCTGCCGCCGCAACGAATCTCTGATCCGTATCCATGATGGTCATGTTTATTTCTAGCCCGTATCCAGTCAACACTATGTTAGCATTTCTATCGATATAGCTTTCACTCATATAACACTCACCAATAATAGTAGAATTAATGTCGTAATTTACACCAATAGTAAGTTCGGCGGCAAAGTACCAATACCTGTAATCTTGTCGAGGAGGACATATAGTATTCTTGTATTCTACCGAATACCCAAGAGATGCAATACAAAAGAGTAAGACTAATTTGTAAACCATCTTACTTAAAATATGTAACAATAGTACGATGAATGAGTAATAAGAAATCTATCTTATATACACATAATTATTCTATCAATTTTACCAATTAGTTAGTGTTTAATAAAAATATGGGAATCTAATTAATTTTTCCTTACACAATCGACGTACATGAGTCTGAGTTCCTTGTTTTTGCTAATTATTTCATCCAATTTATTATTTTTGACGATGTCAGATCTTTTGTATAGGAGTCGACTTGTATTCAACATGCTTTTCTATAATCATTTTAGCTATTTCGGCATTATCCAATAGTACATTTTCCAGATTAGCAGAATAGATATTAATGTCGTATTTGAACAGAGCCTGTAACACCTCAATGTCTTTATTATCTATAGCCAATTTAATGTCCGGAATGAAGAGAAGGAAATTATTGGTGTTTGACGGCGTCATATAGTCGAGCAAAAGAATCATCATATCCACGTGTCCATTTTTATAGTGGTGTGAATACAACTAAGGAGAATAGCCAGATCAAAAGTAGATGGTATTTCTGAAAGAAAGTATGTATAATACTTACATCATTAAGCATGACGGTATGATAAAATGAAGTTTTCCATCCAGTTTTCCCATAGAACATAAGTCTCCAATTTTTCTTAAAACAGTTTTACCGTTTGTATGTTACCACTATCAACCACATATACAATACAGTGTTCCCTTGTCATTAAATTGTGAATCATCCAGTCCACTGAATAGCAAAATTTTTACTATTTTGGTATCTTCCAATGTGGCTGCCTAATGTAATGGAAATTCATTCTCTAGAAGATTTTTTAATGCTCCAGCGTTCAACAACGTACATACTAGACGCATGTTATTATCAGCTATTGCATAATACAAGGCACTATGTCCATGGACATCCGCCTTAAATGTATCTTTACTAGAGAGAAAGCTTTTCAGCTGCTTAGACTTCCGAGTATTAATTCGTGACAGATCCATGT
			CTGAAACGAGACGCTAATTAGTGTATAATTTTGTCATACTGCTCCAGAATTAATAATATCTCTAATAGATTTGATTAGTAGATATATGGCTATCGCAAAACAACATATACACATTTAATAAAAATAATATTCATTAAGGAGATTCAGATTCCGCCGTATCCATAAACAATATTAAGGAGATTCTACCTTACCCATAAACAATATAAATCCAGTAATATCATGTCTAATGATGAACACAAATGGTGTATTAAATTCCAGTTCTTCAGGAGATGATCTCACCGTAGCTACCATGATAGTAGATGCCTCCGCTACAGTTCCTTGTTCGTTGACATCTATCTTTGCATTCTGAAACATTTTATAAATATATAATGGGTCCCTAGTCATATGTTTAAACGACGCATTATCTGGATTAAACATACTAGGAGCCATCATTTCGGCTATCGACTTAATATCCCTCTTATTTTCGATAGAAAATCTAGGGAGTTTAAGATTGTACACTTTATTCCCTAATTGAGACGACCAATAGTCTAATTTTGCAGCCATGATAGAATCTGTGAAATGGGTCATATTATCACCTATTGCCAGATACATACTAATATTAGTATCCTTATACGGAAGGCGCACCATATCATATTCTTCGTCATCGATTGTGATTGTATTTCCTTGTAATTTAGTAACTACGCTCATCATGGGAACCGTTTTCGTGCCGTACTTATTAGTAAAACTAGTATTGTGTGTTTTAGTGATATCAAATGGATATTGCCACGTACCTTTAAAATATATAGTATTAATGATTGCCCATAGAGTATTATTGTCGAGCATAGTAGAATCTACTACATTAGACATACCTGATCTACGTTCTACTATGGAATTAATTTTATTAACCGCATCTCGTCTAAAGTTTAATCTATATAGGCCGAATCTATGATATTGTTGATAATACGACGGTTTAATACACACAGTATTATCTACGAAACTTTGATAAGTTAGATCAGTGTACGTATATTTAGATGTTTTTAGCTTAGCTAATCCTAATATTAATTCTGTAAATGCTGGACCCAGATCTATTTTTCTCAAATCCATAGTCTTCAATAATTCTACTTTAGTATTACCTGATGCAGGCAATAGTGACATAAACATAGAAAACGAATAGCCAAACGGCGAGAAGACAATATTATCATCCTCATTCCCATCTTGAATATTTTTATACGCTAATATACCGGCATTGGTAAATCCTTGCAGGCGATAGGTGAACGCTGTACACGCTAACGATAGTATCAATAACACAATCATGATTTTATGGTATTAATATTTTACCTTATTTTTTATATTTGGTATAAAAATTATTGATGTCTACACATCCTTTTGTAATTGACATCTATATATCCTTTTGTATAATCAATTCTAATCACTTTAACTTTTACAGTTTTCCCTACCAGTTTATCCCTATATTTAAAATATCTATTCATATGCATCTGAGTACTCTCTACCAAGATAGCTTCAGAGTGAGGATAGTCAAAAAGATCAACATATAGAACATAACCATTCTCGTATACTTTGCCCTTTAATACATCACCCACATTGGGCAACGAATAACAAAATACAAGCATCTTGTTAACGGGCTCGTAAATTGGGATAAAAATTATGTTTTTATTATTTTATATCTATTTAATATTTACAATATATGTAATCATTATCCAGATTGAACATAGAGTTTGCACTTGCCATGATTTGTTATATAACTATTAATATTAACAGTTCGTTTAACGATCATATTATTTTTATGTTTTATTAATAATTGTAAAACATACAATTAAATCAATATAGAGGAAGGGACGGATACTGTCTTTTGTGAGATATAGTTATGGCGACTAAATCAGATTATGAGGATGCTGTTTTTTACTTTGTGGATGATGATGAAATATGTAGTCGTGACTCCATCATCGATCTAATAGATGAATATATCACGTGGAGAAATCATGTTATAGTGTTTAACAAAG
			ATATTACCAGTTGTGGAAGACTCTACAAGGAATTGATGAAGTTCGATGATGCTGCTATACGATACTATGGTATTGATAAAATTAATGAGATTGTCGAGGCTATAAGTGAAGGAGACCACTACATCAATCTTACAGAAGTTCATGATCAGGAAAGTCTATTCGCTACCATAGGAATATGTGCTAAAATCACTGAACATTGGGGATACAAAAAGATTTCAGAATCTAGATTCCAATCATTGGGAAACATTACAGATCTAATGACCGACGATAATATAAACATCTTGATACTTTTTCTAGAAAAAAATTGAATTGATGATATAGGGTTCTTTATAATGCATTCGTATTCTATATCCGGTGTTAAAAAAATTATCCTATCATGTATTTGAGAGTCTTATATGTAGCAAACATGATAGCTGTGATACCAATAAGTTTTAGATATTCACGCGTGCTGGGGATGGTATTATCTGGCGGTGAAATGTCCGTTATATAATCTATAAAACAATCATCGCATATAGTATGCGATAGTAGAGTAAACATTTTTATAGTTTCTACTGGATTCATACATCGTTTACCCAATTCGGTTATGAATGAAATTGTCGCCAATCTTACACCCAACCCCTTGTTATCCATTAGTATAGTATTAACTTCGTTATTTATGTCATAAACTGTAAATGATTCTGTAGATGCCATATCATACATGATATTCATGTCCCTATTATAATCATTATTAACTTTATCACAATACATGTTGATAATATCTATATATGATCTAGTTTTTGTGGGCAATTGTCTATACAAGTCGTCTAAACGTTGTTTACTCATATAGTATTGAACAGCCATCATTACATGGTCCCGTTCCGTTGATAGATAATCGAGTATGTTAGTGGACTTGTTAAATCTATATACCATATTTTCTGGAAGTGGATATACATAGTTGTGATCATCATTATTGCTAGCCTTATCTCTATATCATCTATATCATCTACGATATTATTACACATAAACATCGGCAACATACTATTGTACATTATCTAAGTCCGGTTGATCCAAACCCTTGATCTCCTCTATCTGTACTATCTAGAGATTGTACTTCTTTCAGTTCTGGATAATATATACGTTGATAGATTAGCTGAGCTATTCTATCCCCCGTATTTACATTAAATGTATATTTTCCATTATTAATAAGAATGACTCCTATATTTCCCCTATAATCTTCGTCTATTACACCGCCTCCTATATCAATGCCTTTTAGGGACAGACCAGACCTAGGAGCTATTCTACCATAGCAGAACTTAGGCATGGACATACTAATATCTGTCTTAATTAATTGTCTTTCTCCTGGAGGGATAGTATAATCATAAGCGCTATATAAATCATATCCGGCGGCGTACGGTGATTGTCTAGTAGGAGATTTAGCTCTGTTAGTTTCCTTAACAAATCTAACTGGTGAGTTAATATTCATGTTGAACATAAAACTAATATTTTATTTCAAAATTATTTACCATCCCATATATTCCATGAATAAGTGCGATGATTGTACACTTCTATAGTATCTATTACGAACCACGATAAAATCCTCCTATCAATAGCAGTTTATTATCCACTATTATCAATTCTGGATTATCCCTTGATAAATAGTATCATCTATCAGAGACCATGTATTGCTGTATTTGTAATAAAATTTAGCATTTCTACCAACCAAGAATAACCTTCTACCGAACACTAACGCGCATGATTTATAATGAGGATAATAAGTTGACGGTCCAAACTGCCACTGATCATGATTGGGTAGCAAATATTCTGTAGTTGTATCCGTTTCAGAATGTCCTCCTATTACGTACATAACATTGTTTATGGATGCCATTGCTGGATTACATCTAGGTTTCAAAAGACTTGGCATATTAACCCAAGCAGCATTCCCGTGGAACCAACGCTCAACAGATGTGGGATTTGGTAGACCTCCTACTACGTATAATTTATTGTTAGCGGGTATCCCGCTA
			GCATACAGTTTGGGCTATTCATCGGAGGAATTGGAATCCAATTGTTTGATATATAATTTACCGCTATAGCATTGTTATGTATTTCATTGTTCATCCATCACCGGAGATATACTACTTCTCCAACATGTGTACTTGTACACATATGGAATATATCTATAATTTGATCCATGTTCATAGGATACTTTATGAATGGATACCTGTATTATTTGCGTGGTTGTTTATCACAATGAAATATTTTGGTACAGTCTAATATCCATTTTACATTATTTATACCTCTGGGTGAAAGATAATTTGACCTGATTACATTTTTGATAAGGAGTAGCAAATTTCCTAATTTATTTCTTCTCTTCGTATACCACTTAATGACAAAATCAACTACATAATCTTCGTCTGGAACATTTAACTCATTGCTTTCTAGAATAAGTTTCAAGATAAATAATCAAAATTGTCTATGATATCCTCTTCCAGTTCCAAAAAGTGTTTGGCAATAAAGTCTTTAGTATGACATAAGAGATTGGATAGTCCGTATTCTATACCCATTATGTAACACTCGACACAATATTCCTTTCTAAAATCTCGTAGTATAAAGTTTATACAAGTGTAGATGATAAATTCTACAGACGTTAATATAGACACGCGTAATAAATTGATGACGTCATGTCTATTATGTATACCTTTCCAGTATATGAGTAAATAACTATAGAAGTTAAACTGTGAATGTCAAGGTCTAGGCAAACCCTCGTAACTTGATCTTTATTTTTTGTGTATTTTTGACGTAAATGTGTGCGAAAATACGGAGATAACTTTTTCAATATTGTAGAATTGACTATTATATTGCCTCCATAGCATTAATAATTGTTTTGAATTTCTTAGTCATAGACAATGCTAATATATTCTTACAGTACATAGTATTGACAAATATCGGCATTTATGTTTCTTTAAAAGTCAACATCTAAAGAAAAATGATTGTCTTCTTGAGACATAACTCCCATTTTTTGGTATTCACCCACACGTTTTTCGAAAAAATTAGTTTTACCTTCTAATGATATATTTTCCATGAAATCGAATGGATTGGTAACATTATAAATTTTTTTAAATCCCAATTCAGAAATCAATCTATCTGCGACAAATTTTATATATGTTTTCATCATTTCGCAATTCATTCCTATAAGTTTAACTGGAAGAGCCACAGTAAGAAATTCTTGTTCAATAGAGACCGCGTCTGTTATAATAGATCTTACTGTTTCTTCACTCGGTGGATACAATAAATGTTTAAACATCAAACATGCGAAATCGCAGTGTAGACCCTCGTCTCTACTAATTAATTCGTTGGAAAACGTGAGTCCGGGCATTAGGCCACGCTTTTTAAGCCAAAATATGGACGCAAATGATCCAGAAAAGAAAATTCCTTCTACTGCCGCAAAGGCAATAAGTCTTTCTCCATAACCGGCGCTGTCATGTATCCACTTTTGAGCCCAATCGGCCTTCTTTTTTACACAAGGCATTGTCTCTATAGCATTAAAGAGATAGTTTTTTTCATTACTATCTTTAACATATGTATCAATCAAAAGACTATACATTTCCGAATGAATGTTTTCAATGGCCATTTGAAATCCGTAGAAACATCTAGCCTCGGTAATCTGTACTTCTATACAAAATCGTTCTGCTAAATTTTCATTCACTATTCCGTCACTGGCTGCAAAAAACGCCAATACATGTTTTATAAAATATTTTTCGTCTGGTGTTAGTTTATTCCAATCATTGATATCTTTAGATATATCCACTTCTTCCACTGTCCAAAATGATGCCTCTGCCTTTTTATACATATTCCAGATGTCATGATATTGAATTGGAAAAATAACAAATCTATTTGGATTTTTTGCAAGGATTGGTTCCATAACTAAATTAACAATAGTAGTATTTTTTTTCAGTTATCATCTATATGACTGTATTTGGATCTTTTGTACATCGCTATTATCGCAATCACTACAATAATTATA
			ATTATTATTGATAGCATTGTTATTAGCACTATCATAATTAAATTATTGATATTCATGGGTGCGGAATAATCGTTATTATCATCATTATCATTTTGTAATTGTGACATCATACTAGATAAATCGTTTGCGCGATTGTTGTGGGAAGCGGGCATGGAGGATGAATTATCGTTATTATTATTTAAAGCCTCCCATTCGGATTCACAAATATGACGCGCGTTCAACATTTTATGGAAACTATAATTTTGTGAAAACAGGTAACAAGAAAACTCGTCATGGTTATTTTTAACGATAGTAAACCGATTAAACGTCGCGCTAATTTCTAACGCTAGCGACTCTATTGGATATGGATTTCCAGATATATATCTTTTCAGCTCCCCTACGTATCTATAATCATCTGTGGGAAATGGAAGGTATTTCCATCTATCTAGTGTTCCTAATATCATATGTAGTGGTGTAATAGAACCATTAAGCGCGAAAGATTTTATTTCACATCGTATTTTAACTTCGCAATAATTTCTGGTTAGATAACACACTCTACCAGTTAAGTCAATAATATTAGCCTTTACAGATATATTCATAGTAGTTGTGACAATGACTCCATCTTTTAGATGCGATACTCCTTTATATGAGCCAGAATCTTCGTACCTCAAACTCGATATATTCAAACAAGTTAATGAGATATTAACGCGTTTTATGAACGATGATATGTATCCAGAAGTTCTATCCTCCGTGGCTAACGCTATAACCTTATTATTATAGTACCAAAGAGTGTGATTAATGTGTGACACATTAGCGCATGTACATATTTGTACATTATTGTCTACGTCGTATTCGACACATCCACATACAGCCAACAAATATAAAATGATAAATGCTCTAATGGTGTTCGTACCCATCTTAATGCGGCTTAATAAATGTTTCGATTTCAATTTATTGTAAAAAAGAATCGGTTTTATACTGTTCGAGATTCTCATTGATTATATTCTCATCTATCATCTCCACACAGTCAAATCCGTGGTTAGCATATACCTCATTAACCGATAATAGACTATCAGACTCTTCTATCGTTATAACTCGAGAATATTTAATTTGGTCATTCTTAATCAAGTCAATTATCTTATTTTTAACAAATGTGAGTATTTTACTCATTTTTATAAAAAACTTTTAGAAATATACAGACTCTATCGCGTGTCTATATCTTCTTTTTATATCCAATGTATTTATATCTGATTTTTCTTCATTTATTATATATAATGGTCCAAATTCTATACGTGTTGCTTCATCCAGATCATTAAGGTTCTTATAATCGCAATATCCTTCTCCTTCCTCTTCTATATCGTCCTTAAACTTATTCTTAGCGTCACAGAATCGACCACAGCAGGATCCCATGACAAGCGTCATATTAAACTAATTCATTTTCAATAATATACTAATTAGTAACGACTATTAAAATAAATATTCTTCATAACCGGTAAGAATAGTAAAAAGACTAAATCTTCACATTGTAACTATTCAGTAGTGTTTACATAAATGAGATGAGAAGATATTCTCTATTTTGGTGGAGGATTATATGATATAATTCGTGGATAATCATTCTTAAGACACATTTCTTCATTCGTAAATCTTTTCACGTTAAATGAGTGTCCATATTTTGCAATTTCTTCATAGGATGGCGGTGTACGTGGACGGTGCTGTTCCTGTTCTTGTTGTGGTCTCCGACTTTCGTGTTTGCGTTTAGATCCCTCCATTATCGCGATTGCATAGATGAGGTACTATTTTATACCTTGTAATTAAATTTTTTTATTAATTAACGTATAAAAACGTTCCGTATCTGTATTTAAGAGCCAGATTTCGTCTAATAGAACAAATAGCTACAGTAAAAATAACTAGAATAATCGCTACACCCACTAGAAACCACGGATCGTAATACGGCAATCGGTTTTCGATAATAGGTGGAACGTATATTTTATTTAAGGACTTAAGAATTGTCTGTAAACCAC
			AATTTGCTCCCGCCGATCCTGTATTAACTATCTGTAAAAGCATATGTTGGCCGGGCGGAGCCGAACATTCTCCGATATTCAATTTTTGTATATCTATAATGTTATTAACCTCCGCATACGCATTACAGTTTTTTTCTAGCTTGGATACGGCACTAGGTACATCATTTAGATCTATTCCTATTTCCTCAGCGATAGCTCTTCTATCCTTTTCCGGAAGCAATGAAATCACTTCAATAAATGATTCAACCATGAGTGTGAAACTAAGTCTAGTATTACTCATGCATTTGTTAGTTATTCGGAGCGCGCAATTTTTAAACTGTCCTATAACCTCTCCTATATGAATAGCACAAGTGACATTAGTAGGGATAGAATGTTGAGCTAATTTTTGTAAATAACTATCTATAAAAAGATTATACAAAGTTTTAAACTCTTTAGTTTCTGCCATTTATCCAGTCTGAGAAAATGTCCCTCATAATAAATTTTTCCAAGAAACTAATTGGGTGAAGAATGGAAACCTTTAATCTATATTTATCACAGTCTGTTTTGGTACACATGATGAATTCTTCTAATGCTGTACTAAATTCAATATCTTTTTCGATTTCTGGATATGTTTTTAATAAAGTATGAACAAAGAAATGGAAATCGTAATACCAGTTATGTTCAACTTTGAAATTGTTTTTTATTTTCTTGTTAATGATTCCAGCCACTTGGGAAAAGTCAAAGTCGTTTAATGCCGATTTAATACGTTCATTAAAAACAAACTTTTTATCCTTTAGATGAATTATTATTGGTTCATTGGAATCAAAAAGTAAGATATTATCGGGTTTAAGATCTGCGTGTAAAAAGTTGTCGCAACAGGGTAGTTCGTAGATTTTAATGTATAACAGAGCCATCTGTAAAAAGATAAACTTTATGTATTGTACCAAAGATTTAAATCCTAATTTAATAGCTAACTCGGTATCTACTTTATCTGCCGAATACAGTGCTAGGGGAAAAATTATAATATTTCCTCTTTCGTATTCGTAGTTAGTTCGCTTTTCATGTTCGAAAAAGTGAAACATGCGGTTAAAATAGTTTATAACATTAATATTACTGTTAATAACTGCCGGATAAAAGTGGGATAGTAATTTCACAAATTTGATACTGTCCTTTCTCTCGTTAAACGCCTTTAGAAAAACTTTAGAAGAATATCTCAATGAGAGTTCCTGACCGTCCATAGTTTGTATCAATAATAGTAACATATTAAGAACCCGTTTATACAGTGTATGTAAAAATGTTAATTTATAGTTTAATCCCATGGCCAATGCACACACGATTAATTTTTTTTCGTCTCCCTTTAGATTGTTGTATAGAAATTTTGGTACCGTGAACTCCGCCGTAGTTTCCATGGGACTATATAATTTTGTGGCCTCGAATACAAATTTTACTACATAGTTATCTATCTTAAAGACTATACCATATCCTCCTGTAGATATGTGATAAAAATCGTCGTTTATAGGATAAAATCGTTTATCTTTTTGTTGGAAAAATGATGAATTAATGTAATCATTCTCTTCTATCTTTAGTAGTGTTTCCCTATTAAAATTCTTAAAATAATTTAACAATCTAACTGACGGAGCCCAATTTTGGTGTAAATCTAATTGTGACATTATGTTGTTAAAATATAAACAGTCTCCTAATATAACAGTATCAGATAATCTATGTGGAGACATCCATTGATATTCAGGGGATGAATCATTGGCAACACCCATTTATTGTACAAAAAGCCCCAATTTACAAATAAAAGTCCAGGTTTGATAGAGACAAACTATTAACTATCGTGTCTCTGTTTTTAACACCTCCACAGTTTTTAATTTCTTTGGTAATAAAATTATTCACTATATCAGTATCTTCTTTATCTACCAGAGATTTTACTAACTTGATAACCTTGGCTGTCTCATTCAATAGGGTAGTGATATTTGTATGAGTGATATTGATATCTTTTTGAATTGTTTCTTTTA
			GAAGTGATTCTTTGATGGTGTTAGCATACAAATTACAATAATGCAGAAACTCAGTTAACATACAGGAATTATAGTAAGCCAATTCCAATTGCTGTCCGTATTGTATTAGAGTATCGATATGAGTAATGGTGTCCTTGCGTTTTTCTGATAGAATGCGAGCAGCGATTTTGGCGTTATCATTTGATGATATGTTTGGAATGACGAATCCTGTTTCTACTAACTTTTTGGTAGGACAAAGTGAAACAATCAAGAAGATAGCTTCTCCTCCTATTTGTAGAAGAAATTGAACTCCTCTAGATGATCTACTGACGATAGTATCTCCTTGACAGATATTGGTCCGAATTACAGAAGTACCTGGAATGTAAAGCCCTGAAACCCCCTCATTTTTTAAGCAGATTGTTGCCGTAAATCCTGCACTATGTCCAAGATAGAGAGCTCCTTTGGTGAATCCATCTCTATGTTTCAGTTTAACCAAGAAACAGTCAGCTGGTCTAAAATTTCCATCTCTATCTAATACAGCATCCAACTTGATGTCAGGAACTATGACCGGTTTAATGTTATATGTAACATTGAGTAAATCCTTAAGTTCATAATCATCACTGTCATCAGTTATGTACGATCCAAACAATGTTTCTACCGACATAGTGGATACGAAGATACTATCCATCAGAATGTTTCCCTGATTAGTATTTTCTATATAGCTATTCTTCTTTAAACGATTTTCCAAATCAGTAACTATGTTCATTTTTTTAGGAGTATGACGCCTAGCCAGCATGGAAGAGAATTTTCTAGATCCTCTCTTCAACATCTTTAATCTCAATGGGATGCAAAACCCCATGGTGTAACAACTAACGATAAAAATAATATTGTTTTTCACTTTTTATAATTTTACCATTTGACTCATGACTTCATTGATATCTTTATACGAGCTACGAATATATAATTCTTTATAACTGAACTGAGATATATACACTGGATCTATGGTTTCCATAATTGAGTAAATAAATGCTCTGCAATAACTAATGGCAAATGTATAAAACAACAAAATTATACTAGAGTTGTTAAAGTTAATATTTTCTATTAGTTGTTCCAATAAATTATTTGTTGTGACTGTGTTCAAGTCATAAATCATTTTGATACTATCCAATAAACAGTCTTTAAGTTCTGGAATATTATCATCCCATTGTAAAGCCCCTAATTCGACTATCGAATACCCTGCTCTGGTAGCCGTTTCAATATCGACGGACGTCAATACTGTAATAAAGGTGGTAGTATTGTCATCATCATGATACACAACAGGAATATGGTCGTTAGTAGGTACGGTGACTTTACACAACGCGATATATAACTTTCCTTTTGTGCCATTTTTAACGTAGTTGGGACGTCCTGCAGGGTATTGTTTTGAAGAAATGATATCGAGAACAGATTTGATACGATATTTGTTGGATTTCTGATTATTCACTATAATATAATCTAGACAGATAGATGATTCGATAAATAAAGAAGATATATCGTTGGTAGGATAATACATCCCCATTCCAGTATTCTTGGATACTCTATTGATGACACTAGTTAAGAACATGTCTTCAATTCTAGAAAACGAAAACATCCTACACGGACTCATTAAAACTTCTAGCGCTCCTGATTGTGTCTCAAATGCCTCATACAATGATTTCAAGGATGTCATAGATTCTTTAACCCACGATTTAATATTGCGTTTAGCATCTATTTTTTTTATTAAATCGAATGGTCGGCTCTCTGGTTTGCTACCCCAATGATAACAATAGTCTTGTAAAGATAAACCGCAAGAAAATTTATACGCATCCATCCAAATAACTCTTGCACCATCAGATGATATCAGTATATTATTATAGATTTTCCATCCACAATTATTGGGCCAGTATACTGTTAGCAACGGTATATCGAATAGATTACTCATGTAACCTACTAGAATGATAGTTCGTGTACTAGTCATAATATCTTTAATCCAATCTAAGAAA
			TTTAAAATTAGATCTTTTACACTGTTAAAGTTAACAAAGGTATTACCCGGGTACGTGGATATCATATATGGCATTGGTCCATTATCAGTAATAGCTCCATAAACTGATACGGTGATGGTTTTTATATGTGTTTGATCTAACGAGGAAGAAATTCGCGCCCATAATTCATCTCTAGATATGTATTTAATATCAAACGGTAACACATCAATTTCGGGACGCGTATATGTTTCTAAATTTTTAATCCAAATATAATGATGACCTATATGCCCTATTATCATACTGTCAACTATAGTACACTTAGAGAACTTACGATACATCTGTTTCCTATAATCGTTAAATTTTACAAATCTATAACATGCTAAACCTTTTGACGACAACCATTCATTAATTTCTGATATGGAATCTGTATTCTCGATACAGTATCGTTTTAAAGCCAGTGCTATATCTCCCTGTTCGTGAGAACGCTTTCGTATAATATCAATCAACGGATAATCTGAGGTTTTTGGAGAATAATATGACTCATGATCTATTTCGTCCATAAACAATCTAGACATAGGAATTGGAGGCGATGATCTTAATTTTGTGCAATGAGTAGTTAATCCTATAACTTCTAATCTTGTAATATTCATCATCGACATAATACTATCTATGTTATCATCGTATATTAGTATACCATGACCTTCTTCATTTCGTGCCAAAATGATATACAGTCTTAAATAGTTACGCAATATCTCAATAGTTTCATAATTGTTAGCTGTTTTCATTAAGATTTGTACCCTGTTTAACATGATGGTTTCTATACGTCTTTATTTTCTATTTTTTAATTTTTTAAATTTTTAACGATTTACTGTGGCTAGATACCCAATCTCTCTCAAATATTTTTTTAGCCTCGCTTACAAGCTGTTTATCTATACTATTAAGACTAACAAATCCGTGATTTTGGTAATGGGTTCCGTCAAAATTTGCCGACGTGATATGAACATATTCATCGTCGACTATCAACAATTTTGTATTATTCTGAATAGTGAAAACCTTCACAGATAGATCATTTTGAACACACAACGCATCTAGACTTCTGGCGGTTGCCATAGAATATACGTCGTTCTTATCCCAATTACCAACTAAAAGTCTGATCTTAACTCCTCTATTAATGGCTGCTTCTATAATGGAGTTGTAAATGTCGGGCCAATAGTAGCTATTACCATCGACACGTGTAGTGGGAACTATTGCCAAATGTTCAATATCTATACTAGTTTTAGCTGACCTAAGTTTATCAATAACTACATCGGTATCTAGATCTCTAGAATATCCCAATAGGTGTTCCGGAGAATCAGTAAAGAACACTCCACCTATAGGATTCTTAATATGATACGCAGTGCTAACTGGCAGACAACAAGCCGAAGAGTATAAATTCAACCATGAATTTTTTACGCTATTAAAGGCTTTAAAAGTATCAAATCTTCTACGAAGATCTGTGGCCAGTGGTGGATAATCAGAATATACACCTAACGTTTTAATTGTATGTATAGATCCTCCAGTAAATGACGCGTTTCCTACATAACATCTTTCATCATCTGATACCCAAAAACATCCAAGTAGTAGTCCTACGTTATTTTTTTTATCAATATTAACGGTTATAAAATTTATATCCGGGCAGTGACTTTGTAGCTCTCCCAGATTTCTTTTCCCTCGTTCATCTAGCAAAACTATTATTTTAATCCCTTTTTCAGATGCCTCTTTTAGTTTATCAAAAATAAGCGCTCCCCTAGTCGTACTCAGAGGATTACAACAAAAAGATGCTATGTATATATATTTCTTAGCTAGAGTGATAATTTCGTTAAAACATTCAAATGTTGTCAAATGATCGGATCTAAAATCCATATTTTCTGGTAGTGTTTCTACCAGTCTACATTTTGCTCCCGCAGGTGCTGATGTAAATGGCCACATTTAGTTAACAAAAAAAATTTACATATCCTGTTCCATCAACGATTCTAGAACGT
			CATCGGTTATATCGCTAAAATCTTCATCAAAGTCGACATCACAACCTAGCTCAGTCAATATATTAAGAAGTTCCGTGATATTATCTTCATCGATTTCTATATCCATATCGGATGTAGATAATTGACTGATTATTGAGTTAAAATCAGTACTAATTTCCAACCCTTCAGAATATACTTTGTGTTTCATGGTAATATCGGTAGCGTATTTAAGTTGGTAGATTTTTCAATTATGCATCAATATAGCAACAGTAGTTCTTGCTCCTCCTTAATTCTAGCATCTTCTTCATTATTTTCTTCTACATACATAAGCATCTCCAATACGTTAGACAGCACACCGATGATGGCGGCCGCCACAGACACGAATATGACTAGACTGATGACCATTTAAAAAAACACTCTAGCTTTCACTTAAACTGTATCGATCATTCTTTTAGCACATGTATAATGTAAAAACATTATTCTATTTCGAATTTAGGCTTCCAAAAATTTTTCATCCGTAAACCGATAATAATATATATAGACTTGTTAATAGTTGGAATAAATAGATTAATGCTTAAACTATCATCATCTCCACGATTAGAGATACAATATTTACATTCTTTTTGCTGTTTCGAAACTTTATCAATACACGTTAATACAAACCCAGGAAGGAGATATTGAAACTGAGGCTGTTGAAAATGAAACGGTGAATACAATAGTTCAGATAATGTAAAATCATGATTCCGTATTCTGATGATATTAGAACTACTAATGGATGTCAATGGTATGTATCTAGGAGTATCTATTTTAACAAAGCATCTATTTGCTAATATACAATTATCCTTTTGATTAATTGTTATTTTATTCATATTCTTAAAAGGTTTCATATTTATCAATTCTTCTACATTAAAAATTTCCATTTTTAATTTATGTAGCCCGCAATACTCCTCATTACGTTTCATTTTTTGTCTATAATATCCATTTTGTTTATCTCAGTACATAGATTATCCAATTGAGAAGCACATTTAGTAGTTTTGTACATTTTAAGTTTATTGACGAATCGTCGAAAACTAGTTATAGTTAACATTTTATTATTTGATACCCTGATATTAATACCCCTACCGTTACTATTATTTATAACTGATGTAACCCACGTAACATTAGAATTAATTATCGATAGTAATGCATTCACGCTTCCAAAATTGTCTATTATAAACTCACCAATAATTTTTTTATTGCATGTTTTCATATTCATTAGGATTATCAAATCTTTAATCTTATTACGATTGTATGCGTTAATATTACAAGACGTCATTCTAAAAGACGGAGGATCTCCATCAAATGCCAGACAATCACGTACAAAGAACATGGAAATAGGTTTTGTTCTATTGCGCATCATAGATTCATATAGAACACCCGTAGAAATACTAATTTGTTTTACTCTATAAAATACTAATGCATCTATTTCATCGTTTTGTATAACGTCTTTCCAAGTGGCAAATTCCAAATTTTTTTCATTGATAGTACCAAATTCTTCTATCTCTTTAACTATTTGCATAGATAGGTAATTACAGTGATGTCTACATGCCGTTTTTTGAAACTGAATAGATGCATCTAAAAGCGATGCTACGCTAGTCACGATCACCACTTTCATATTTAGAATATATGTATGTAAAAATATAGTAGAATTTCATTTTGTTTTTTCTATGCTATAAATGAATTCTCATTTTGCATCTGCCCATACTCCGTTTTATATCAATACCAAAGAAGGAAGATATCTGGTTCTAAAAGCTGTTAAAGTATGCGATGTTAGAACTGTAGAATTCGAAGGAAGTAAAGCTTCCTGCGTACTCAAAGTAGATAAACCCTCATCGCCCGCGAGCGAGAGAAGACCTTCGTCACCGTCCAGATGCGAGAGAATGAATAACCCAGGAAAACAAGTTCCGTTTATGAGGACGGACATGCTACAAAATATGTTCGCGGCTAATCGCGATAATGTAGCTTCTAGACTTTTGTCCTAA
			AATACTATTATATCTTTTTCGATATTAATAAATCCGTGTCGCCCATGTTTTTTATCTCTTTCAGTATGTGAATAGATAGGTATTTTATCTCTATTCATCATCGAATTTAAGAGATCCGATAAACATTGTTTGTATGCTCCAGATGTCAGCATCTGATACAACAATATATGTGCACATAAACCTCTGGCACTTATTTCGTGTACCTTCCCCTTATCACTAAGGAGAATAGTATTTGAGAAATATGTATACATAATATTATCATGAATTAGATATACAGAATTTGTAACACTCTCGAAATCACACGATGTGTCTGCGTTAAGATCTAATATATCACTCGATAACACATTTTCATCTAGATACACTAGACATTTTTTAAAGCTAAAATAGTCTTTAGTAGTAACAGTAACTACGCGATTATTTTCATCGATGATGCATTTCATCGGCATATTATTACGCTTACCATCAAAGACTATACCATGTGTATATCTAACGTATTCTAGCATAGTTGCCATACGCGCATTAAACTTTTCAGGATCTTTGGATAGATCTTCCAATCTATCTATTTGAGAAAACATTTTTATCATGTTCAATAGTTGAAACGTCGGGTCCACTATATAGATATTATCTATAAAGATTTTAGGAACTACGTTCATGGTATCCTGGCGAATATTAAAACTATCAATGATATGATTATCGTTTTCATCTTTTATCACCATATAGTTTCTAAGATATGGGATTTTACTTAATATAATATTATTTCCCGTAATAAATTTTATTAGAAATGCCAAATCTATAAGAAAAGTCCTAGAATTAGTCTGAAGAATATCTATATCACCGTACCGTATATTTGGATTAATTAGATATAGAGAATATGATCCGTAACATATACAACTTTTATTATGGCGTCTAAGATATTCTTCCATCAACTTATTAACATTTTTGACTAGGGAAGATACATTATGACGTCCCATCACTTTTGCCTTGTCTATTACTGCAACGTTCATAGAATTTAGCATATCTCTTGCCAATTCTTCCATTGATGTTACATTATAAGAAATTTTAGATGAAATTACATTTGGAGCTTTAATAGTAAGAACTCCTAATATGTCCGTGTATGTGGTCACTAATACAGATTGTAGTTCTATAATCGTAAATAATTTACCTATATTATATGTTTGAGTCTGTTTAGAAAAGTAGCTAAGTATACGATCTTTTATTTCTGATGCAGATGTATCAACATCGGAAAAAAATCTTTTTTTATTCTTTTTTACTAAAGATACAAATATGTCTTTGTTAAAAACAGTTATTTTCTGAATATTTCTAGTTTGTAATTTTAACATATGATATTCATTCACACTAGGTAATCTACCTAAATAGGTTTCTATAATCTTTAATGTAATATTAGGAAGAGTATTATGATCAGGATTCCTATTCATTTTGAGGATTTAAAACTCTGATTATTGTCTAATATGGTCTCAACGCAAACTTTTTCACAGAGCGATAGAGTTTTTGATAACTCGTTTTTCTTAAGAAATATAAAACTACTGTCTCCAGAGCTTGCTCTATCTTTTATTTTATCTAATTCGATACAAACTCCTGATACTGGTTCAGAAAGTAATTCATTAATTTTCAGTCCTTTATAGAAGATATTTAATATAGATAATACAAAATTTTCAGTTTTTGATATCGATCTGATTGATCCTAGAACTAGATATATTAATAACGTGCTCATTAGGCAGTTTATGGCAGCTTGATAATTAGATATAGTATATTCCAGTTCATATTTATTAGATACCGCATTGCCCAGATTTTGATATTCTATGAATTCCTCTGAAAATAAATCCAAAATAACTAGACATTCTATTTTTTGTGGATTAGTGTACTCTCTTCCCTCTATCATGTTCACAACTGGTGTCCACGATGATAAATATCTAGAGGGAATATAATATAGTCCATAGGATGCCAATCTAGCAATGTCGAATAACTGTAATTTTATTCTT
			CGCTCTTCATTATGAATTGATTCTTGAGGTATAAACCTAACACAAATTATATTATTAGACTTTTCGTATGTAATGTCTTTCATGTTATAAGTTTTTAATCCTGGAATAGAATCTATTTTAATGAGGCTTTTAAACGCAGAGTTCTCCAACAAGTCAAAACATAATACTCTGTTGGTTTTCTTATATACAATATTACGATTTTCTTCTTTGAATGGAATAGGTTTTTGAATTAGTTTATAATTACAACATAATAAATAAGGAAGTGTGCAAATAGTACGCGGAAAAAACATAATAGCTCCCCTGTTTTCATCCATGGTTTTAAGTAAATGATCACTGGCTTCTTTAGTCAATGGATATTCGAACATTAACCGTTTCATCATCATTGGACAAAATCCATATTTCTTAATGTAAAGAGTGATCAAATCATTATGTTTATTGTACCATCTTGTTGTAAATGTGTATTCGGTTATCGGATCTGCTCCTTTTTCTATTAAAGTATCGATGTCGATCTCGTCTAAGAATTCAACTATATCGACATATTTCATTTGTATACACATAACCATTACTAACGTAGAATGTATAGGAAGAGATGTAACGGGAACAGGGTTTGTTGATTCGCAAACTATTCTAATACATAATTCTTCTGTTAATACGTCTTGCACGTAATCTATTATAGATGCCAAGATATCTATATAATTATTTTGTAAGATGATGTTAACTATGTGATCTATATAAGTAGTGTAATAATTTATGTATTTCGATATATGTTCCAACTCTGTCTTTGTGATGTCTAGTTTTGTAATATCTATAGCATCCTCAAAAAATATATTCGCATATATTCCCAAGTCTTCAGTTCTATCTTCTAAAAAATCTTCAACGTATGGAATATAATAATCTATTTTACCTCTTCTGATATCATTAATGATATAGTTTTTGACACTATCTTCTGTCAATTGATTCTTATTCACTATATCTAAGAAACGGATAGCGTCCCTAGGACGAACTACTGCCATTAATATCTCTATTATAGCTTCTGGATATAATTCATCTATTATACCAGAATTAATAGGAACTATTCCGTATTTATCTAACATAGTTTTAAGAAAGTCAGAATCTAAGACCTGATGTTCATATATTGGTTCATACATGAAATGATCTCTATTGATGATAGTGACTATTTCGTTCTCTGAAAATTGGTAACTCATTCTATATATGCTTTCCTTGTTGATGAAGGATAGGATATACTCAATAGAATTTGTACCAACAAACTGTTCTCTTATGAATCGTATATCATCATCTGAAATAATCATGTAAGGCATACATTTAACAATAAGAGACTTGTCTCCTGTTATCAATATACTATTCTTGTGATAATTTATGTGTGAGGCAAATTTGTCCACGTTCTTTAATTTTGTTATAGTAGATATCAAATCCAATGGAGCTACAGTTTTTGGCTTAAACAGATATAGTTTTTCTGGAACGAATTCTACAACATTATTATAAAGGACTTTGGGTAGATAAGTGGGATGAAATCCTATTTTAATTAATGCAATAGCCTTGTCCTCGTGCAGATATCCAAACGCTTTTGTGATAGTATGGCATTCATTGTCTAAAAACGCTCTACGAATATCTGTGACAGATATCATCTTTAGAGATACTAGTCGCGTTAATAGTACTAAAATTTGTATTTTTAATCTATCTCAATAAAAAATTAATATTTATGATTTAATGTATAACTTTACTAACTGTTATTGATAACTAGAATCAGAATCTAATGATGACGTAACCAAGAAGTTTATCTACAGCCAATTTAGCTGCATTATTTTTAGCATCTCGTTTAGATTTTCCATCGGCCTTATCGAATACTCTCCCGTCGATGTCTACACAGGCATAAAATGTAGGAGAGTTACTAGGCCCCACTGATTCAATACGAAAAGACCAATCTCTCTTAGTTATTTGGCAGTACTCATTAATAATGGTGACAGGGTTAGCATTTTTCC
			AATCAATAATTTTTTTAGCCGGAATAACATCATCAAAAGACTTATGATCCTCTCTCATTGATTTTTCGCGGGATACATCATTTATTATGGCGTCAGCCATAGCCATAGCATCCGGCTTATCCGCCTCAGTTGTCATAAACCAACGAGGAGGAATATCGTCGGAGCTGTACACCATAGCACTACGTTGAAGATCGTACAGAGCTTTATTAACTTCTCGCTTCTCCATATTAAGTTGTCTAGTTAGTTGTACAGCAGTAACTCCTTCAAGTCCAATGTTTTTAATAGCCTCACATACAATCTCTGCGTCAGAACGCTCGTCAATATAGATCTTAGACATTTTTAGAGAGAACTACCGCAACTAGTAATAAAACTAATCTATTTTATCATTTTTTTATTCATCATCTTCTGGTGGTTCATCGTTCCTATCGAATGTGACTCTGATTAACCCATCATCTATAGGTGATGCTGGTTCTGGAGATTCTGGAGGAGATGGATTATTATCTGGAAGAATCTCTGTTATTTCCTTGTTTTTATGTATCGATTGCGTTGTAACATTAAGATTGCGAAATGCTCTAAATTTGGGAGGCTTGAAGTGTTGTTTGCAATCTCTACACGCGTGTCTAACTAATGGAGGTTCATCAGCGGCTCTAGTTTGAATCATCATCGGTGTAGTATTCCTACTTTTACAGTTAGGACACGGTGTATTGTATTTCTCGTTGAGAACGTTAAAGTAATCATTGTAACTCACATCCTTTATTTTATCTATATTGTATTCTACTCCTTTCTTAATGCATTTTATACCGAATAAGAGATAGCGAAGGAATTCTTTTTCGGTACCGCTAGTACCCTTAATCATGTCACATAGTGTTTTATATTCCAAATTTGTGGCAATGGACGGTTTATTTCTATACGATAGTTTGTTTCTAGAATCCTTTGAGTATTCTATACCAATATTATTCTTTGATTCGAATTTAGTTTCTTCGATATTGGATTTTGTATTACCTATATTCTTGATGTAGTACTTTGATGATTTTTCCATGGCCCATTCTATTAAGTCTTCCAAGTTGGCATCATCCACATATTGTGATAGTAATTCTCGGATATTAGTAGCGGCTACCGCCATTGATGTTTGTTCATTGGATGAGTAACTACTAATGTATACATTTTCCATTTATAACACGTATGTATTAACTTTGTTCATTTATATTTTTTCATTATTATGTTGATATTAACAAAAGTGAATATATATATGTTAATAATTGTATTGTGGTTATATGGCTACAATTTCATAATGAGCGGAAGTCAGTGTCCGATGATTAATGACGATAGATTTACTCTGAAAAGAAAGTATCAAATCGATAGTGTAGAGTCAACAATGAAAATGGATAAGAAGAGGACAAAGTTTCAAAATAGAGCCAAAATGGTAAAAGAAATAAATCAGACAATAAGAGCAGCACAAACTCATTACGAGACATTGAAACTAGGATACATAAAATTTAAGAAAATGATTAGGACTACTACTTTAGAAGATATAACAACATCTATTCCAAATATTCAGAAAATTTATAAACTATTCTCGGACATTTCAGCCATTGGCAAAGTATCACAGAATCCGAGTAAAATGGCATATGCTTTACTGCTTTACATGTTCCCCAATTTGTTTGGAGATGACCATAGATTCATTCTTTATAGAATGTTTCCAATGAGTAAAATCAAACACAAGATCTTCTCTCCTTTCAAACTTAATCTTATTAGAATATTAGTGGAAGAAAGATTCTATAATAATGAATGCAGATCTAATAAATGGAGAATAATTGGAACACAAGTTGATAAAATGTTGATAGCTGAATCTGATAAATATACAATAGATGCAAGGTATCGCCTAAGACCTATATATAGAATCAAGGGAAAATCTGAAGAAGATACCCTCTTCATCAAACAGATGGTAGACCAATGTGTGACATCCCAGGAATTGGTGGAAAAAGTGTTGAAGATACTGT
			TTAGAGATTTGTTCAAGAGTGGAGAATACAAAGCGTACAGATACGATGATGACGTAGAAAATGGATTCATTGGATTGGATAAACTAAAATTAAACATTGTTCATGATATAGTTGAACCATGTATGCCTGTTCGTAGGCCAGTGGCTAAGATACTGTGTAAAGAAATGGTAAATAAATACTTTGAGAATCCGCTGCATATTATTGGTAAGAATCTTCAAGAGTGCATTGACTTTGTTAGTGAATAGGCATTTCATCTTTCTCCAATACTAATTCAAATTGTTAAATTAATAATGGATATAGTATAAATAGTTATTAGAATAAGAGTGTAGTATCATAGATAAGTATTTACTTTCTTCTATAAAATGGATTTTATTCGTAGAAAGTATCTTATATACACAGTAGAAAATAATATAGATTTTTTAAAGGATGATACATTAAGTAAAGTAAACAATTTTACCCTCAATCATGTACTAGCTCTCAAGTATCTAGTTAGCAATTTTCCTCAACACGTTATTACTAAGGATGTATTAGCTAATACCAATTTTTTTGTTTTCATACATATGGTACGATGTTGTAAAGTGTACGAAGCGGTTTTACGACACGCATTTGATGCACCCACGTTGTACGTTAAAGCATTGACTAAGAATTATTTATCGTTTAGTAACGCAATACAATCGTACAAGGAAACAGTGCATAAACTAACACAAGATGAAAAATTTTTAGAGGTAGCCGAATACATGGAAGAATTAGGAGAACTTATAGGGGTAAATTATGACTTAGTTCTTAATCCATTATTTCACGGAGGGGAACCCATCAAAGATATGGAAATCATTTTTTTAAAACTGTTTAAGAAAACAGACTTTAAAGTTGTTAAAAAATTAAGTGTTATAAGATTACTTATTTGGGCTTACCTAAGCAAGAAAGATACAGGTATAGAGTTTGCGGATAATGATAGACAAGATATATATACTCTATTTCAACACACTGGTAGAATAGTCCATAGCAATCTAACAGAAACGTTTAGAGATTATATCTTTCCCGGAGATAAGACTAGCTATTGGGTGTGGTTAAACGAAAGTATAGCTAATGATGCAGATATCGTTCTTAATAGACCCGCCATTACCATGTATGATAAAATTCTTAGTTATATATACTCTGAGATAAAACAGGGACGTGTTAATAAAAACATGCTTAAGTTAGTTTATATCTTTGAGCCTGAAAAAGATATCAGAGAACTTCTGCTAGAAATCATATATGATATTCCTGGAGATATCCTATCTATTATTGATGCAAAAAACGACGATTGGAAAAAATATTTTATTAGTTTTTACAAAGCTAATTTTATTAACGGTAATACATTTATTAGCGATAGAACGTTTAACGAGGATTTATTCAGAGTTGTTGTTCAAATAGATCCTGAATATTTTGATAATGAACGAATTATGTCTTTATTCTCTACGAGTGCTGTGGAAATTAAACGATTTGATGAGTTAGATATTAATAACAGTTATATATCTAATATAATTTATGAGGTGAACGATATCACATTAGATACAATGGATGATATGAAGAAGTGCCAAATCTTTAACGAGGATACATCGTATTATGTTAAGGAATACAATACATACCTGTTTTTGAACGAGACGGATCCCATGGTCATAGAGAACGGAATACTAAAGAAACTGTCATCTATAAAATCCAAGAGTAGACGACTGAACTTGTTTAGCAAAAACATTTTAAAATATTATTTAGACGGACAATTGGCTCGTCTAGGTCTTGTGTTAGATGATTATAAAGGAGACTTGTTAGTTAAAATGATAAACCATCTCAAGTTTGTGGAGGATGTATCAGCATTCGTTAGATTTTCTACAGATAAAAACCCTAGTGTTCTTCCATCGCTAATCAACACTATTTTAGCTAGTTATAATATTTCCATCATTGTCCTATTTCAAAAGTTTTTAAGAGATAATCTATATCATGTAGAAAAATTCTTGGATAAA
			AGCATCCATCTAACCAAGACGGATAAGAAATATATACTTCAATTGATAAGGCACGGCAGATCATAGAACAAACCAAATATATTATTAATAATTTGTATATACATAGATATAATTATCACATATTAAAATTCACACATTTTTGATAAATGGGAACTACTGCAACAATTTAGACTCCCACCAAATTAATGAATAAAGAGAATGCAGAAATGATTTTGGAAAAATTGTTGATCATATAGTTATGTATATTAGTGACGAATCAAGAGATGAAAATAATCCTGAATATATTGATTTTCGTAACAGATACGGAGACTATAGATCTTTCATTATAAAAAGTGATCACGGGTTTGTAAAGATCATGCAGAGAAAAGTTCTCCAAAAACACAACAAATGATAATCAAACACATCTACGAACAATATCTTATTTCGGTATCTGAAGTACTATTAAAACCTATGATATCCATGGGTGACATAATTACATATAACGGATGTAAAGACAATAAATGGATGCTAGAACAACTCTCTACCCTATAACAATCTCCACGTATGGAACTCATGTAGCATAGGTAATGTAACGCGTATATTTTATACATTTTTTAGTTATCTGATGAAAGATAAACTAGATATATAAATAATCCCATTCTAATACTTTAACATGTGTATTACATGCATCTTATTAGAATATTAACCTAACTAAAAGACATAATATAAAAACTTATTACATAGTTGATAAAAAGCGGTAGGCTATAAATATTATGGCAGCAGTCGTTCCGCGTTTTGATGACGTGTACAAAAATGCACAGCGAAGAATTCTAGATCAAGAAACATTTTTTAGTAGAGGTCTAGGTAGACCGTTAATGAAGAACACATATTTGTTTGATAATTACGCGTATGGATGGATACCAGAAACGGCAATTTGGAGTAGTCGATACGCAAACCTAGATGCAAGTGACTATTATCCCATTTCGTTGGGATTACTTAAAAAGTTTAAGTTTCTCATGTCTCTATATAAAGGTCCTATTCCAGTATACGAAGAAAAAGTAAATACTGAATTCATAGCCAATGGATCGTTCTCTGGTAGATACGTATCATATCTTCGAAAGTTTTCTGCTCTTCCAACAAACGAGTTTATTAGTTTTTTGTTACTGACTTCCATTCCAATCTATAATATCTTGTTCTGGTTTAAAAATACTCAGTTTGATATTACTAAACACACATTATTCAGATACGTCTATACAGATAATGCCAAACACCTGGCATTGGCTAGGTATATGCATCAAACAGGAGACTATAAGCCTTTGTTTAGTCGTCTCAAAGAGAATTATATATTTACCGGTCCCGTTCCAATAGGTATCAAAGATATAGATCACCCTAATCTTAGTAGAGCAAGAAGTCCATCCGACTATGAGACATTAGCTAATATTAGTACTATATTGTACTTTACCAAGTATGATCCGGTATTAATGTTTTTATTGTTTTACGTACCTGGGTATTCAATTACTACAAAAATTACTCCAGCAGTAGAGTATCTAATGGATAAACTGAAACTAACAAAGAACGATGTACAACTGTTGTGAATATTTTATGCTTCGTAAAATGTAGGTCTTGAACCAAACATTCTTTCAAAGAATGAGATACATAAAACTTTATTATCCAATAGATTGACTATTTCGGACGTCAATCGTTTAAAGTAAACTTCGTAAAATATTCTTTGATCACTACCGAGTTTAAAACTTCTATCGATAATTGTTTCATATGTTTTAATATTTACAAGTTTTTTGGTCCATGGTACATTAGCCGGACAAATATATGCAAAATAATATCGTTCTCCAAGTTCTATAGTCTCTGGATTATTTTTATTATATTCAGTAACCAAATACATATTAGGGTTATCTGCGGATTTATAATTTAAGTGATGCATTCGACTCAACATAAATAATTCTAGAGGAGACGATCTACTATCAAATTCGGATCGTAAATCTGTTTCTAAAGAACGGAGAATA
			TCTATACATACCTGATTAGAATTCATCCGTCCTTCAGACAACATCTCAGACAGTCTGGTCTTGTATATCTTAATCATATTCTTATGAAACTTGGAAACATCTCTTCTAGTTTCACTAGTACCTTTATTAATTCTCTCAGGTACAGATTTTGAATTCGATGATGTCGAGTATTTCATCGTTGTATATTTCTTCTTCGATTGCATAATCAGATTCTTATATACCGCCTCAAACTCTATTTTAAAATTATTAAACAATACTCTACTATTAATCAGTCGTTCTAATTCCTTTGCTATTTCTATGGACTTATCTACATCTTGACTGTCTATCTCTGTAAACACGGAGTCGGTATCTCCGTACACGCTACGAAAACGAAATCTGTAATCTATAGGCAACGATGTTTTCACAATCGGATTAATATCTCTATCGTCCATATAAAATGGATTACTTAATGGATTGGCAAACCGTAACATACCGTTAGATAACTCTGCTCCATTTAGTACCGATTCTAGATACAAGATCATTCTACGTCCTATGGATGTGCAACTCTTAGCCGAAGCGTATGAGTATAGAGCACTATTTCTAAATCCCATTAGACCATATACTGAGTTGGCTATGATCTTGTACGTATACTGCATGGAATCATAGATGGCCTTTTCAGTTGAACTGGTAGCCTGTTTTAGCATCTTTTTATATCTGGCTCTCTCTGCCAAAAATGTTCTTAATAGTCTAGGAATGGTTCCTTCTATTGATCTATCGAAAATTGCTATTTCAGAGATGAGGTTAGGTAGTCTAGGTTCACAATGAACCGTAATATATCTAGGCGGTGGATATTTCTGAAGCAAGAGCTGATTATTTATTTCTTCTTCCAATCTATTGCTACTAACAACGACACCGACTAATGTTTCCGGAGATAGATTTCCAAAGATACACACATTAGGATACAGACTGTTATAATCAAAGATTAATACATTATTACTAAACATTTTTTGTTTTGGAGCAAATACCTTACCGCCTTCATAAGGAAACTTTTGTTTTGTTTCTGATCTAACTAAGATAGTTTTAGTTTCCAACAATAGCTTTAACAGTGGACCCTTGATGACTGTACTCGCTTTATATTCGAATACCATGGATTGAGGAAGCACATATGTTGACGCACCCGCGTCTGTTTTTGTTTCTACTCCATAATACTCCCACAAATACTGACACAAGCAAGCATCATGAATACAGTATCTAGCCATATCTAAAGCTATGTTTAGATTATAATCCTTATACATCTGTGCTAGATCAACGTCATCCTTTCCGAACGATAATTTATACGTATCATTTGTTAAAGTGGGACATGATAGTACAACTTTGAATCCATTTTCCCAAATATCTTTATGAATTACTTTACATATAATATCATCAACCGTCACATAATTACCTGTGGTTAAAACCTTTGCAAATACAGCGGCTTTGCCTTTAGCGTCCGTAGTATCGTCACCGATGAACGTCATTTCTCTAACTCCTCTATTTAATACTTTACCCATGCAACTAAACGCGTTCTTGGATATAGAATCCAATTTGTACGAATCCAATTTTTCAGATTTTTGAATGAATGAATACAGATCAAAAAATATAGTTCCATTATTGTTATTAACGTGAAACGTAGTATTGGCCATGCCACCTACCCCCTTGTGACTAGACTGATTTCTCTCATAAATACAGAGATGTACAGCTTCCTTTTTGTCTGGAGATCTAAAGATAATCTTCTCTCCGGTTAATAATTCTAGACGATTAGTAATATATCTCAGATCAAAGTTATGTCCGTTAAAGGTAACAATATAGTCGAACGTTAGTTCCAACAATTGTTTAGCTATTTGTAGCAAAACTATTTCAGAACACAGAACTAGTTCTCTCTCATAATCCATTTCCATCAGTGACTGTATCCTCAAACATCCTCTATCGACGGCTTCTTGTATTTCCTGTTCCGTTAACATCTCTTCATTAATAAGCGTAAA
			CAATAATCGTTTACCACTTAAATCGATATAACAGTAACTTGTATGAGAGATTGGGTTAATAAATACAGAAGGAAACTTCTTATCGAAGTGACACTCTATATCTAGAAATAAGTACGATCTTGGGATATCGAATCTAGGTATTTCTTTAGCGAAACAGTTACGTGGATCGCCACAATGATAACATCCATTGTTAATCTTTGTTAAATATTGATCGTCCAACGAATAACATCCGTCTGGAGATATCCCGTTAGAAATATAAAACCAACTAATATTGAGAAATTCATCCATAGTGGCGTTTTGTATGTTGCGTTTCTTTGGCTCTTCTATTAACCACATATCTGCGACGGAGCATTTTCTATCTTTAATATCTAGATTATAACTTATTGTCTCGTCAATGTCTATAGTTCTCATCTTTCCCATTGGCCTCGCATTAAATGGAGGAGGAGCCAATGACTGATATATTTCGTCTGTCACTACGTAATAAAAGTAATGAGGAAATCGTATAAATACTGTCTCGCCATTTCGACATCTGGATTTCAGATATAAAAATCTGTTTTCACCATGACTTTCGAACCAATTAATACACCGAACATCCATTTCTAGAATTTAGAAATATATTTTCATTTAAATGAATCCCAAACATTGGGGAAGAGCCGCTTGGACCATTATTTTTATAGTACTTTCACAAGCGGGTTTAGACGGCAACATAGAAGCGTGTAAACGAAAACTATATACTATAGTCAGCACTCTTCCATGTCCTGCCTGCAGACGACACGCAACTATCGCTATAGAGGACAATAATATTATGTCTAGCAATGATCTAAATTATATTTATTATTTTTTCATCAGATTATTTAACAATTTGGCATCTGATCCCAAATACGCAATCGATGTGTCAAAGGTTAAACCTTTATAAACTTAACCCATTATAAAACTTATGATTAGTTACGACTGAAATAACCGCATGATTATTTTTTGGTATAATTCTACACGGCATAGTTTCTGTAACTATGAATTCTACCCCCGTTACATTTGTATAATCTTTAACAAACAGTAAGGGCTCGTCAAATACGTAAAACTCATTACTTACGATAGAAATAGATCCCTTATCACACTTAAAATAAAAAATATCCTTATCCTTTACCACCAAATAAAATTCTGATTGGTCGATGTGAATGTATTCACTTAACAATTCCACAAATTTATTTATTAACTCCGAGGCACATACATCGTCGGTATTTTTTATGACAAACTTTACTCTTCCAGCATCCGTTTCTAAAAAAATATTAACGAGTTCCATTTATATCATCCAATATTATTGAAATGACGTTGATGGACAGATGATGCAAATAAGAAGGTACAATACCTTTGTCTACCATCTCCTTCAATTCATGCTCTATTTTGTCATTAACTTTAATGTGTGAAAACAGTACGCCACATGCTTCCATAACAGTGTGTAACACTTTTAATACGAAATGTCTGATGGCGACATAATTGTCCAAAACTGCCAATCTATAATAGATGGTGGCCACAATATATTCTATGATGGTATTGAAGAAGATAACAACCTTGGCATATTGATCATTTAGTACGGACATGGTATCAACAGATAGCTTGAATGAAAGAGACTCAGTAATCGGAATAAGTGTTTTCTCGATAGAGTGTCCGTATACCAACATGTCTGATATTTTGATGTATTTCATCAAATTGTTTAGTTTTCTCTTTTTATCCTCATTAAACAGCATTTCTGTTAATGGACCCCAACATCTTTGACCGATTAAGTTTTGATTGATTCTTCCATGTAAGGCGTATCTAGTCAGATCGTATAATCTAGCCAACAATCCATCGTCGGTGTTTAGGTCACATCGTATACTTTTTAATTCTCTATAGAAGAGAGACACACACCTGGAACAATTACAGACAGTAATTTCTTTATTATCTACAGATGTAAGATACTTGAAGACATTCCTATGATGATGTAGAATTTTTGATAACACTGT
			ATTGATGGTATCTGTTACCATAATACCTTTTATGGCGGACAGTGTCAGAGCACAGGATTTCCAATCTTTTGCAATTTTTAGTACCATTATCTTTGTTTTGATATCTATATTAGATAGCATGGTGCGTCTGACAACACAGGGATTAAGACGAAAAGATGAAATGATTCTATCTACATCTTCAATAGATACCTTGCTATTTTTTCTGGCATTATCTATATGTGAGAGAATATCCTCTAGAGAATCAGTATCCTTTTTGATAATAGTGGATCTCAATGACATGGGACGTCTAAACCTTCTTATTTTATCACCTGTTTGCATGGTGATTTGTCTGCTTTCTTTTAACATGATGTAATCTCTAAATTCATTGGCAAATTGTCTATATCTAAAATCATAATATGAGATGTTTACCTCTACAAATATCTGTTCGTCCAATGTTAGAGTATCTACATCAGTCTTGTATTCCAAATTAAACATGGCAACGGATTTAATTTTATATTCCTCTATTAGGTCCTTGTCGACAATAACAGAGTGCAGATAATCATTTAATCCGTCGTACATGGTTGGAAGATGCGCATTAACAAAATCTTTAATTGTCTTGATGAAGGTGGGACTATATCTAACATCTTGATTAATAAAATTTATAACATTTTCCATAGGATACTTTGTAACTAGCTTTATACACATCTCTTCATCTGTAAGTTTAGACAGAATATCGTGAACAGGTGGTATATTATATTCATCAGATATACGAAGAATAATGTTCAAATCTAGATTGTTTAATATATTATATAGATGTAGTGTAGCTCCTACAGGAATATCTTTAACTAAGTCAATTATTTCATCAACCGTTAGATCTATTTTAAAGTTAATCATATAGGCATTGATTTTTAAAAGGTATGTAGCCTTGATTACATTCTCATTAATTAACCATTCCAAGTCACTATGTGTAAGAAGATTATATTCTATCATAAGCTTGACTACATTTAGTCCCGACACCATCAAAGAATTTTTATGATATAAGGAAACAGCTTTTAGGTACTCATCTACTCTACAAGAATTCTGTAGAGCCTTAATGATATCGGCGACGTTTATTATTTTAGGAGGAAAGAACCTAACATTAAGGATATCGGAATTAATAGCTTCCAGATACAGTGATTTTGGCAATAGTCCGTGTAATCCATAATCCAGTAACACGAGCTGGTGCTTGCTAGACACCTTTTCAATGTTTAATTTTTTTGAAATAAGCTTTGATAAAGCCTTCCTTGCAAATTCCGGATACATGAACATGTCGCCGACATGAATGAGTATTTTTTTTCAGTATTTTATATTTTTCTTAACAAGTTCTCAATACACCAATAGATGATAGAATATCACCCAATGCGTCCATGTTGTCTATTTCCAACAGGTCGCTATATCCACCAATAGAAGTTTTCCCAAAAAATATTCTAGGAACAGTTCTACCACCAGTAATTTGTTCAAAATAGTCGTGCAATTTATTTTCGGGTTTAAATTCTTTAATATCGACAATTTCATACGCTCCTCTTTTGAAACTAAACTTATTTAGAATATCCAGTGCGTTTCTACAAAAAGGACATGTAAACTTGACAAAAATTGTAACTTTGTTATTGGTCAACCTTTGTTGTACAAATTCCTCGGCCATTTTAATATTTAAGTGATATAAAAACTATCTCGACTTATTTAACTCTTTAGTCGAGATATATGGACGCAGATAGCTATATGATAACCAACTACAGAAGGCGAACGCTATAAAAAACATAATTACGACGAGCATATTTATAAATATTTTTATTCAGCATTACTTGATATAGTAATATTAGGCACAGTCAAACATTCAACCACTCTCGATACATTAACTCTCTCATTTTCTTTAACAAATTCTGCAATATCTTCGTAAAAAGATTCTTGAAACTTTTTAGAATATCTATCGACTTTAGATGAAATAGCGTTCGTCAACATACTATGTTTTGTATACATAAAGG
			CGCCCATTTTAACAGTTTCTAGTGACAAAATGCTAGCGATCCTAGGATCCTTTAGAATCACATAGATTGACGATTCGTCTCTCTTAGTAACTCTAGTAAAATAATCATACAATCTAGTACGCGAAATAATATTATCCTTGACTTGAGGAGATCTAAACAATCTAGTTTTGAGAACATCGATAAGTTCATCGGGAATGACATACATACTATCTTTAATAGAACTCTTTTCATCCAGTTGAATGGACTCGTCCTTAACCAACTGATTAATAAGATCTTCTATTTTATCATTTTCCAGATGATATGTATGTCCATTAAAGTTAAATTGTGTAGCGCTTCTTTTTAGTCTAGCAGCCAATACTTTAACATCACTAATATCAATATACAAAGGAGATGATTTATCGACGGTATTAAGAATTCGTTTTTCAACATCCGTCAAAACCAATTCCTTTTTGCCTGTATCATCCAGTTTGCCATTCTTTGTAAAGAAATTATTTTCTACTAGACTATTAATAAGACTGATAAGGATTCCTCCATAATTGCACAATCCAAACTTTTTTACAAAACTAGACTTTACGAGATCTACAGGAATGCGTACTTCAGGTTTCTTAGCTTGTGATTTTTTCTTTTGTGGACATTTTCTAGTGACCAACTCATCTACCATTTCATTGATTTTAGCAGTGAAATAAGCTTTCAATGCACGGGCACTGATACTATTAAAAACGAGTTGATCTTCAAATTCCACCATTTAAGTTCACCAAACAACTTTTAAATACAAATATATCAATAGTAGTAGAATAAGAACTATAAAAAAAATAATAATTAACCAATACCAACCCCAACAACCGGTATTATTAGTTGATGTGACAGTTTTCTCATCACTTAGAACAGATTTAACAATTTCTATAAAGTCTGTCAAATCATCTTCCGGAGAACCCATAAATACACCAAATATAGCGGCGTACAACTTATCCATTTATACATTGAATATTGGCTTTTCTTTATCACTATCTTCATCATATTCATCATCGATATCAACAAGTCCCAAATTACGAGCCAAATCTTCTTCTACATTTTCAGTCATTGATACACGTTCACTATCTCCAGAGAGTCCGATAACGTTAGCCACCACTTCTCTATCAATGATTAGTTTCTTAAGTGCAAATGTAATTTTTGTTTCAGTTCCGGATCTATAGAAAACTACAGGTGTGATAATTGCCTTGGCTAATTGTCTTTCTCTTTTACTGAGTGATTCTAGTTCACCTTCTATAGATCTGAGAATGGATAATTCTCCAGTCGAAACATATTCTACCATGGCTCCGTTTAATTTGTTAATGAAGATGGATTCATCCTTAAATGTTTTCTCTGTAATAGTTTCCACCAAAAGACTATGCAAAGAATTTGGAATGCGTTCCTTGTGCTTAATGTTTCCATAGACAGCTTCTAGAAGTTGATACAACATAGGACTAGCCGCGGTAACTTTTATTTTTAGAAAGTATCCATCACTTCTATCTTGTTTAGATTTATTTTTATAAAGTTTAGTCTCTCCTTCCAACATAATAAAAGTGGAAGTCATTTGACTAGATAAACTATCAGTAAGTTTTATAGAGATAGATGAACAATTAGCGTATTGAGAAGCATTTAGTGTGACGTATTCGATACATTTTGCATTAGATTTACTAATCGATTTTGTATACTCTATAACACCCGCACAAGTCTGTAGAGAATCGCTAGATGCTGTAGGTCTTGGTGAAGTTTCAACTCTCTTTTTGATTACCTTACTCATGATTAAACCTAAATAATTATACTTTGTAATATAATGATATATATTTTCACTTTATCTCATTTGAAAATAAAAATGTTTTTGTTTAACCGCTGCATGATGTACAGATTTCGGAATCACAAACCACCAGTGGTTTTATTTTATCCTTGTCCAATGTGAATTGAATGGGAGCGGATGCGGGTTTCGTACGTAGATAGTACATTCCCGTTTTTAGACCGAG
			ACTCCATCCGTAAAAATGCATACTTGTTAGTTTGGAATAACTCGGATCTGCTATATGGATATTCATAGATTGACTTTGATCGATGAAGGCTCCCCTGTCTGCAGCCATTTTTATGATCGTCTTTTGTGGAATTTCCCAAATAGTTTTATAAACTTGCTTAATATCTTCTGGAAGGTTTGTATTCTGAATAGATCCACCATCTACCATAATCCTATTCTTGATCTCATCATTCCATAATTTTCTCTCGGTTAAAACTCTAAGGAGATGCGGATTAACTACTTGAAATTCTCCAGACAATACTCTCCGAGTGTAAATATTACTGGTATACGGTTCCACAGACTCATTATTTCCCAAAATTTGAGCAGTTGATGCAGTCGGCATAGGTGCCACCAATAAACTATTTCTAAGACCGTATGTTCTGATTTTATCTTTTAGAGGTTCCCAATTCCAAAGATCCGACGGTACAACATTCCAAAGATCATATTGTAGAATACCGTTACTGGCGTACGATCCTACATATGTATCGTATGGTCCTTCCTTCTCAGCTAGTTCACAACTCGCCTCTAATGCACCGTAATAAATGGTTTCGAAGATCTTCTTATTTAGATCTTGTGCTTCCAGGCTATCAAATGGATAATTTAAGAGAATAAACGCGTCTGCTAATCCTTGAACACCAATACCGATAGGTCTATGTCTCTTATTAGAGATTTCAGCTTCTGGAATAGGATAATAATTAATATCTATAATTTTATTGAGGTTTCTGACAATTACTTTGACCACATCCTTCAGTTTGAGAAAATCAAATTGTCCATCTATTACAAACATGTTCAATGCAATAGATGCCAGATTACAAACGGCTACCTCATTAGCATCCGCATATTGTATTATCTCAGTGCAAAGATTACTACACTTGATGGTTCCTAAATTTTGTTGATTACTCTTTTTGTTACACGCATCCTTATAAAGAATGAATGGCGTACCAGTTTCAATCTGGGATTCTATAATCGCTTTCCAGACGACACGAGCCTTTATTATAGATTTGTATCTCTTTTCTCTTTCGTATAGTGTATACAATCGTTCAAACTCGTCTCCCCAAACATTGTCCAATCCAGGACATTCATCCGGACACATCAACGACCACTCTCCGTCATCCTTCACTCGTTTCATAAAGAGATCAGGAATCCAAAGAGCTATAAATAGATCTCTGGTTCTATGTTCCTCGTTTCCTGTATTCTTTTTAAGATCGAGGAACGCCATAATATCAGAATGCCACGGTTCCAAGTATATGGTCATAACTCCAGGCCGTTTGTTTCCTCCCTGATCTATGTATCTAGCGGTGTTATTATAAACTCTCAACATTGGAATAATACCATTGGATGCACCATTGGTCCCGGAGATATAGCTTCCACTGGCACGAATATTACTAATTGATAGACCTATCCCCCCTGCCATTTTAGAGATTAATGCGCATCGTTTTAACGTATCATAGATGCCCTCTATACTATCATCCATCATGTTAAGTAGAAAACAGCTAGACATTTGGTGACGACTAGTTCCCGCATTAAATAAGGTAGGAGAAGCGTGCGTAAACCATTTTTCAGAAAGTAGATTGTACGTCTCGATAGCTGAGTCTATATCCCATTGATGAATTCCTACTGCGACACGCATTAACATGTGCTGAGGTCTTTCAACGATCTTGTTGTTTATTTTCAGCAAGTAGGATTTTTCCAAAGTTTTAAAACCAAAATAGTTGTATGAAAAGTCTCGTTCGTAAATAATAACTGAGTTGAGTTTATCCTTATATTTGTTAACTACATCCATGGTAATACTTGAAATAATCGGAGAATGTTTCCCATTTTTAGGATTGACATAGTTAAATAAATCCTTCATCACTTCACTAAATAGTTTTTTTGTTTCTTTGTGTAGATTTGATACGGCTATTCTAGCGGCTAGAATGGCATAATCCGGATGTTGTGTAGTACAAGTGGCTGCTATTTCGG
			CTGTCAGAGTGTCCAATTCTACCGTTGTTACTCCATTATATATTCCTTGGATAACCTTCATAGCTATTTTAATAGGATCTATATGATCAGTGTTTAAGCCATAACATAATTTTCTAATACGAGATGTGATTTTATCAAACATGACATTTTCCTTGTATCCATTTCGTTTAATGACAAACATTTTTGTTGGTGTAATAAAAAAATTATTTAACTTTTCATTAATAGGGATTTGATGTACGTAGCGTACAAAATTATCGTTCCTGGTATATAGATAAAGAGTCCTATATATTTGAAAATCGTTACGGCTCGATTAAACTTTAATGATTGCATTGTGAATATATCATTAGGATTTAACTCCTTGACTATCATGGCGGTGCCAGAAATTACCATCAAAAGCATTAATACAGTTATACCGATCGCAGTTAGAACGGTTATAGCATCCGCCATTTATATCTAAAAATTAGATCAAAGAATATGTGACAAAGTCCTAGTTGTATACTGAGAATTAACGAAACAATGTTTCTTACATATTTTTTTCTTATTAGTAACTGACTTAATAGTAGGAACTGGAAAGCTAGACTTGATTATTCTATAAGTATAAATACCCTTCCAAATAATATTCTCTTTGATAAAAGTTCCAGAAAATGTAGAATTTTTTAAAAAGTTATCTTTTGCTATTACCAAGATTGTGTTTAGACGCTTATTATTAATATGAGTGATAAAATCCACACCGCCTCTAGATATAGCTTTTATTTCCACATTAGATGGTAAATCCAATAGTGAAACTATCTTTTTAGGAATGTATGGACTCGCGTTTAGAGGAGTGAACGTCTTAGGCGTCGGAAAGGATGATTCATCAAACGAATAAACAATTTCACAAATGGATGTTAATGTATTAGTAGGAAATTTTTTGACGCTAGCGGAATTGAAAATTCTAATGGATGATGTTCTACCTATTTCATCAGATAACATGTTAATTTCCGACATCAATGGTTTTAATATTTCGATAATATACGGTAATCTCTCTTTCGGACTTATATAGCTTATTCCACAATACGAGTCATTATATACTCCAAAAAACAAAATAACTAGTATAAAATCTGTATCGAATGGGAAAAACGAAATTATCGACATAGGTATAGAATCCGGAACATTGAACGTATTAATACTTAATTCTTTTTCAGTGGTAAGAACTGATAGGTTATTGACATTGTATGGTTTTAAATATTCTATAACTTGAGACTTGATAGATATTAATGACGAATTGAAAATTATTTTTATCACCACGTGTGTTTCAGGATCGTCATCGATACCCGTCAACCAACCAAACGGAGTAAAATAAATATCATTAATATATGCTCTAGATATTAGTATTTTTATTAATCCTTTGATTATCATCTTCTCGTACGCGAATGATTCCATGATCAAGAGTGATTTGAGAACATCCTCCGGAGTATTAATGGGCTTAGTAAACAGTCCATCGTTGCAATAATAAAAGTTATCCAAGTTAAAGGATATTATGCATTCGTTTAAAGATATTACCTCATCTGACGGAGACAATTTTTTGGTAGGTTTTAGAGACTTTGAAGCTACTTGTTTAACAAAGTTATTCATCGTCGTCTACTATTCTATTTAATTTTGTAGTTAATTTATCACATATCACATTAATTGACTTTTTGGTCCACTTTTCCATACGTTTATATTCTTTTAATCCTGCGTTATCCGTTTCCGTTATATCCAGGGATAGATCTTGCAAGTTAAATAGAATGCTCTTAAATAATGTCATTTTTTTATCCGCTAAAAATTTAAAGAATGTATAAACCTTTTTTAGAGATTTGAAACTCTTAGGTGGTGTCCTAGTACACAATATCATAAACAAACTAATAAACATTCCACATTCAGATTCCAACAGTTGATTAACTTCCACATTAATACAGCCTATTTTCGCTCCAAATATACATTCGAAAAATCTGAATAAAACATCAATGTCGCAATTTGTA
			TTATCCAATACAGAATGTCTGTGATTCGTGTTAAAACCATCGGAGAAGGAATAGAAATAAAAATTATTATAGTGGTGGAATTCAGTTGGAATATTGCCTCCGGAGTCATAAAAGGATACTAAACATTGTTTTTTATCATAAATTACACATTTCCAATGAGACAAATAACAAAATCCAAACATTACAAATCTAGAGGTAGAACTTTTAATTTTGTCTTTAAGTATATACGATAAGATATGTTTATTCATAAACGCGTCAAATTTTTCATGAATCGCTAAGGAGTTTAAGAATCTCATGTCAAATTGTCCTATATAATCCACTTCGGATCCATAAGCAAACTGAGAGACTAAGTTCTTAATACTTCGATTGCTCATCCAGGCTCCTCTCTCAGGCTCTATTTTCATCTTGACGACCTTTGGATTTTCACCAGTATGTATTCCTTTACGTGATAAATCATCGATTTTCAAATCCATTTGTGAGAAGTCTATTGCCTTAGATACTTTTTCCCGTAGTCGAGGTTTAAAGAAATACGCTAACGGTATACTAGTAGGTAACTCAAAGACATCATATATAGAATGATAACGCGTCTTTAACTCATCGGTTAACTCTTTCTTTTGATTGAGTTCGTCGCTACTATTGGGTCTGCTCAGGTGCCTCGACTCTACTAGTTCCAACATCATACCAATAGGAATACAAGACACTTTGCCAGCGGTTGTAGATTTATCATATTTCTCCACTACATATCCGTTACAATTTGTTAAGAATTTAGATACATCTATATTGCTACATAATCCAGCTAGTGAATATATATGACATAATAAATTGGTAAATCCTAGTTCTGGTATTTTACTAATTACTAAATCTGTATATCTTTCCATTTATCATGGAAAAGAATTTACCAGATATCTTCTTTTTTCCAAACTGCGTTAATGTATTCTCTTACAAATATTCACAAGATGAATTTAGTAATATGAGTAACATGGAACGTGATAGTTTCTCTTTGGCGGTGTTTCCAGTTATAAAACATAGATGGCATAACGCACACGTTGTAAAACATAAAGGAATATACAAAGTTAGTACAGAAGCACATGGAAAAAAAGTATCTCCTCCATCACTAGGAAAACCCTCACACATAAACCTAACCGCGAAGCAATATATATACAGTGAACACACAATAAGCTTTGAATGTTATAGTTTTCTAAAATGTATAACAAATGCAGAAATTAATTCGTTCGATGAGTATATATTAAGAGGACTATTAGAAGCTGGTAATAGTTTACAGATATTTTCCAATTCCGTAGGTAAACGAACAGATACTATAGGTGTACTAGGGAATAAGTATCCATTTAGCAAAATTCCATTGGTCTCATTAACTCCTAAAGCACAACGAGAGATATTTTCAGCATGGATTTCTCATAGACCCGTAGTTTTAACTGGAGGAACCGGAGTGGGTAAGACGTCACAGGTACCCAAGTTATTGCTTTGGTTTAATTATTTATTTGGTGGATTCTCTACTCTAGATAAAATCACTGACTTTCACGAAAGACCAGTCATTCTATCTCTTCCTAGGATAGCTTTAGTTAGATTGCATAGCAATACCATTTTAAAATCATTGGGATTTAAGGTACTAGATGGATCTCCTATTTCTTTACGGTACGGATCTATACCGGAAGAATTAATAAACAAACAACCAAAAAAATATGGAATTGTATTTTCTACCCATAAGTTATCTCTAACAAAACTATTTAGTTATGGCACTCTTATTATAGACGAAGTTCATGAGCATGATCAAATAGGAGATATTATTATAGCAGTAGCGAGAAAGCATCATACGAAAATAGATTCTATGTTTTTAATGACTGCCACGTTAGAGGATGACAGGGAACGGCTAAAAGTATTTTTACCTAATCCCGCATTTATACATATTCCTGGAGATACACTGTTTAAAATTAGCGAGGTATTTATTCATAATAAGATAAATCCATCTTCCAGAATGGCAT
			ACATAGAAGAAGAAAAGAGAAATTTAGTTACTGCTATACAGATGTATACTCCTCCTGATGGATCATCTGGTATAGTCTTTGTGGCATCCGTTGCACAGTGTCACGAATATAAATCATATTTAGAAAAAAGATTACCGTATGATATGTATATTATTCATGGTAAGGTCTTAGAAATAGACAAAATATTAGAAAAAGTGTATTCATCGCCTAATGTATCGATAATTATTTCTACTCCTTATTTGGAATCCAGCGTTACTATACACAATGTTACTCACATTTATGATATGGGTAGAGTTTTTGTTCCCGCTCCTTTTGGAGGATCACAACAATTTATTTCTAAATCTATGAGAGATCAACGAAAAGGAAGAGTAGGAAGAGTTAATCCTGGTACATACGTCTATTTCTATGATCTGTCTTATATGAAGTCTATACAGCGAATAAATTCAGAATTTCTACATAATTATATATTGTACGCTAATAAGTTTAATTTAACACTTCCCGAAGATTTGTTTATAATCCCTACAAATTTGGATATTCTATGGCGTACAAAGGAATATATAGACTCGTTCGATATTAGTACAGAAACATGGAATAAATTATTATCCAATTATTATATGAAGATGATAGAGTATGCTAAACTTTATGTACTAAGTCCTATTCTCGCTGAGGAGTTGGATAACTTTGAGAGGACGGGAGAATTAACTAGTATTGTACAAGAAGCCATTTTATCTCTAAATTTACGAATTAAGATTTTAAATTTTAAACATAAAGATAATGATACGTATATACACTTTTGTAAAATATTATTTGGTGTCTATAACGGAACAAACGCTACTATATATTATCATAGACCTCTAACGGGATATATGAATATGATTTCAGATACTATATTTGTTCCTGTAGATAATAACTAAAAATCAAACTCTAATGACCACATCTTTTTTTAGAGATGAAAAATTTTCCACATCTCCTTTTGTAGATATGACTAAACATTTTGCAGAAAAAAGTTTATTAGTGTTTAGATAATCGTATACTTCATCAGTGTAGATAGTAAATGTGAACAGATAAAAGGTATTCTTGCTCAATAGATTGGTAAATTCCATAGAATATATTAATCCTTTTTTCTTGAGATCCCACATCATTTTAACCAGAGAAGTTTTATCCAATAATTTACCTCGTACTATACCACATACAAAACTAGATTTTGTAGTGACGTCGTACCTGGCATTCCTACCAAACAAAATTTTACTTTTAGTTTTTTTAGAAAATTCTAAGGTAGAATCTCTATTTGTCAATATGTCATCTATGGAATTACCACTAGCAAAAAATGATAGAAATATATATTGATACATCGCAGCTGGTTTTGATCTACTATATTTTAAAAACGAATCAGATTCCATAATTGCCTGTATATCATCAGCTGAAAAACTATGTTTTACACGTATTCCTTCGGCATTTCTTTTTAATGATATATCTTGTTTAGACAATGATAAAGTTATCATGTCCATGAGAGACGCGTCTCCGTATCGTATAAATATTTCATTAGATGTTAGACGCTTCATTAGGGGTATACTTCTATAAGGTTTCTTGATTAGCCCATCATTTGTTGCGTCAAGAACTACTATCGGATGTTGTTGGGTATCTCTAGTGTTACACATGGCCTTACTAAAGTTTGGGTAAATAACTATGATATCTCTATTAATTATAGATGTATATATTTCATTCGTCAAGGATATTAGTATCGACTTGCTATCGTCATTAATACGTGTAATGTAATCATATAAATCATGCGATAGCCAAGGAAAATTCAAATAGATGTTCATCATATAATCATCGCTATAATTCATATTAATACGTTGACATTGACTAATTTGTAATATAGCCTCGCCACGAAGAAAGCTCTCGTATTCAGTTTCATCAATAAAGGATACCGTTAAATATAACTGGTTGCCGATTGTCTCATAGTCTATTAAGTGGTAAGTTTCGTACAAATACAGAAT
			CCCTAAAATATTATCTAATGTTGGATTAATCTTTACCATAACTGTATAAAATGGAGACGGAGTCATAACTATTTTACCGTTTGTACTTACTGGAATAGATGAAGGAATAATCTCCGGACATGCTGGTAAAGACCCAAATGTCTGGTTGAAGAAATCCAATGTTCCGGGTCCTAATCTCTTGACAAAAATTACGATATTCGATCCCGATATCCTTTGCATTCTATTTACCAGCATATCCCGAACTATATTAAGATTATCTATCATGTCTATTCTCCCACCGTTATATAAATCGCCTCCGCTAAGAAACGTTAGTATATCCATACAATGGAATACTTCATTTCTAAAATAGTATTCGTTTTCTAATTCTTTAATGTGAAATCGTATACTAGAAAGGGAAAAATTATCTTTAAGTTTTCCGTTAGAAAAGAACCACGAAACTAATGTTCTGATTGCGTCTGACTCCGTCGCTGAATTAATGGATTTACACCAAAAACTCATATAACTTCTAGATGTAGAAGCATTAGCTAAAAAAATAGTAGAATCAAAGGATATAAGTAGATGTTCCAACAAGTGAGCAATTCCCAAAATTTCATCTATATCATTCTCAAATCCGAAATTAGAAATTCCCAAGTAGATATCTTTTTTCATCCGATCATTAATAAAAATACGAACTTTATTCGGTAAGACGATCATTTACTAAGGAGTAAAATAGGAAGTAATGTTCGTATATCGTTATCATCGTATAAATTAAAGGTGTGTTTTTTACCATTAAGTGACATTATAATTTTACCAATATTGGAATTATAATATAGGTATATTTGCGCACTTGCGACAGTTGATGCATCGGTAAATATAGCTGTATCTAATGTTCTAGTCGGTATTTCATCATTTCGCTGTATAATAATAGCGTTTTCTCTATCTGTTTCCATTACAGCTGCCTGAAGTTTATTGGTCGGATAATATGTAAAATAATAAGAAATACATACAAATAACAAAAATAAAATAAAATATAATAAAGATGCCATTTAGAGATCTAATTTTGTTCAACTTGTCCAAATTCCTACTTACAGAAAATAAGGAATCGTTGGAGATAGTGTCTTCCTTATGTAGAGGATTTGAAATATCTTATGATGACTTGATAACTTACTTTCCAGATAGAAAATATCATAAATATATTTATAAAGTATTTGAACATGTAGATTTATCGGAGGAATTAAGTATGGAATTCCATGATACAACTCTGCGAGATTTAGTCTATCTTAAATTGTATAAGTATTCCAAGTGTATACGACCGTGTTATAAATTAGGAGATAATCTAAAAGGCATAGTTGTTATAAAGGACAGAAATATATATATTAGAGAAGCAAATGATGACTTGATAGAATATCTCCTCAAGGAATACACTCCTCAGATTTATACATATTCTAATGAGCACGTTCCCATAGCTGGTTCAAAATTAATTCTTTGCGGATTTTCTCAAGTTACATTTATGGCGTATACAACGTCTCATATAACAACAAATAAAAAGGTAGATGTTCTCGTTTCCAAAAAATGTATAGATAAACTAGTCGATCCAATAAATTATCAAATACTTCAAAATTTATTTGATAAAGGAAGCGGAACAATAAACAAAATACTCAGGAAGATATTTTATTCGGTAACCGGTGGCCAAACTCCATAATTTGCTTTTTCTATTTCGGATTTTAGAATTTCCAAATTCACCAGCGATTTATCTGTTTTGGTGAAATCCAAGGATTTATTAATGTCCACAAATGCCATTTGTTTTGTCTGTGGATTGTATTTGAAAATGGAAACGATGTAGTTAGATAGATGCGCTGCAAAGTTTCCTATTAGGGTTCCGCGCTTTACGTCACCTAGCATACTTGAATCACCATCCTTTAAAAAAAATGATAAGATATCAACATGGAGTATATCATACTCTGATTTTAATTCTTCTACTGCCTCACTGACATTTTCACAAATACTACAATACGGTTTAC
			CGAAAATAATCAGTACGTTCTTCATTTATGGGTATCAAAAACTTAAAATCGTTACTGCTGGAAAATAAATCACTGACGATATTAGATGATAATTTATACAAAGTATACAATGGAATATTTGTGGATACAATGAGTATTTATATAGCCGTCGCCAATTGTGTCCGAAACTTAGAAGAGTTAACTACGGTATTCATAAAATACGTAAACGGATGGGTAAAAAAGGGAGGGCATGTAACCCTTTTTATCGATAGAGGAAGTATAAAAATTAAACAAAACGTTAGAGACAAAAGACGTAAATATTCTAAATCAACCAAGGACAGAAAAATGTTAGAATTAGAAAAGTGTACATCCAAAATACAAAATGTTACCGGATTTATGGAAGAAGAAATAAAGGCAGAAATACAATTAAAAATCGATAAACTCACATTTCAAATATATTTATCTGATTCTGATAACATAAAAATATCATTGAATGAGATACTAACACATTTCAACAATAATGAGAATGTTACATTATTTTATTGTGATGAACGAGATGCAGAATTTGTTATGTGTCTAGAGGCTAAAACATATTTCTTTACCACAGGAGAATGGCCGTTGATAATAAGTACCGATCAGGATACTATGCTATTTGCGTCTGTTGATAATCATCCTAAGATGATAAAAAACTTAACTCAACTGTTTAAATTTGTTCCATCTGCAGAGGATAACTATTTAGCAAAATTAACGGCGTTAGTGAATGGATGTGATTTCTTTCCTGGACTCTATGGGGCATCTATAACACCCACCAACTTAAACAAAATACAATTGTTTAGTGATTTTACAATCAATAATATAGTCACTAGTTTGGCAATTAAAAATTATTATAGAAAGACTAACTCTACCGTAGACGTGCGTAATATTGTTACGTTTATAAACGATTACGCTAATTTAGACGATGTCTACTCGTATATTCCTCCTTGTCAATGCACTGTTCAAGAATTTATATTTTCCGCATTAGATGAAAAATGGAACGATTTTAAATCATCTTATTTAGAGACCGTTCCGTTACCCTGTCAATTAATGTACGCGTTAGAACCACGTAAGGAGATTGATGTTTCAGAAGTTAAAACTTTATCATCTTATATAGATTTCGAAAATACTAAATCAGATATCGATGTTATAAAATCTATATCCTCGATCTTTGGATATTCTAACGAAAACTGTAACACGATAGTGTTTGGCATCTATAAGGATAATTTACTACTGAGTATAAATAGTTCATTTTACTTTAACAATAGTCTGTTAATAACCAATACTAAAAGTGATAATATAATAAATATAGGTTACTAGATTAAAAATGGTTTTCCAAGTAGTGTGCTCTACATGCGGTAAAGATATTTCTCACGAACGATATAAATTGATTATACGAAAAAAATCATTAAAGGATGTACTCGTTAGTGTAAAGAACAAATGTTGTAGGTTAAAATTATCTACACAAATAGAACCTCAACGTAACTTAACAGTGCAACCTCTATTGGATATAAACTAATATGGATCCGGTTAATTTTATCAAGACATATGCACCTAGAGGTTCTATTATTTTTATTAATTATACTATGTCATTAACAAGTCATTTAAATCCATCGATAGAAAAACATGTGGGTATTTATTATGGTACGTTATTATCGGAACACTTGGTAGTTGAATCAACATATAGAAAAGGAGTTCAAATAGTCCCATTGGATAGTTTTTTTGAAGGATATCTTAGTGCAAAAGTATACATGTTAGAGAATATTCAAGTTATGAAAATAGCAGCTGATACGTCATTAACTTTACTGGGTATTCCATATGGATTTGGTCATAATAGAATGTATTGTTTTAAATTGGTAGCTGAATGTTATAAAAATGCCGGTATTAATACATCATCTAAACGAATATTGGGCAAAGATATTTTTCTAAGCCAAAACTTCACAGATGATAATAGATGGATAAAGATATATGATTCTAATAATTTAACA
			TTTTGGCAAATTGATTACCTTAAAGGGTGAGTTAATATGCATAACTACTCCTCCGTTGTTTTTTCCCTCGTTCTTTTTCTTAACGTTGTTTGCCATCACTCTCATAATGTAAAGATATTCTAAAATGGTAAACTTTTGCATATCGGACGCAGAAATTGGTATAAATGTTGTAATTGTATTATTTCCCGTCAATGGACTAGTCACAGCTCCATCAGTTTTATATCCTTTAGAGTATTTCTCACTAGTGTCTAGCATTTTAGAGCATTCCATGATCTGTTTATCATTGATATTGGCCGGAAAGATAGATTTTTTATTTTTTATTATATTACTATTGGCAATTGTAGATATAACTTCTGGTAAATATTTTTCTACCTTTTCAATCTCTTCTATTTTCAAGCCGGCTATATATTCTGCTATATTATTGCTAGTATCAATACCTTTTCTGGCTAAGAAGTCATATGTGGTATTAACTATATCAGTTTTAACTGGTAGTTCCATTAGCCTTTCCACTTCTGCAGAATAATTAGAAATTGGTTCTTTACCAGAAAATCCAGCTACTATAATAGGCTCACCGATGATCATTGGCAAAATCCTATATTGTACCAAATTAATGAGAGCATATTTCATTTCCAATAATTCTGCTAGTTCTTGAGACATTGATTTATTTGATGAATCTAGTTGGTTCTCTAGATACTCTACCATTTCTGCCGCATACAATAACTTGTTAGATAAAATCAGGGTTATCAAAGTGTTTAGCGTGGCTAGAATAGTGGGCTTACATGTATTAAAGAATGCGGTAGTATGAGTAAACCGTTTTAACGAATTATATAGTCTCCAGAAATCTGTGGCGTTGCATACATGAGCTGAATGACATCGAAGATTGTCCAATATTTTTAATAGCTGCTCTTTGTCCATTATTTCTATATTTGACTCGCAACAATTGTAAATACCATTAATCACTGATTCCTTTTTTGATGCCGGACAATAGCACAATTGTTTAGCTTTGGACTCTATGTATTCAGAATTAATAGATATATCTCTCAATACAGATTGTACTATACATTTTGAAACTATGTCAAAAATTGTAGAACGACGCTGTTCTGCAGCCATTTAACTTTAAATAATTTACAAAAATTTAAAATGAGTATCCGTATAAAAATCGATAAACTGCGCCAAATTGTGGCATATTTTTCAGAGTTCAGTGAAGAAGTGTCTATAAATGTAGACTCAACGGATGAGTTAATGTATATTTTTGCCGCCTTGGGCGGATCTGTAAACATTTGGGCCATTATACCTCTTAGTGCATCAGTGTTCTACCGCGGAGCCGAAAATATTGTGTTTAATCTTCCGGTGTCCAAGGTAAAATCGTGTTTGTGTAGTTTTCACAATGATGCCATCATAGATATAGAACCTGATCTGGAAAATAATCTAGTAAAACTTTCTAGTTATCATGTAGTAAGTGTCGATTGTAACAAGGAACTGATGCCTATTAGGACAGATACTACTATTTGTCTAAGTATAGATCAAAAGAAATCTTACGTGTTTAATTTTCACAAGTATGAAGAAAAATGTTGTGGTAGAACCGTCATTCATCTAGAATGGTTGTTGGGCTTTATTAAGTGTATTAGTCAGCATCAGCATTTGACTATTATGTTTAAAGATGACAATATTATTATGAAGACTCCTGGTAATACTGATGCTTTTTCCAGGGAATATTCTATGACTGAATGTTCTCAAGAACTACAAAAGTTTTCTTTCAAAATAGCTATCTCGTCTCTCAACAAACTACGAGGATTCAAAAAGAGAGTCAATGTTTTTGAAACCAGAATCGTAATGGATAATGACGATAACATTCTAGGAATGTTGTTTTCGGATAGAGTTCAATCCTTTAAGATCAACATCTTTATGGCGTTTTTAGATTAATACTTTCAATGAGATAAATATGGGTGGCGGAGTAAGTGTTGAGCTCCCTAAACGGGATCCGCCTCCGGGAGTACCCA
			CTGATGAGATGTTATTAAATGTTGATAAAATGCATGACGTGATAGCTCCCGCTAAGCTTTTAGAATATGTGCATATAGGACCACTAGCAAAAGATAAAGAGGATAAAGTAAAGAAAAGATATCCAGAGTTTAGATTAGTTAATACAGGACCCGGTGGTCTTTCGGCATTATTAAGACAATCGTATAATGGAACCGCACCCAACTGCTGTCACACTTTTAATCGTACTCATTATTGGAAGAAGGATGGAAAGATATCAGATAAGTATGAAGAGGGTGCAGTATTAGAATCGTGTTGGCCAGACGTTCACGATACCGGAAAATGCGATGTTAATTTATTTGACTGGTGTCAGGGGGATACGTTCGATAGAAACATATGCCATCAGTGGATCGGTTCAGCATTTAATAGGAGTGATAGAACTGTAGAGGGTCAACAATCGTTAATAAATCTGTATAATAAGATGCAAACATTATGTAGTAAAGATGCTAGTGTACCAATATGCGAATCATTTTTGCATCATTTACGCGCACACAATACAGAAGATAGCAAAGAGATGATCGATTATATTCTAAGACAACAGTCTGCGAACTTTAAACAGAAATATATGAGATGTAGTTATCCCACTAGAGATAAGTTAGAAGAGTCATTAAAATATGCGGAACCTCGAGAATGTTGGGATCCAGAGTGTTCGAATGCCAATGTTAATTTCTTACTAACACGTAATTATAATAATTTAGGACTTTGTAATATTGTACGATGTAATACCAGCGTGAACAACTTACAGATGGATAAAACTTCCTCATTAAGATTGTCATGTGGATTAAGCAATAGTGATAGATTTTCTACTGTTCCCGTCAATAGAGCAAAAGTAGTTCAACATAATATTAAACACTCGTTCGATCTAAAATTGCATTTGATTAGTTTATTATCTCTCTTGGTAATATGGATACTAATTGTAGCTATTTAAATGGGTGCCGCGGCAAGCATACAGACGACGGTGAATACACTCAGCGAACGTATCTCGTCTAAATTAGAACAAGAAGCGAATGCTAGTGCTCAAACAAAATGTGATATAGAAATCGGAAATTTTTATATCCGACAAAACCATGGATGTAACCTCACTGTTAAAAATATGTGCTCTGCAGATGCGGATGCTCAGTTGGATGCTGTGTTATCAGCCGCTACAGAAACATATAGTGGATTAACACCGGAACAAAAAGCATACGTACCAGCTATGTTTACGGCTGCGTTAAACATTCAGACGAGTGTAAACACTGTTGTTAGAGATTTTGAAAATTATGTGAAACAGACTTGTAATTCTAGCGCGGTCGTCGATAACAAATTAAAGATACAAAACGTAATTATAGATGAATGTTACGGAGCCCCAGGATCTCCAACAAATTTGGAATTTATTAATACAGGATCTAGCAAAGGAAATTGTGCCATTAAGGCGTTGATGCAATTGACGACTAAGGCCACTACTCAAATAGCACCTAGACAAGTTGCTGGTACAGGAGTTCAGTTTTATATGATTGTTATCGGTGTTATAATATTGGCAGCGTTGTTTATGTACTATGCCAAGCGTATGCTGTTCACGTCCACCAATGATAAAATCAAACTTATTTTAGCCAATAAGGAAAACGTCCATTGGACTACTTACATGGACACATTCTTTAGAACTTCTCCAATGGTTATTGCTACCACGGATATACAAAACTGAAAATATATTGATAATATTTTAATAGATTAACATGGAAGTTATCGCTGATCGTCTAGATGATATAGTGAAACAAAATATAGCGGATGAAAAATTTGTAGATTTTGTTATACACGGTCTAGAGCATCAATGTCCTGCTATACTTCGGCCATTAATTAGGTTGTTTATTGATATACTATTATTTGTTATAGTAATTTATATTTTTACGGTACGTCTAGTAAGTAGAAATTATCAAATGTTGTTGGCGTTATTGGCGCTAGTCATCTCATTAACTATTTTTTATTA
			CTTTATACTATAATAGTACTAGACTGACTTCTAACAAACATCTCACCTGCCATAAATAAATGCTTGATATTAAAGTCTTCTATTTCTAACACTATTCCATCTGTGGAAAATAATACTCTGACATTATCGCTAATTGACACATCGGTGAGTGATATGCCTATAAAGTAATAATCTTCTTTGGGCACATATACCAGTGTACCAGGTTCTAACAACCTATTTACTGGTGCTCCTGTAGCATACTTTTTCTTTACCTTAAGAATATCCATCGTTTGCTTGGTCAATAGCGACAGGTGATTTTTTATCAACCATTCAAAAAAGTAATTGGAGTGTTCATATCCTCTACAGGCTATTGTCTCATGACCGTGTATGAAATTTAAGTAACACGACTGTGGTAGATTTGTTCTATAGAGCCGGTTGCCGCAAATAGATAGAACTACCAATATGTCTGTACAAATGTTAAACATTAATTGATTAACAGAAAAAACAATGTTCGTTCTGGGAATAGAAACCAAATCAAAACAAAATTCATTAGAATATATGTCACGTTTATACATCGAATATAAAATAACTACAGTTTGAAAAATAACAGTATCATTTAAACATTTAACTTGCGGGGTTAATCTCACAACTTTACTGTTTTTGAACTGTTCAAAATATAGCATAGATCCGTGAGAAATACGTTTAGCCGCCTTTAATAGAGGAAATCCCACCGCCTTTTTGGATCTTACCAACGACGATAGTTCTGACCAGCAACTCATTTCTTCATCATCCACCTGTTTTAACATATAATAGGCAGGAGATAGATATCCGTCATTGCAATATTCCTTCTCGTAGGCACACAATCGAATATTGATAAAATCTCCATTCTCTTCTCTGCATTTATTATCTTGTCTTGGTGGTGGGCTAGGCTGTAGTCTTGGTCTATTATTACCATCGTTGTTGAATCTATTTCTGTCATTAAATCTTTCATTTCTTCCTGGTATATTTTTATTACCTCGCTTGGTTGGATTTTTGTCTATATTATCGTTTGTAACATCGGTACGGGTATTCATTTATCACAAAAAAAACTTCTCTAAATGAGTCTACTGCTAGAAAACCTCATCGAAGAAGATACCATATTTTTTGCAGGAAGTATATCTGAGTATGATGATTTACAAATGGTTATTGCCGGTGCAAAATCCAAATTTCCAAGATCTATGCTTTCTATTTTTAATATAGTACCTAGAACAATGTCAAAATATGAGTTGGAGTTAATTCATAACGAGAATATCACAGGGGCAATGTTTACCACAATGTATAATATAAGAAACAATTTGGGTTTAGGTGATGATAAACTAACTATTGAAGCCATTGAAAACTATTTCTTGGATCCTAACAATGAGGTTATGCCTCTTATTATTAATAATACGGATATGACGGCCGTCATTCCTAAAAAAAGTGGTAGGAGAAAGAATAAGAACATGGTTATCTTCCGTCAAGGATCATCACCTATCTTGTGTATTTTCGAAACTCGTAAAAAGATTAATATTTATAAAGAAAATATGGAATCCGCATCGACTGAGTATACACCTATCGGAGACAACAAGGCTTTAATATCTAAATATGCGGGAATTAATGTCCTGAATGTGTATTCTCCTTCCACATCCATGAGATTGAATGCCATTTACGGATTCACCAATAAAAATAAACTAGAAAAACTTAGTACTAATAAGGAACTAGAATTGTATAGTTCTAGCCCTCTTCAAGAACCCATTAGGTTAAATGATTTTCTGGGACTATTGGAATGTGTTAAAAAGAATATTCCTCTAACAGATATTCCGACAAAGGATTGATTACTATAAATGGAGAATGTTCCTAATGTATACTTTAATCCTGTGTTTATAGAGCCCACGTTTAAACATTCTTTATTAAGTGTTTATAAACACAGATTAATAGTTTTATTTGAAGTATTTGTTGTATTCATTCTAATATATGTATTTTTTAGATCTGAATTAAATATG
			TTCTTCATGCATAAACGAAAAATACCCGATCCTATTGATAGATTACGACGTGCTAATCTAGCGTGTGAAGACGATAAATTAATGATCTATGGATTACCATGGATAACAACTCAAACATCTGCATTATCAATAAATAGTAAACCGATAGTGTATAAAGATTGTGCAAAGCTTTTGCGATCAATAAATGGATCACAACCAGTATCTCTTAACGATGTTCTTCGCAGATGATGATTCATTTTTTAAGTATTTGGCTAGTCAAGATGATGAATCTTCATTATCTGATATATTGCAAATCACTCAATATCTAGACTTTCTGTTATTATTATTGATCCAATCAAAAAATAAATTAGAAGCTGTTGGTCATTGTTATGAATCTCTTTCAGAGGAATACAGACAATTGACAAAATTCACAGACTCTCAAGATTTTAAAAAACTGTTTAACAAGGTCCCTATTGTTACAGATGGAAGGGTCAAACTTAATAAAGGATATTTGTTCGACTTTGTGATTAGTTTGATGCGATTCAAAAAAGAATCAGCTCTAGCTACCACCGCAATAGATCCTGTTAGATACATAGATCCTCGTCGCGATATCGCATTTTCTAACGTGATGGATATATTAAAGTCAAATAAAGTGAAAAATAATTATTCTTTATTGTCATCATGAACGGCGGGCATATTCAGTTGATAATCGGCCCCATGTTTTCAGGTAAAAGTACAGAATTAATTAGACGAGTTAGACGTTATCAAATAGCTCAATATAAATGCGTGACTATAAAATATTCTAACGATAATAGATACGGAACGGGACTATGGACGCATGATAAGAATAATTTTGAAGCATTGGAAGCAACTAAACTATGCGATGTCTTGGAAGCAATTACAGATTTCTCCGTGATAGGTATTGATGAAGGACAGTTCTTTCCAGACATTGTTGAATTCTGTGAGCGTATGGCAAACGAAGGAAAAATAGTTATAGTAGCCGCACTCGATGGGACATTTCAACGTAAACCGTTTAATAATATCTTGGATCTTATTCCATTATCTGAAATGGTGGTAAAACTAACTGCAGTGTGTATGAAATGCTTTAAGGAGGCGTCCTTTTCTAAACGATTAGGTACAGAAACCAAGATAGAAATAATAGGAGGAATTGATATGTATCAATCGGTGTGTAGAAAGTGTTACATCGACTCATAATATTATATTTTTTATCTAAAAAACTAAAAATAAACATTGATTAAATTTTAATATAATACTTAAAAATGGATGTTGTGTCGTTAGATAAACCGTTTATGTATTTTGAGGAAATTGATAATGAGTTAGATTACGAACCAGAAAGTGCAAATGAGGTAGCAAAAAAACTGCCGTATCAAGGACAGTTAAAACTATTACTAGGAGAATTATTTTTTCTTAGTAAGTTACAGCGACACGGTATATTAGATGGTGCCACCGTAGTGTATATAGGATCTGCTCCCGGTACACATATACGTTATTTGAGAGATCATTTCTATAATTTAGGAGTGATCATCAAATGGATGCTAATTGACGGCCGTCATCATGATCCTATTCTAAATGGATTACGTGATGTGACTCTAGTAACTCGGTTCGTTGATGAGGAATATCTACGATCCATCAAAAAACAACTGCATCCTTCTAAGATTATTTTAATTTCTGATGTGCGATCCAAACGAGGAGGAAATGAACCTAGTACTGAGGATTTACTAAGTAATTACGCTCTACAAAATGTCATGATTAGTATTTTAAACCCCGTAGCGTCTAGTCTTAAATGGAGATGCCCGTTTCCAGATCAATGGATTAAGGACTTTTATATCCCACACGGTAATAAAATGTTACAACCTTTTGCTCCTTCATATTCAGCTGAAATGAGATTATTAAGTATTTATACCGGTGAGAACATGAGACTTACTCGAGTTACCAAATCAGATGCTGTAAATTATGAAAAAAAGATGTATTACCTTAATAAGATAGTTCGCAACAAAGTA
			GTTGTTAACTTTGATTATCCTAATCAGGAATATGACTATTTTCACATGTACTTTATGTTGAGGACCGTATACTGCAATAAAACATTTCCTACTACTAAAGCAAAGGTACTATTTCTACAACAATCTATATTTCGTTTCTTAAATATTCCAACAACATCAACTGAAAAAGTTAGTCATGAACCAATACAATGTAAAGTATCTAGCAAAGATTCTGTGTATAAAAACAGAAATAGCAAGAGATCCGTACGCGGTAATAAATAGAAATGTGCTACTAAGATATACTACCGATATACAGTATAATGATTTAGTTACTTTAATAACCGTTAGACATAAAATTGATTCTATGAAAACTGTGTTTCAGGTATTTAACGAATCATCCATAAATTATACTCCGGTCGATGATGATTACGGAGAACCAATCATTATAACATCGTATCTTCAAAAAGGTCATAACAAGTTTCCTGTAAATTTTCTATACATAGATGTAGTAATATCTGATTTATTTCCTAGCTTTGTTAGACTAGATACTACAGAAACTAATATAGTTAATAGTGTACTACAAACAGGCGATGGTAAAAAGACTCTTCGTCTTCCCAAAATGTTAGAGACGGAAATAGTTGTCAAGATTCTCTATCGTCCTAATATACCATTAAAAATTGTTAGATTTTTCCGCAATAACATGATAACTGGTGTAGAGATAGCCGATAGATCTGTTATTTCAGTCGCTGATTAATCAATTAGTAGAGATGAGATAAGAACATAATAATATATCTTATATCTCGTTTAGAAAAATGCTAATATTAAAATAGCTAACGCTAGTAATCCAATCGGAAGCCATTTGATATCTATAATAGGGTATCTAATTTCCTGATTCAGATAGCGGACAGCTATATTCTCTGTAGCTACTCGTTTGGAATCACAAACATTATTTACATCTAATTTACTATCTGTAATGGAAACGTTTCCCAATGAAATGGTACAATCAGATACATTACATCTTGATATATTTTTTTTTAAAGAGGCTGGTAACAACGCATCGCTTCGTTTACATGGCTCGTACCAACAGTAATAGGGTAATCTTGTATCTATTCCTATCCGTACTATGCTTTTATCAGGATAAATACATTTACATCGTATATCGTCTTTGTTAGCATCACAGAATGCATAAATTTGTTCGTCTGTCATGATAAAAATTTAAAGTGTAAATATAACTATTATTTTTATAGTTGTAATAAAAAGGGAAATTTAATTGTATACCTTTGGTTCTTTAAAAGAAACTGACTTGATAAAAATGGCTGTAATCTCTAAGGTTACGTATAGTCTATATGATCAAAAAGAGATTAATGCTACAGATATTATCATTAGTCATGTTAAAAATGACGACGATATCGGTACCGTTAAAGATGGTAGACTAGGTGCTATGGATGGGGCATTATGTAAGACTTGTGGGAAAACGGAATTGGAATGTTTTGGTCACTGGGGTAAAGTAAGTATCTATAAAACTCATATAGTTAAGCCTGAATTTATTTCAGAAATTATTCGTTTACTGAATCATATATGTATTCACTGCGGATTATTGCGTTCACGAGAACCGTATTCCAACGATATTAACCTAAAAGAGTTATCGGGACACGCTCTTAGGAGATTAAAGGATAAAATATTATCCAAGAAAAAGTCATGTTGGAATAGCGAATGTATGCAACCGTATCAAAAAATTTCTTTTTCAAAGAAAAAGGTTTGTTTCGTCAACAAGTTGGATGATATTAACGTTCCTAATTCTCTCATTTATCAAAAGTTAATTTCTATTCATGAAAAGTTTTGGCCATTATTAGAAATTTATCAATATCCAGCTAACTTATTTTATACAGACTACTTTCCTATCCCTCCGTTGATTATTAGACCGGCTATTAGTTTTTGGATAGATAGTATACCCAAAGAGACCAATGAATTAACTTACTTATTAGGTATGATCGTTAAGAATTGTAACTTGAATGCTGATG
			AACAGGTTATCCAAAAGGCGGTAATAGAATACGATGATATTAAAATTATTTCTAATAACACTACCAGTATCAATTTATCATATATCACATCCGGCAAAAATAATATGATTAGAAGTTATATCGTCGCCCGGCGAAAAGATCAGACCGCTAGATCTGTAATTGGTCCCAGTACATCTATCACAGTTAATGAGGTAGGAATGCCCGCATATATTAGAAATACACTTACAGAAAAGATATTTGTTAATGCCTTTACAGTGAATAAAGTTAAACAACTATTAGCGTCAAACCAAGTTAAATTTTACTTTAATAAACGATTAAACCAATTAACAAGAATACGTCAAGGAAAGTTTATCAAAAATAAAATACATTTATTGCCTGGTGATTGGGTAGAAGTAGCTGTTCAAGAATATACAAGTATTATTTTTGGAAGACAGCCGTCGCTACATAGATACAACGTCATCGCTTCATCTATCAGAGCTACCGAAGGAGATACTATCAAAATATCTCCCGGAATTGCCAACTCTCAAAATGCTGATTTCGACGGAGATGAAGAATGGATGATATTGGAGCAAAATCCTAAAGCCGTAGTTGAACAGAGTATTCTTATGTATCCGACAACGTTACTCAAACACGATATTCATGGAGCCCCCGTTTATGGATCTATTCAAGATGAAATCGTAGCAGCATATTCATTGTTTAGGATACAAGATCTTTGTTTAGATGAAGTATTGAACATCTTGGGGAAATATGGAAGAGAGTTCGATCCTAAAGGTAAATGTAAATTCAGTGGTAAAGATATCTATACTTACTTAATAGGTGAAAAGATTAATTATCCGGGTCTCTTAAAGGATGGCGAAATTATTGCAAACGATGTAGATAGTAATTTTGTTGTGGCTATGAGGCATCTGTCATTGGCTGGACTCTTATCCGATCATAAGTCGAACGTGGAAGGTATCAACTTTATTATCAAGTCATCTTATGTTTTTAAGAGATATCTATCTATTTACGGTTTTGGGGTGACATTCAAAGATTTGAGACCAAATTCGACGTTCACTAATAAATTGGAGGCCATCAACGTAGAAAAAATAGAACTTATCAAAGAAGCATACGCCAAATATCTCAAAGATGTAAGAGACGGAAAAATAGTTCCATTATCTAAAGCTTTAGAGGCGGACTATGTGGAATCCATGTTATCCAACTTAACAAATCTTAATATCAGAGAGATAGAAGAACATATGAGACAAACGCTGATAGATAATCCAGATAATAACCTCCTGAAAATGGCCAAAGCGGGTTATAAAGTAAATCCCACAGAACTAATGTATATTTTAGGTACTTATGGACAACAGAGGATAGATGGCGAACCAGCAGAGACTCGAGTATTGGGTAGAGTCTTACCTTACTATCTTCCAGACTCTAAGGATCCAGAAGGAAGAGGTTATATTCTTAATTCTTTAACAAAAGGATTAACGGGTTCTCAATATTACTTTTCAATGCTGGTTGCAAGATCTCAATCTACTGATATTGTCTGTGAAACATCGCGTACCGGAACACTGGCTAGAAAAATCATTAAAAAGATGGAGGATATGGTGGTCGACGGATACGGACAAGTAGTTATAGGTAATACGCTCATTAAGTACGCCGCCAATTATACCAAAATTCTAGGCTCAGTATGTAAACCTGTAGATCTTATCTATCCAGATGAGTCCATGACTTGGTATTTGGAAATTAGTGCTCTGTGGAATAAAATAAAACAAGGATTCGTTTACTCTCAGAAACAGAAACTTGCAAAGAAGACATTGGCGCCGTTTAATTTCCTAGTATTTGTCAAACCCACCACTGAGGATAATGCTATTAAGGTTAAGGATCTGTACGATATGATTCATAACGTCATTGATGATGTGAGAGAGAAATACTTCTTTACGGTATCTAATATAGATTTTATGGAGTATATATTCTTGACGCATCTTAATCCTTCTAGAATTAGAATTACAAAAGAA
			ACGGCTATCACTATCTTTGAAAAGTTCTATGAAAAACTCAATTATACTCTAGGTGGTGGAACTCCTATTGGAATTATTTCTGCACAGGTATTGTCTGAGAAGTTTACACAACAAGCCCTGTCCAGTTTTCACACTACTGAAAAAAGCGGTGCTGTCAAACAAAAACTTGGTTTCAATGAGTTTAATAACTTGACTAATTTGAGTAAGAATAAGACCGAAATTATCACTCTGGTATCCGATGATATCTCTAAACTTCAATCTGTTAAGATTAATTTTGAATTTGTATGTTTGGGAGAATTAAATCCAAACATCACTCTTCGAAAAGAAACAGATAGATATGTAGTAGACATAATAGTCAATAGATTATACATCAAGAGAGCAGAAATAACCGAATTAGTCGTCGAATATATGATTGAACGATTTATCTCCTTTAGCGTCATTGTAAAGGAATGGGGTATGGAGACATTCATTGAGGACGAGGATAATATTAGATTTACTGTTTATCTAAATTTCGTTGAACCAGAGGAATTGAATCTTAGTAAGTTTATGATGGTTCTTCCGGGTGCCGCCAACAAGGGCAAGATTAGTAAATTCAAGATTCCTATCTCTGATTATACAGGTTATGACGATTTCAATCAAACAAAAAAGCTCAATAAGATGACTGTAGAACTCATGAATCTAAAAGAATTGGGTTCTTTCGATTTGGAGAACGTTAACGTGTATCCTGGAGTATGGAATACATACGATATCTTCGGTATCGAGGCCGCTCGTGGATACTTATGCGAAGCCATGTTAAACACCTATGGAGAAGGTTTCGATTATCTGTATCAGCCTTGTGATCTTCTCGCTAGTTTACTATGTGCTAGTTACGAACCAGAATCAGTTAATAAATTCAAGTTCGGCGCAGCTAGTACTCTTAAGAGAGCTACGTTTGGAGACAATAAAGCATTGTTAAACGCGGCTCTTCATAAAAAGTCAGAACCTATTAACGATAATAGTAGCTGCCACTTTTTTAGCAAGGTCCCTAATATAGGAACTGGATATTACAAATACTTTATCGACTTGGGTCTTCTCATGAGAATGGAAAGGAAACTATCTGATAAGATATCTTCTCAAAAGATTAAGGAGATGGAAGAAACAGAAGACTTTTAATTCTTATCAATAACATATTTTTCTATGATCTGTCTTTTAAACGATGGATTTTCCACAAATGCGCCTCTCAAGTCCCTCATAGAATGATACACGTATAAAAAATATAACATAGGTGATGACTCCTTATTTTTAGACATTAGATATGCCAAAATCATAGCCCCGCTTCTATTTACTCCCGCAACACAATGAACCAACACGGGCTCGTTTCGTTGATCACATTTAGATAAGAAGGCGGTTACGTCGTCAAAATATTTACTAATATCGGTAGTTGTATCATCTACCAACGGTATATGAATAATATTAATATTAGAGTTAGGTAATGTATATTTATCCATCGTCAAATTTAAAACATATTTGAACTTAACTTCAGATGATGGTGCATTCATAGCATTTTTATAATTTCCCAAATACACATTATTGGTTACTCTTGTCATTATAGTGGGAGATTTGGCTCTGCGCATATCTCCAGTTGAACGTAGTAGTAAGTATTTATATAAACTTTTCTTATCCATTTATAACGTACAAATGGATAAAACTACTTTATCAGTAAACGCGTGTAATTTAGAATACGTTAGAGAAAAGGCTATAGTAGGCGTACAAGCAGCCAAGACATCAACACTTATATTCTTTGTTATTATATTGGCAATTAGTGCGCTATTACTCTGGTTTCAGACGTCTGATAATCCAGTCTTTAATGAATTAACGAGATATATGCGAATTAAAAATACGGTTAACGATTGGAAATCATTAACGGATAGTAAAACAAAATTAGAAAGTGATAGAGGTAGACTTCTAGCCGCTGGTAAGGATGATATATTCGAATTCAAATGTGTGGATTTTGGTGCCTA
			TTTTATAGCTATGCGATTGGATAAGAAAACATATCTACCGCAAGCTATTAGGCGAGGTACTGGAGACGCGTGGATGGTTAAAAAGGCGGCAAAGGTTGATCCATCTGCTCAACAATTTTGTCAGTATTTGATAAAACACAAGTCTAATAATGTTATTACTTGTGGTAATGAGATGTTAAATGAATTAGGTTATAGCGGTTATTTTATGTCGCCACATTGGTGTTCCGATCTTAGTAATATGGAATAGTGTTAGATAAATGCGGTAACAAATGTTCCTGTAAGGAACCATAACAGCTTAGATTTAACGTTAAAGATGAGCATAAACATAATAAACAAAATTACAATCAAACCTATAACATTAATATCAAACAATCCAAAAAATGAAATCAGTGGAGTAGTAAATGCGTACATAACTCCTGGATAACGTTTAACAGCTGCCGTTCCTATTCTAGACCAAAAATTTGGTTTCATGTTTTCAAAGCGGTGTTCTGCAACAAGACGAGGATCGTGTTCTACGTATTTGGCAGAGTTATCCATTATTTGCCTGTTAATCTTCATTTCGTTTTCGATTCTGGCTATTTCAAAATAAAATCCCGATGATAGACCTCCAGACTTTATAATTTCATCTACAATGTTCAGCGCCGTAGTAACTCTAATAATATAGGCTGACAAGCTAACATCATACCCTCCTGTATATGTGAATATGACATGATTTTTGTCCATTACTAGCTCGGTTTTAACTTTATTGCCTGTAATAATTTCTCTCATCTGTAGGATATCTATTTTCTTGTCATGCATTGCCTTTAAGACTGGACGAAGAAACGTAATATCCTCAATAACGTTATCATTTTCTACAATAACTACATATTCTACCTTTTTATTTTCTAACTCGGTAAAAAATTTAGAATCCCATAGGGCTAAATGTCTAGCGATATTTCTTTTCGTTTCCTCTGTACACATGGTGTTACAAAACCCTGAAAAGAAGTGAGTATACTTGTCATCATTTCTAATGTTTCCTCCAGTCCAGTGTATAAACGCATAATCCTTGTAATGATCTGGATCATCCTTGACTATCACAACATTTCTTTTTTCTGGCATAACTTCGTTGTCCTTCACATCATCGAACTTCTGATCATTAATATGCTCATGAAGATTAGGAAATGTTTCTGATGGAGGTCTATCAATAACTGGCACAACAATAACAGGAGTTTTATTCACAGTCGCCATTTAGTTATTGAAATTAATCATATACAACTCTCTAATACGAGTTATATTTTCGTCTATCCATTGTTTCACATTGACATATTTCGACAAAAAGATATAAAATGCGTATTCCAATGCTTCTCTGTTTAATGAATTACTAAAATATACAAACACGTCACTGTCTGGCAATAAATGATATCTTAGAATATTGTAACAATTTATTTTGTATTGCGCATGTTCGTGATCTATGAGTTCTTCTTCGAATGGCATAGGATCTCCGAATCTGAAAATGTATAAATAGGAGTTAGAATAATAATATTTGAGAGTATTGGTAATGTACAAACTTTTTAGCGGTATAATTAGTTTTTTTCTCTCGATTTCTATTTTTAGATGTGATGGAAAAATGACTAATTTTGTAGCATTAGTATCATGAACTCTAATCAAAATCTTAATATCTTCGTCACACGTTAGCTCTTTGAACTGTTTAAGAGATGCATCAGTTGGTTCCACGGATGGAGTAGGTGCAACAATTTTTTGTTCGACATATGTATGTACTGGAGCCATTGTCTTAACTATAATGGTGCTTGTATCGAAAAACTTTAATGTAGATAGCGGAAGCTCTTCGCCGCGACTTTCTACGTCGTAATTAGGTTCTAATGCCGATCTTTGAATGGATACTAGTTTTCTAAGTTCTAATGTGATTCTCTGAAAATGTAAATCCAATTCCTCCGGCATTATAGATGTGTATACATCGGTAAATAAAACTATAGTATCCAACGATCCCTTCTCGCAAATTC
			TAGTCTTAACCAAGAAATCGTATATAACTACGGAAATGGCGTATTTAAGAGTGGATTCTTCTACCGTTTTGTTCTTGGATTTCATATAAGAAACTATAAAGTCCGCACTACTGTTAAGAATGATTACTAACGCAACTATATAGTTTAAATTAAGCATCTTGGAAACATAAAATAACTCTGTAGACGATACTTGACTTTCGAATAAGTTTGCAGACAAACGAAGAAAGAACAGACCTCTCTTAATTTCAGAAGAAAACTTTTTTTCGTATTCCTGACGTCTAGAGTTTATATCAATAAAAAAGTTAAGAATTAGTCGGTTAATGTTGTATTTCATTACCCAAGTTTGAGATTTCATAATATTATCAAAAGACATGATAATATTAAAGATAAAGCGCTGACTATGCACGAAATAGCTATATGGTTCGCTCAAGAATATAGTCTTGTTAAACGTGGAAACGATAACTGTATTTTTAATTACGTCAGCTGCATCTAAATTAAATATAGGTATATTTATTCCACACACTCTACAATATGCCACACCATCTTCATAATAAATAAATTCATTAGCAAAGTTATTAATTTTAGTGAAATAGTTAGCGTCAACTTTCATAGCTTCCTTCAATCTAATTTGATGCTCACACGGTGCGAATTCCACTTTAACATCTCTTTTCCATGCCTCAGGTTCATCGATCTCTATAATATCTAGTTTCTTGCGTTTAATAAACACGGGTTCGTCTTTCGCAATGAGGTCTGTATAGTAACTATGTAAATGATAACTAGATAGAAAGATGTAGCTATATAGATGACGATCCTTTAAGAGAGGTATGATAACTTTACCCCAATCAGATAAACTATTGTTATGGTCTTCGGAAAAAGAATTTTTATAAATTTTTCCAGTATTTTCCAAATATACGTACTTGACATCTAAAAAATCCTTAATGATAATAGGAATGGATAATCCGTCTATTTTATAAAGAAATACATATCGCACATTATACTTTTTTTTGGAAATGGGAATACCGATGTGTCTACATAAATATGCAAAGTCTAAATATTTTTTAGAGAATCTTAATTGGTCCAAATTCTTTTCCAAGTACGGTAATAGATTTTTCATATTGAACGGTATCTTCTTGATTTCTGGTTCTAATTCCGCATTAAATGATGAAACTAAGTCGCTATTTTTATAACTAACGATTACATCACCTCTAACATCATCATTTACCAGGATACTGATCTTCTTTTGTCGTAAATACATGTCTAATGTGTTAAAAAAAAGATCATACAAGTTATACGTCATTTCATCTGTAGTATTCTTGTCATTGAGTGATAAACTTGTGCTAATCTCTTCTTTAACAGTCTGTTCAAATTTATATCCTATATACGAAAAAATAGCAACCAATGTTTGATCATTCGCGTCAATATTCTGTTCTATTGTAGTGTATAACAATCTTATATCTTCTTCCGTGATAGCTGATACGTTATAAAGGTTGATAACGAAAATATTTTTATTTCGTGAGATAAAGTCATCGTAGGATTTTGGACTTATATTCGCGTCTAGTAGATATGCTTTTATTTTTGGAATAATCTCAATTAGAATAGTCTCTTTAGAGTCCATTTAAAGTTACAAACAACTAGGAAATTGGTTTATAATGTATAATTTTTTTAGTTTTTATAGATTCTTTATTCTATACTTAAAAAATGAAAATAAATACAAAGGTTCTTGAGGGTTGTGTTAAATTGAAAGCGAGAAATAATCATAAATTATTTCATTATCGCGATATCCGTTAAGTTTGTATTGTAATGGCGTGGTCAATTACGAATAAAGCGGATACTAGTAGTTTCACAAAGATGGCTGAAATTAGAGCTCATCTAAGAAATAGCGCTGAAAATAAAGATAAAAACGATGATATTTTCCCGGAAGATGTAATAATTCCATCTACTAAGCCCAAAACCAAACGAGCCACTACTCCTCGTAAACCAGCGGCTACTAAACGATCAAC
			CAAAAAGGATAAAGAAAAGGAGGAAGTGGAAGAAGAAGTAGTTATAGAGGAATATCATCAAACAACTGAAGAAAATTCTCCACCTCCGTCATCATCTCCTGGAGTCGGCGACATTGTAGAAAGCGTGACCGCTGTAGAGCTTGATGATAGCAACGGGATGATAATGACGATAATGAACCTATGGTACAAGTTGAAGCTGGTAAAGTAAATCATAGTGCTAGAAGCGATCTCTCTGACCTAAAGGTGGCTACCGACAATATTGTTAAAGATCTTAAGAAAATTATTACTAGAATCTCTGCAGTATCGACTGTTCTAGAGGATGTTCAAGCAGCTGGTATCTCTAGACAATTTACTTCTATGACTAAATCTATTACAACACTATCTGATCTAGTCACCGAGGGAAAATCTAAAGTTGTTCGTAAAAAAGTTAAAACTTGTAAGAAGTAAATGCGTGCACTTTTTTATAAAGATGGTAAACTGTTTACCGATAATAATTTTTTAAATCCTGTATCAGACAATAATCCAGCGTATGAGGTTTTGCAACATGTTAAAATTCCTACTCATTTAACAGATGTAGTAGTATATGAACAAACGTGGGAGGAGGCGTTAACTAGATTAATTTTTGTGGGAAGTGATTCAAAAGGACGTAGACAATACTTTTACGGAAAAATGCATGTACAGAATCGCAACGCTAAAAGAGATCGTATTTTTGTTAGAGTATATAACGTTATGAAACGAATTAATTGTTTTATAAACAAAAATATAAAGAAATCATCCACAGATTCCAATTATCAGTTGGCAGTTTTTATGTTAATGGAAACTATGTTTTTTATTAGATTTGGTAAAATGAAATATCTTAAGGAGAATGAAACAGTAGGGTTATTAACACTAAAAAATAAACACATAGAAATAAGTCCCGATAAAATAGTTATCAAGTTTGTAGGAAAGGACAAAGTTTCACATGAATTTGTTGTTCATAAGTCTAATAGACTATATAAACCGCTATTGAAACTGACGGATGATTCTAGTCCCGAAGAATTTCTGTTCAACAAACTAAGTGAACGAAAGGTATACGAATGTATCAAACAGTTTGGTATTAGAATCAAGGATCTCCGAACGTATGGAGTCAATTATACGTTTTTATATAATTTTTGGACAAATGTAAAGTCCATATCTCCTCTTCCATCACCAAAAAAGTTAATAGCGTTAACTATCAAACAAACTGCTGAAGTGGTAGGTCATACTCCATCAATTTCAAAAAGAGCTTATATGGCAACGACTATTTTAGAAATGGTAAAGGATAAAAATTTTTTAGATGTAGTATCTAAAACTACGTTCGATGAATTCCTATCTATAGTCGTAGATCACGTTAAATCATCTACGGATGGATGATATAGATCCTTACACAAATAATTACAAAACCGATAAATGGAAATGGATAAGCGTATGAAATCTCTCGCAATGACCGCTTTCTTTGGAGAGCTAACCACATTAGATATTATGGCATTAATAATGTCTATATTTAAACGCCATCCAAACAATACCATTTTTTCAGTGGATAAGGATGGTCAGTTTATGATTGATTTCGAATACGATACTTATAAGGCTTCTCAATATTTGGATTTGCCCCTTACTCCGATATCTGGAGATGAATGCAAGACTCACGCATCGAGTATAGCCAAACAATTGGCGTGTGTGGACATTATTAAAGAGGATATTAGCGAATATATCAAAACTACACCCCGTCTTAAACGATTTATAAAAAAATACCGCAATAGATCAGATACTCGTATCAGTCAAGATACAGAAAAGCTTAAAATAGCTCTAGCTAAAGGCATAGATTACGAATATATAAAAGACGCTTGTTAATAAGTAAATGAAAAAAAACTAGTCGTTTATAATAAAACACGATATGGATGCCAACGTAGTATCATCTTCCACTATCGCGACATATATAGACGCTTTAGCAAAGAATGCTTCGGAATTAGAACAGGGTTCTA
			CCGCATACGAAATAAATAATGAATTGGAACTAGTATTTATTAAGCCGCCATTGATTACTTTGACAAATGTAGTAAATATCTCCACGATTCAGGAATCGTTTATTCGATTTACCGTTACTAATAAGGAAGGCGTCAAAATTAGAACTAAGATTCCATTATCTAAGGTACATGGTCTAGATGTAAAAAATGTACAGTTAGTAGATGCTATAGATAACATAGTTTGGGAAAAGAAATCATTAGTGACGGAAAATCGTCTTCACAAAGAATGCTTGTTGAGACTATCAACAGAGGAACGCCATATATTTTTGGATTACAAGAAATATGGATCCTCTATCCGACTAGAATTAGTTAATCTTATTCAAGCAAAAACAAAAAACTTTACGATAGACTTTAAGCTAAAATATTTTCTAGGATCCGGTGCGCAGTCTAAAAGTTCTTTATTGCACGCTATTAATCATCCAAAGTCAAGGCCTAATACATCTCTGGAAATAGAATTCACACCTAGAGACAATGAAACAGTTCCATATGATGAACTAATAAAGGAATTGACGACTTTCTCGCGTCATATATTTATGGCTTCTCCAGAGAATGTAATTCTTTCTCCACCTATTAACGCACCTATAAAGACTTTTATGTTGCCTAAACAAGATATAGTAGGTATGGATCTGGAAAATCTATATGCCGTAACTAAGACTGACGGCATTCCTATAACTATCAGAGTTACATCAAAGGGGTTGTATTGTTATTTTACACATCTTGGTTATATTATTAGATATCCAGTTAAGAGAATAATAGATTCTGAAGTAGTAGTCTTTGGTGAGGCAGTTAAGGATAAGAACTGGACTGTATATCTCATTAAGCTAATAGAGCCCGTAAATGCAATCAGTGATAGACTAGAAGAAAGTAAGTATGTCGAATCTAAACTAGTGGATATTTGTGATCGGATAGTATTCAAGTCAAAGAAATACGAAGGTCCTTTTACTACAACTAGTGAAGTCGTTGATATGTTATCTACATATTTACCAAAGCAACCAGAAGGTGTTATTTTGTTTTATTCAAAGGGACCTAAATCTAACATTGATTTTAAAATCAAAAAGGAGAATACTATAGACCAAACTGTAAATGTAGTATTTAGGTACATGTCCAGTGAACCAATTATCTTTGGAGAATCATCTATCTTTATAGAGTATAAGAAATTTACCAACGATAAAGGCTTTCCTAAAGAATATGGTTCTGGTAAAATTGTGTTATACAACGGCGTTAATTATCTAAATAATATCTATTGTTTGGAATATATTAATACACATAATGAAGTGGGTATTAAGTCCGTGGTTGTACCTATTAAGTTTATAGCAGAATTCTTAGTCAATGGAGAAATACTTAAACCTAGAATCGATAAAACCATGAAATATATTAACTCAGAAGACTATTATGGAAATCAACATAATGTCATAGTTGAACATTTAAGAGATCAAAGCATCAAAATAGGAGATGTCTTTAACGAGGACAAACTATCTGATGTAGGACATCAATATGCCAATAATGATAAATTTAGATTAAATCCAGAAGTTAGTTATTTTACGAATAAAAGAACTAGAGGACCGTTGGGAATTTTATCGAACTACGTCAAGACTCTTCTTATTTCTATGTATTGTTCCAAAACATTTTTAGACGATTCCAACAAACGAAAGGTATTGGCGATTGATTTTGGAAACGGTGCTGACCTGGAAAAATACTTTTATGGAGAGATTGCGTTATTGGTAGCGACGGATCCAGATGCTGATGCTATAGCTAGAGGAAATGAAAGATACAACAAATTAAATTCTGGAATTAAAACCAAGTACTACAAATTTGACTACATTCAGGAAACTATTCGATCCAATACATTTGTATCTAGTGTCAGAGAAGTATTTTATTTTGGAAAGTTTAATATCATCGACTGGCAGTTTGCTATCCATTATTCTTTCCATCCGAGACATTATGCTACCATCATGAATAAC
			TTATCCGAACTAACTGCTTCTGGAGGCAAGGTATTAATTACTACCATGGACGGAGACAAATTATCAAAATTAACCGATAAAAAGACTTTTATAATTCATAAGAATCTACCTAGTAGCGAAAACTATATGTCTGTAGAAAAAATAGCTGATGATAGAATAGTGGTATATAATCCATCAACAATGTCTACTCCAATGACTGAATACATTATCAAAAAGAACGATATAGTTAGAGTGTTTAACGAATACGGATTTGTTCTTGTAGATAATGTTGATTTCGCTACAATTATAGAACGAAGTAAAAAGTTTATTAATGGTGCATCTACAATGGAAGATAGACCGTCTACAAGAAACTTTTTCGAACTAAATAGAGGAGCCATTAAATGTGAAGGTTTAGATGTCGAAGACTTACTTAGTTACTATGTTGTTTATGTCTTTTCTAAGCGGTAAATAATAATATGGTATGGGTTCTGATATCCCCGTTTTAAATGCATTAAATAATTCCAATAGAGCGATTTTTGTTCCTATAGGACCTTCCAACTGTGGATACTCTGTATTGTTAATAGATATATTAATACTTTTGTCGGGTAACAAAGGTTCTACGTCTTCTAAAAATAAAAGTTTGATAACATCTGGCCTGTTCATAAATAAAAACTTGGCGATTCTATATATACTCTTATTATCAAATCTAGCCATTGTCTTATAGATGTGAGCTACTGTAGGTGTACCATTTGATTTTCTTTCTAATACTATATATTTCTCTCGAAGAAGTTCTTGCACATCATCTGGGAATAAAATACTACTGTTGAGTAAATCAGTTATTTTTTTTATATTGATATTGATGGACATTTTTATAGTTAAGGATAATAAGTATCCCAAAGTAGATAACGACGATAACGAAGTATTTATACTTTTAGGAAATCACAATGACTTTATCAGATCAAAATTAACAAAATTAAAGGAGCATGTATTTTTTTCTAAATATATTGTAACTCCAGATACATATGGATCTTTATGTGTAGAATTAAATGGATCTAGTTTTCAGCACGGTGGTAGATATATAGAGGTGGAGGAATTTATAGATGATGGAAGACAAGTTAGATGGTGTTCTACATCCAATCATATATCTGAAGATATACCCAAAGATATACACACTAATAAATTTATTATTTATGATATTTATACGTTTGATTCGTTCAAAAATAAACGATTGGTATTTGTACAGGTACCTACATCATTAGGAGATGATAGCTATTTAACTAACCCGTTATTGTCACCGTATTATTGTAATTCAGTAGCTAGACAAATGGTCAATGATATGATTTTTAATCAAGATTCATTTTTAAAATATTTATTAGAACATCTGATTAGAAGCCACTATAGAGTTTCTAAACATATAACAATAGTTAGATACAAAGATACCGAAGAATTAAATCTAACGAGAATATGTTATAATAGAGATAAGTTTAAGGCGTTTGCATTCGCTTGGTTTAACGGCGTTTTGGAAAATGAAAAAGTACTAGATACGTATAAAAAGGTATCTGATTTGATATAATGAATTCAGTGACTGTATCACACGCACCATATACTATTACTTATCACGATGATTGGGAACCAGTCATGAATCAATTAGTAGAGTTTTATAACGAAGTAGCCAGTTGGCTGCTACGCGACGAGACGTCGCCTATTCCTGATAAGTTCTTTATACAGTTGAAACAACCGCTTAGAAATAAGCGAGTATGTGTGTGTGGTATAGATCCGTATCCGAAAGATGGAACTGGTGTACCGTTCGAGTCACCAAATTTTACAAAAAAATCAATTAAGGAGATAGCATCTTCTATATCTAGATTAACCGGAGTAATTGATTATAAAGGTTATAACCTTAATATAATAGACGGGGTTATACCCTGGAATTATTACTTAAGTTGTAAATTAGGAGAAACAAAAAGTCACGCGATTTACTGGGATAAGATTTCTAAGTTACTGCTGCATCATATAACTAA
			ACACGTTAGTGTTCTTTATTGTTTGGGTAAAACAGATTTCTCGAATATACGGGCCAAGTTAGAATCTCCAGTAACTACCATAGTGGGATATCATCCAGCAGCTAGAGACCGTCAATTCGAGAAAGATAGATCATTTGAAATTATCAACGTTTTACTGGAATTAGACAACAAGGCACCTATAAATTGGGCTCAAGGGTTTATTTATTAATGCTTTAGTGAAATTTTAACTTGTGTTCTAAATGGATGCGGTTATTAGAGGTAATGATGTTATCTTTGTTCTTAAGACTATAGGTGTCCCGTCAGTATGCAGACAAAATGAAGATCCAAGATTTGTAGAAGCATTTAAATGCGACGAGTTAGAAAGATATATTAAGAATAATCCAGAATGTACACTATTCGAAAGTCTTAGGGATGAGGAAGCATATTCTATAGTCAGAATTTTCATGGATGTAGATTTAGACGCGTGTCTAGACGAAATAGATTATTTAACAGCTATTCAAGATTTTATTATCGAGGTGTCAAACTGTGTAGCTAGATTCGCGTTTACAGAATGCGGTGCCATTCATGAAAATGTAATAAAATCCATGAGATCTAATTTTTCATTAACTAAGTCTACAAATAGAGATAAAACAAGTTTTCATATCATCTTTTTAGATACGTATACCACTATGGATACCTTGATAGCCATGAAACGAACACTATTAGAATTAAGTAGATCATCTGAAAATCCACTAACAAGATCGATAGACACTGCCGTATATAGGAAAAAAACAACTCTTCGGGTTGTAGGTACTAGGAAAAATCCAAATTGCGACACTATTCATGTAATGCAACCACCGCATGATAATATAGAAGATTACCTATTCACTTACGTGGATATGAACAACAATAGTTATTACTTTTCTCTACAACGACGATTGGAGGATTTAGTTCCTGATAAGTTATGGGAACCAGGGTTTATTTCATTCGAAGACGCTATAAAAAGAGTTTCAAAAATATTCATTAATTCTATAATAAACTTTAATGATCTCGATGAAAATAATTTTACAACGGTACCACTGGTCATAGATTACGTAACACCTTGTGCATTATGTAAAAAACGATCGCATAAACATCCGCATCAACTATCGTTGGAAAATGATGCTATTAGAATTTACAAAACTGGTAATCCACATAGTTGTAAAGTTAAAATTGTTCCGTTGGATGGTAATAAACTGTTTAATATCGCACAAAGAATTTTAGACACTAACTCTGTTTTATTAACCGAACGAGGAGACCATATAGTTTGGATTAATAATTCATGGAAATTTAACAGCGAAGAACCCTTAATAACAAAACTAATTCTGTCAATAAGACATCAACTACCTAAGGAATATTCAAGCGAATTACTCTGTCCGAGGAAACGAAAGACTGTAGAAGCTAACATACGAGACATGTTAGTAGATTCAGTAGAGACCGATACCTATCCGGATAAACTTCCGTTTAAAAATGGTGTATTGGACCTGGTAGACGGAATGTTTTACTCTGGAGATGATGCTAAAAAATATACGTGTACTGTATCAACCGGATTTAAATTTGACGATACAAAGTTCGTCGAAGATAGTCCAGAAATGGAAGAGTTAATAAATATCATTAACGATATCCAACCATTAACGGATGAAAATAAGAAAAATAGAGAGTTGTACGAAAAAACTTTATCTAGTTGTTTATGCGGTGCTACCAAAGGATGTTTAACATTCTTTTTTGGAGAAACGGCAACTGGAAAGTCGACAACCAAACGTTTGTTAAAGTCTGCTATCAGTGATCTGTTTGTTGAGACGGGTCAAACAATTTTAACAGATGTATTGGATAAAGGACCTAATCCATTTATCGCTAACATGCATTTGAAAAGATCTGTGTTCTGTAGCGAACTACCTGATTTTGCATGTAGTGGGACAAAGAAAATCAGATCTGATAATATTAAAAAGTTGACAGAACCTTGTGTCATTGGAAGACCGTGT
			TTCTCCAATAAAATTAATAATAGAAACCATGCTACAATCATTATCGATACTAATTACAAACCTGTCTTTGATAGGATAGATAACGCATTAATGAGAAGAATCGCCGTTGTGCGATTCAGAACACACTTTTCTCAACCTTCTGGTAGAGAGGCTGCTGAAAATAATGACGCGTACGATAAAGTCAAACTATTAGACGAGGGGTTAGATGGTAAAATACAAAATAATAGATATAGATTCGCATTTCTATACTTGTTGGTGAAATGGTACAGAAAATATCATGTTCCTATTATGAAACTATATCCTACACCGGAAGAGATTCCTGACTTTGCATTCTATCTCAAAATAGGTACTTTGTTAGTATCTAGCTCTGTAAAGCATATTCCATTAATGACGGACCTCTCCAAAAAGGGATATATATTGCACGATAATGTGGTTACTCTTCCGTTGACTACTTTCCAACAGAAAATATCCAAGTATTTTAATTCTAGACTATTTGGACACGACATAGAGAGCTTCATCAATAGACATAAGAAATTTGCCAATGTTAGTGATGAATATCTACAATATATATTCATAGAGGATATTTTATCTCCGTAAATATATGCTCATATATTTATAGAAGATATTACATATCTAAATGAATACCGGAATCATAGATTTATTTGATAATCATGTTGATAGTATACCAACTATATTACCTCATCAGTTAGCTACTCTAGATTATCTAGTCAGAACTATCATAGATGAGAACAGAAGCGTGTTATTGTTCCATATTATGGGATCAGGTAAAACAATAATCGCTTTGTTGTTCGCCTTGATAGCTTCCAGATTTAAAAAGGTTCACATTCTAGTGCCGAACATTAACATTTTGAAAATTTTTAATTATAATATGGGTGTAGCTATGAACTTGTTTAATGATGAATTCATAGCTGAGAATATCTTTATTCATTCAACAACAAGTTTTTATTCTCTTAATTATAACGATAACGTCATTAATTATAACGGATTATCTCGCTACAATAACTCTATTTTTATCGTTGATGAGGCACATAATATCTTTGGGAATAATACTGGAGAACTTATGACCGTAATAAAAAATAAAAACAAGATTCCTTTTCTACTATTGTCTGGATCTCCCATTACTAACACACCTAATACTCTGGGTCATATTATAGATTTAATGTCCGAAGAGACGATAGATTTTGGTGAGATTATTAGTCGTGGTAAGAAAGTAATTCAGACACTTCTTAACGAACGCGGTGTGAATGTACTCAAGGATTTGCTTAAAGGAAGAATATCATATTACGAAATGCCTGATAAAGATTTACCAACGATAAGATATCACGGACGTAAGTTTCTAGATACTAGAGTAGTATATTGTCACATGTCTAAACTTCAAGAGAGAGATTATATGATTACTAGACGACAGCTATGTTATCATGAAATGTTTGATAAAAATATGTATAACGTGTCAATGGCAGTATTGGGACAACTTAATCTGATGAATAATTTAGATACTTTATTTCAGGAACAGGATAAGGAATTGTACCCAAATCTGAAAATAAATAATGGTGTGTTATACGGAGAAGAATTGGTAACGTTAAACATTAGTTCCAAATTTAAATACTTTATCAATCGGATACAGACACTCAACGGAAAACATTTTATATACTTTTCTAATTCTACATATGGTGGATTAGTAATTAAATATATCATGCTCAGTAATGGATATTCTGAATATAATGGTTCTCAGGGAACTAATCCACATATGATAAACGGCAAACCAAAAACATTTGCTATCGTTACTAGTAAAATGAAATCGTCTTTAGAGGATCTATTAGATGTGTATAATTCTCCTGAAAACGATGATGGTAGTCAATTGATGTTTTTGTTTTCGTCAAACATTATGTCCGAATCCTATACTCTGAAAGAGGTAAGGCATATTTGGTTTATGACTATCCCGGATACTTTTTCTCAATACAACCAAATTCTTGGACGAT
			CTATTAGAAAATTCTCTTACGTCGATATTTCTGAACCCGTTAATGTATATCTTTTAGCAGCCGTATATTCCGATTTCAATGACGAAGTGACGTCATTAAACGATTACACGCAGGATGAATTGATTAATGTTTTACCCTTTGACATTAAAAAGCTGTTGTATCTAAAATTTAAGACTAAAGAAACGAATAGAATATACTCTATTCTTCAAGAGATGTCTGAAACGTATTCTCTTCCACCACATCCATCAATTGTAAAAGTTTTATTGGGAGAATTGGTCAGACAATTTTTTTATAATAATTCTCGTATTAAGTATAACGATGCCAAGTTACTTAAAATGGTTACATCAGTTATAAAAAATAAAGAAGACGCTAGGAATTACATAGATGATATTGTAAACGGTCACTTCTTTGTATCGAATAAAGTATTTGATAAATCTCTTTTATACAAATACGAAAACGATATTATTACAGTACCGTTTAGACTTTCCTACGAACCGTTTGTTTGGGGAGTTAACTTTCGTAAGGAATATAACGTGGTATCTTCTCCATAAAACTGATAAAATATATAAAGAAATAAATGTCGAGCTTTGTTACCAATGGATACCTTCCAGTTACATTGGAACCACATGAGCTGACGTTAGACATAAAAACTAATATTAGGAATGCCGTATATAAGACGTATCTCCATAAAGAAATTAGTGGTAAAATGGCCAAGAAAATAGAAATTTGTAAAGACGTGGAATTACCTCTCGGCGAAATAGTTAATAATTCTGTAGTTATAAACGTTCCGTGTGTAATAACCTACGCGTATTATCACGTTGGGGATATAGTTAGAGGAACATTAAACATCGAAGATGAATCAAATGTAACTATTCAATGCGGAGATTTAATCTGTAAACTAAGTAGAGATTCGGGTACTGTATCATTTAGCGATTCAAAGTACTGCTTTTTTCGAAATGGTAATGCGTATGATAACGGCAGCGAAGTCTCCGCCGTTCTAATGGAGGCTCAACAAGGTACCGAATCTAGTTTTGTTTTTCTCGCGAATATCGTCGACTCATAAGAAAGAGAATAGCGGTAAGTATATATACGAATACTATGGCAATAATTGCGAATGTTTTATTCCCTTCGATATATTTTTGATAATATGAAAAACATGTCTCTCTCAAATCAGACAACCATCTCATAAAATAGTTCTCGCGTGCTGGAGAGGTAGTTGCTGCTCGTATAATCTCCCCAGAATAATATACTTCTGTGTCATCGTTCAATTTATACGGATTTCTATAGTTCTCTGTTATATAATGCGGTTTGCCCTCATGATTAGACAACGACAATAGTGTTCTGAATTTAGATAGTTGATCAGAATGAATGTTTATTGGCGTTGGAAAAATTATCCATACAGCGTCTGCAGAGTGGTTGATAGTTGTTCCTAGATATTTAAAATAATCCAACTTACTAGGCAGCAAATTGTCTAGATAAAATACTGAATCAAACGGTGCAGACGTATTGGCGGTTCTAATGGAATCCAATTGATTGACTATCTTTTGAAAATATACATTTTTATGATCCGATACTTGTAAGAATATAGAAATAATGATAAGTCCATCATCGTGTTTTTTTGCCTCTTCATAAGAACTATATTTTTTCTTATTCCAATGAACAAGATTAATCTCTCCAGAGTATTTGTACACATCTATCAAGTGATTGGATCCATAATCGTCTTCCTTTCCCCAATATATATGTAGTGATGATAACACATATTCATTGGGAAGAAACCCTCCACTTAAATATCCTCCTTTAAAATTAATCCTTACTAGTTTTCCAGTATTCTGGATAGTGGTTGGTTTCGACTCATTATAATGTATGTTTAACGGCTTTAATCGCGCGTTAGAAATTGCTTTTTTAGTTTCTATATTAATAGGAGATAGTTGTTGTGACATAGTAAAAATGAAATGATAACTGTTTAGAAATAGCTCTTAGTATGGGAATTACAATGGATG
			AGGAAGTGATATTTGAAACTCCTAGAGAATTAATATCTATTAAACGAATAAAAGATATTCCAAGATCAAAAGACACGCACGTGTTTGCTGCGTGTATAACAAGTGACGGATATCCGCTAATAGGAGCTAGAAGAACTTCATTCGCATTCCAGGCGATATTATCTCAACAAAATTCAGATTCTATCTTTAGAGTATCCACTAAACTATTACGGTTTATGTATTACAATGAACTAAGAGAAATCTTTAGACGGTTGAGAAAAGGTTCTATCAACAATATCGATCCTCACTTCGAAGAGTTAATATTATTGGGTGGTAAACTAGATAAAAAGGAATCTATTAAAGATTGTTTAAGAAGAGAATTAAAAGAGGAAAGTGATGAACGTATAACAGTAAAAGAATTCGGAAATGTAATTCTAAAACTTACAACACAGGATAAATTATTTAATAAAGTGTATATAGGTTATTGCATGTCGTGTTTTATTAATCAATCATTAGAGGATTTATCACATACTAGTATTTACAATGTAGAAATTAGAAAGATTAAATCATTAAATGATTGTATTAACGATGATAAATACGAATATCTGTCTTATATTTATAATATGCTAGTTAATAGTAAATGAACTTTTACAGATCTAGTATAATTAGTCAGATTATTAAGTATAATAGACGACTAGCTAAGTCTATTATTTGCGAGGATGACTCTCAAATTATTACACTTACGGCATTCGTTAACCAATGCCTATGGTGTCATAAACGAGTATCCGTGTCCGCTATTTTATTAACTACGGATAACAAAATATTAGTATGTAACAGACGAGATAGTTTTCTCTATTCTGAAATAATTAGAACTAGAAACATGTCTAGAAAGAAACGATTATTTCTAAATTATTCCAATTATTTGAACAAACAGGAAAGAAGTATACTATCGTCATTTTTTTCTCTAGATCCAGCTACTGCTGATAATGATAGAATAGACGCTATTTATCCGGGCGGTATACCCAAAAGGGGTGAGAACGTTCCAGAGTGTCTATCCAGGGAAATCAAAGAAGAAGTTAATATAGACAATTCTTTTGTATTCATAGACACTCGTTTTTTTATTCATGGTATCATAGAAGATACCATTATTAACAAATTTTTTGAGGTAATTTTCTTTGTTGGAAGAATATCTCTAACGAGTGATCAAATTATTGATACCTTTAAAAGTAATCATGAAATTAAGGATCTAATATTTTTAGATCCGAATTCAGGTAATGGACTCCAATACGAAATTGCAAAATATGCTCTAGATACTGCAAAACTTAAATGTTATGGCCATAGAGGATGTTATTATGAATCATTAAAAAAATTAACTGAGGATGATTGATTAGAAAATATAAATTAATTTACCATCGTGTATTTTTATAACGGGATTGTCTGGCATATCATGTAGATAGTTACCATCTACATCGTATACTCGACCATCTACGCCTTTAAATCCTCTATTTATTGACATTAATCTATTAGAATTGGAATACCAAATATTAGTACCCTCAATTAGTTTATTGGTAATATTTTTTTTAGACGATAGATCGATGGCTCTTGAAACCAAGGTTTTCCAACCGGACTCGTTATCGATCGGTGAAAAGTCTTTTTCATTAGCATGAATCCATTCTAATGATGTATGTTTAAACACTCTAAACAATTGGACAAATTCTTTTGATTTGCTTTGAATAATTTCAAATAGGTCTTCGTCTACAGTAGGCATACCATTAGATAATCTAGCCATTATAAAGTGCACGTTTACATATCTACGTTCTGGAGGAGTAAGAACGTGACTATTAAGACGAATGGCTCTTCCTACTATTTGACGAAGAGATGCCTCGTTCCAAGTCATATCTAGAATGAAGATATCATTAATTGAGAAAAAACTAATACCCTCGCCTCCACTAGAAGAGAATACACATGTTTTAATGCATTCTCCGTTAGTGTTTGATTCTTGGTTAAACTCAGCCACCGCC
			TTGATTCTAGTATCTTTTGTTCTAGATGAGAACTCTATATTAGAGATACCAAAGACTTTGAAATATAGTAATAAAATTTCTATTCCTGACTGATTAACAAATGGTTCAAAGACTAGACATTTACCATGTGATGCTAATATTCCCAAACATACATCTATGAATTTGGCGCTTTTCTCTTTTAATTCAGTAAATAGAGAGATATCAGCCGCACTAGCGTCCCCTCCCAATAGTTCTCCCTTTTTAAAGGTATCTAATGCGGATTTAGAAAACTCTCTATCTCTTAATGAGCGTTTAAAGTCATTATATAGGGTTGCTATCTCTTGCGCGTATTCACCCGGATCACGATTTTGTCTTTCAGGAAAGCTATCGAACGTAAACGTAGTAGCCATACGTCGCAGAATTCTAAATGATGATATACCTGTTTTTATTTCAGTAAGTTTAGCCTTTTGATAAATCTCTTCTTGCTTTTTCGACATATTAACGTATCGCATTAATACTGTTTTCTTAGCGAATGATGCAGACCCTTCTACGTCATCAAAAATAGAAAACTCGTTATTAACTATGTACGAACATAGGCCTCCTAGTTTGGAGACTAATTCTTTTTCATTAACTAGACGTTTATTCTCAAATAGCGATTGGTGTTGTAAGGATCCTGGTCGTAGTAAGTTAACCAACATGGTGAATTCTTGCACACTATTGACGATAGGTGTAGCCGATAAACAAATCATCTTATGGTTTTTTAACGCAATGGTCTTAGATAAAAAATTATATACTGAACGAGTAGGACGGATCTTACCATCTTCTTTGATTAATGATTTAGAAATGAAGTTATGACATTCATCAATGATGACGCATATTCTACTCTTGGAATTAATAGTTTTGATATTAGTAAAAAATTTATTTCTAAAATTTTGATCATCGTAATTAATAAAAATACAATCCTTCGTTATCTCTGGAGCGTATCTGAGTATAGTGTTCATCCAAGGATCTTCTATCAAAGCTTTTTTCACTAATAAGATAATAGCCCAATTCGTATAAATATCCTTAAGATGTTTGAGAATATATACAGTAGTCATTGTTTTACCGACACCTGTTTCATGGAACAATAAAAGAGAATGCATACTGTCTAATCCTAAGAAAACTCTTGCTACAAAATGTTGATAATCCTTGAGGCGTACTACGTCTGTTCCCATCATTTCAACAGGCATATTAGTAGTTCTGCGCAAGGCATAATCGATATAGGCCGCATGTGATTTACTCATTTATAGTGATAAGTAATAACTATGTTTTAAAAATCATAACAGTAGTTTAACTAGTCTTCTCTGATGTTTGTTTTCGATACTTTTCGAATCAGAAGTCATACTAGAATAAAGCAACGAGTGAACGTAATAGAGAGCTTCGTATACTCTATTCGAAAACTCTAAGAACTTATTAATGAATTCCGTATCCACTGGATCGTTTAGAATACTAAATTGAACACTGTTCACATCCTTCCAAGAAGAAGACTTAGTAACGGACTTAACATGAGACATAAATAAATCCAAATTTTTTTTACAAACATTACTAGCCACCATAATGGCGCTATCTTTTAACCAGCTATCGCTTACACATTTCAGCAATCTAACATTTTTAAAGAGACTACAATATATTCTCATGGTATCGATTACACCTCTACCGAATAGAGTAGGAAGTTTAATAATACAATATTTTTCGTTTACAAAATCAAATAATGGTCGAAACACGTCAAAGGTTAACATCTTATAATCGCTAATGTATAGATTGTTTTCAGTAAGATGATTATTAGATTTAATAGCATCTCGTTCGCGTTTAAACAGTTTATTGCGTGCGCTAAGATCGGCAACTACTGCGTCCGCTTTAGTACTTCTCCCATAATACTTTACGCTATTAATCTTTAAAATTTCATAGACTTTATCTAGATCGCTTTCTGGTAACATGATATCATGTGTAAAAAGTTTTAACATGTCGGTTGGCATTCTATT
			TAGATCATTAACTCTAGAAATCTGAAGAAAGTAATTAGCTCCGTATTCCAAACTAGGTAATGGGCTTTTACCTAGAGACAGATTAAGTTCTGGCAATGTTTCATAAAATGGAAGAAGGACATGCGTCCCCTCCCGGATATTTTTTACAATTTCATCCATTTACAACTCTATAGTTTGTTTTCATTATTATTAGTTATTATCTCCCATTATCTTGGTAATACTTACCCCTTGATCGTAAGATACCTTATACAGGTCATTACATACAACTACCAATTGTTTTTGTACATAATAGATTGGATGGTTGACATCCATGGTGGAATAAACTACTCGAACAGATAGTTTATCTTTCCCCCTAGATACATTGGCCGTAATAGTTGTCGGTCTAAAGAATATCTTTGGTGTAAAGTTAAAAGTTAGGGTTCTTGTTCCATTATTGCTTTTTGTCAGTAGTTCATTATAAATTCTCGAGATGGGCCCGTTCTCTGAATATAGAACATCATTTCCAAATCTAACTTCTAGTCTAGAAATAATATCGGTCTTATTCTTAAAATCTATTCCCTTGATGAAGGGATCGTTAATGAACAAATCCTTGGCCTTTGATTCGGCTGATCTATTATCTCCGTTATAGACGTTACGTTGACTAGTCCAAAGACTTACAGGAATAGATGTATCGATGATGTTGATACTATGTGATATGTGTGCAAAGACTGTTCTCTTGGTGGCGTCGCTATATGTTCCAGTAATGGCGGAAAACTTTTTAGAAATGTTATATATAAAAGAATTTTTTCGGGTTCCAAACATTAACAGATTAGTATGAAGATAAACACTCATATTATCAGGAACATTATCAATTTTTACATACACATCAGCATCTTGAATAGAAACGATACCATCTTCTGGAACCTCAACAATCTCGGCAGACTCCGGATAACCAGTTGGTGGGCCATCACTAACAATAACTAGATCATCCAACAATCTACTCACATATGCATCTATATAATCTTTTTCATCTTGTGAGTACCCTGGATACGAAATAAATTTATTATCCGTATTTCCATAATAAGGTTTAGTATAAACAGAGAGCGATGTTGCCGCATGAACTTCAGTTACAGTCGCCGTTGGTTGGTTTATTTGACCTATTACTCTCCTAGGTTTCTCTATAAACGATGGTTTAATTTGTACATTCTTAACCATATATCCAATAAAGCTCAATTCAGGAACATAAACAAATTCTTTGTTGAACGTTTCAAAGTCGAACGAAGAGTCGCGAATAACGATATCGGATACTGGATTGAAGGTCACCGTTACGGTAATTTTTGAATCGGATAGTTTAAGACTGCTAAATGTATCTTCCACATCAAACGGAGTTTTAATATAAACGTATACTGTAGATGGTTCTTTAATAGTGTCATTAGGAGTTAAGCCAATAGAAATATCATTAAGTTCACTAGAATATCCAGAATGTTTCAAAGCAATTGTATTATTGATACAATTATTATATAATTCTTCGCCCTCAATTTCCCAAATAACACCATTACACGAAGAGACCGATACATGATTAATACATTTATATCCAACATATGGTACGTAACCGAATCTTCCCATACCTTTAACTTCTGGAAGTTCCAAACTCAGAACCAAATGATTAAGCGCAGTAATATACTGATCCCTAATTTCGAAGCTAGCGATAGTCTGATTGTCGGGACCATTGTTTGTCATAACTCCGGATAGAGAAATATATTGCGGCATATATAAAGTTGGAATTTGACTATCGACTGCGAAGACATTAGACCGTTTAATAGAGTCATCCCCACCAATCAACGAATTAATGATAGTATTATTCATTTTCTATTTAAAATGGAAAAAGCTTACAATAAACTCCGTAGAGAAATATCTATAATTTGTGAGTTTTCCTTAAAGTAACAACTTCCGTAAACGCCGTCTTTATCTCTTAGTAAGTTTATTGTATTTATGACCTTTTCCTTATCTTCATAAAATAC
			TAAAGGCAACAAAGAAATTTTTGGTTCTTCTCTAAGAGCTACGTGAGACTTAACCATAGACGCCAACGAATCCCTACATATTTTAGAACAGAAATACCCAACTTCGCCACCCTTGAATGTCTCAATACTAATAGGTCTAAAAACCAAATCTTGATTACAAAACCAACACTTATCAATTACACTATTTGTCTTAATAGACATATCTGCCATAGATTTATAATACTTTGGTAGTATACAAGCGAGTGCTTCTTCTTTAGCGGGCTTAAAGACTGCTTTAGGTGCTGAAATAACCACATCTGGAAGGCTTACTCGCTTAGCCATTTAATTACGGAACTATTTTTTTATACTTCTAATGAGCAAGTAGAAAACCTCTCATCTACAAAAACATACTCGTGTCCATAATCCTCTACCATAGTAACACGTTTTTTAGATCTCATATGTGCTAAAAAGTTTTCCCATACTAACTGATTACTATTATTTTTCGTATAATTTTTAACTGTTTGAGGTTTTAGATTTTTAGTTACAGAAGTAATATCGAATATTTTATCCAAAAAGAATGAGTAATTAATTGTTTTAGAAGGAGTGTTTTCTTGGCAAAAGAATACCAAGTGCTTAAATATTTCTACTACTTCATTAATCTTTTCGGTACTCAGATTCAGTTTCTCATCTTTTACTTGATTGATTATTTCAAAGACTAACTTATAATCCTTTTTATTTATCCTCTCGTTAGCCTTAAGAAAACTAGATACAAAATTTGCATCTACATCATCCGTGGATATTTGATTTTTTTCCATGATATCCAAAAGTTCCGAGATAATTTCTCCAGAACATTGATGAGACAATAATCTCCGCAATACATTTCTCAAATGAATAAGTTTATTAGACACGTGGAAGTTTGACTTTTTTTGTACCTTTGTACATTTTTGAAATACAGACTCGCAAAAAATACAATATTCATATCCTTGTTCAGATACTATACCGTTGTGTCTACAACCGCTACATAATCGTAGATTCATGTTAACACTCTACGTATCTCGTCGTCCAATATTTTATATAAAAACATTTTATTTCTAGACGTTGCCAAAAAATCCTGTAATACTTTTAGTTTTTGGGGTTGTGAATAAAGTATCGCCCTAATATTATTACCATCTTCCGCCAATATAGTAGTTAGATTATCAGCACATGAAGAAAAACACCTCTTAGGTGGATTCAGTACAATGTTATATTTTTCGTACCAACTCATTTAAATATCATAATCTAAAATAGTTCTGTAATATGTCTAGCGCTAATATATTGATCATAATCCTGTGCATAAATTAAAATACAACAATGTCTCGAAATCATTGACATGGCTTCTTCCATAGTTAGAAGATCGTCGTCAAAGTTAGCAACGTGATTCATCAACATTTGCTGTTTTGAGGCAGCAAATACTGAACCGTCACCATTCAACCATTCATAAAAACCATCGTCTGAATCCATTGATAATTTCTTGTACTGGTTTTTGAGAGCTCGCATCAATCTAGCATTTCTAGCTCCCGGATTGAAAACAGAAAGAGGATCGTACATCCAGGGTCCATTTTCTGTAAATAGAATAGTATAATGTCCCTTTAAGAAGATATCAGACGATCCACAATCAAAAAATTGGTCTCCGAGTTTGTAACAGACTGCGGACTTTAACCTATACATGATACCGTTTAGCATGATTTCTGGTGATACGTCAATTGGAGTATCATCTATTAGAGATCTAAAGCCGGTGTAACATTCTCCACCAAACATATTCTTATTCTGACGTCGTTCTACATAAAACATCATTGCTCCATTAACGATAACAGGGGAATGAACAGCACTACCCATCACATTAGTTCCCAATGAATCAATGTGTGTAACTCCAGAACATCTTCCATAGCCTATGTTAGGAGGAGCGAACACTACTCTTCCACTATTGCCATCGAATGCCATAGAATAAATATCCTTGGAATTGATAGAAATCGGACTGTCGG
			ATGTTGTGATCATCTTCATAGGATTAACAACAATGTATGGTGCCGCCTGAAGTTTCATATCGTAACTGATGCCGTTTATAGGTCTAGCCACAGAAACCAATGTAGGTCTAAATCCAACTATAGACAAAATAGAAGCCAATATCTGTTCCTCATCTGTCATAACTTGAGAGCATCCAGTATGAATAATCTTCATTAGATGGGGATCTACCGCATCATCATCGTTACAATAAAAAATTCCCATTCTAATGTTCATAATTGCTTTTCTAATCATGGTATGCATGTTTGCCCTTTGAATCTCTGTGGAAATTAGATCTGATACACCTGTAATCACTATCGGATTATCCTCCGTAAGACGATTAACCAACAACATATAATTATAAGACTTTACTCTTCTAAATTCATAAAGTTGCTGGATTAGACTATATGTGTCTCCATGTACATACGCGTTCTCAAGCGCGGGAAGTTTAATGCCAAATAGTGCCATCAGAATAGGATGAATGTAGTAATTAGTTTCTGGTTTTCTATAAATAAAAGACAAATCTTGCGAGCTAGACATATCGGTAAAATGCATGGATTGGAATCGTGTAGTCGACAGAAGAATATGATGATTAGACGGAGAGTATATTTTATCTAACTCTTTGAGTTGGTCACCAATTCTAGGACTAGCTCGAGAATGAATAAGTACTAAAGGATGAGTACATTTCACAGAAACACTGGCGTTGTTCAATGTGCTCTTTACATGGGTAAGGAGTTGAAATAGCTCGTTTCTATTTGTTCTGACAATATTTAGTTTATTCATAATGTTAAGCATATCCTGAATAGTAAAATTAGATGTGTCATACTTGTTAGTAGTTAGATATTTAGCAATTGCATTCCCATCATTTCTCAATCTCGTACTCCAATCATGTGTGGATGCTACTTCATCTATAGAAACCATACAATCCTTTTTGGTAGTCTGTTGAGCTTGATCATTTCCTGCACGTTTAGGTTTGGTACGTTGATTTCTAGCCCCTGCGGATATAAAGTCATCGTCTACAATTTGGGACAATGAATTGCATACACTACATGACAAAGATTTATCAGAAGTGTGAATATGATCTTCATCTACCAAAGAAAGAGTTTGATTAGTATAACTAGATTTTAGTCCTGTGTTAGATGTTAAAAAAACATCGCTATTGACCACGGCTTCCATTATTTATATTCGTAGTTTTTACTCGAAAGCGTGATTTTAATATCCAATCTTATTACTTTTGGAATCGTTCAAAACCTTTGACTAGTTGTAGAATTTGATCTATTGCCCTACGCGTATACTCCCTTGCATCATATACGTTCGTCACCAGATCGTTTGTTTCGGCCTGAAGTTGGCGCATATCTTTTTCAACACTCGACATGAGATCCTTAAGGGCCATATTGTCTAGATTTTGTTGTGCTGTTGTACATACTGTACCACCAGTAGGTGTAGGAGTACATACAGTGGCCACAATAGGAGGTTGAGGAGGTGTAACTGTCGGAGTAGTACAAGAAATACTTCCATCCGATTGTTGTGTACATGTAGTTGTTGGTAACGTCTGAGAAGGTTGGGTAGATGGCGTCGTCGTCGTCTTTTGATCTTTATTAAATTTAGAGATAATATCCTGAACAGCATTGATCGGCGTCAACGCTGGAAGGAGTGAACTCGGTTGTGTATTATCATCTGCCGACAACCAATCAAAAAGATTAGACATATCCGATGATGTATTAGTTTGTTGTTGTCGTGGTTTTGGTGTAGGAGCCGGTGTAGGTACCTGCAGTGGAGTTATATGAATAGTTGGTTGTAGCGGTTGGATAGGCTGTCTGCTGGCGGCCATCATATTATCTCTAGCTAGTTGTTCTCGCAACTGTCTTTGATAATACGACTCTTGAGACTTTAGTCCTATTTCAATCGCTTCATCCTTTTTTATATCCAGATCCTTTTCTTTAGAATAATAGATTGACGACTTTGGTGTAGAGGATTCTACCAA
			CCCCTGTGAGAACTTGTTAAAGAAGTCCATTTAAGGCTTTAAAATTGAATTGCGATTATAAGATTAAATGGCAGACACAGACGATATTATCGACTATGAATCCGATGATCTCACTGAATACGAGGATGATGATGAAGAGGAAGAAGATGGAGAGTCACTAGAAACTAGTGATATAGATCCCAAATCTTCTTATAAGATTGTAGAATCAGCATCCACTCATATAGAAGATGCACATTCCAATCTTAAACATATAGGGAATCATATATCTGCTCTTAAACGACGCTATACTAGACGTATAAGTCTATTTGAAATAGCGGGTATAATAGCAGAAAGCTATAACTTGCTTCAACGAGGAAGATTACCTCTAGTTTCAGAATTTTCTGACGAAACGATGAAGCAAAATATGCTACATGTAATTATACAAGAGATAGAGGAGGGTTCTTGTCCTATAGTCATTGAAAAGAACGGAGAATTGTTGTCGGTAAACGATTTTGACAAAGATGGTCTAAAATTCCATCTAGACTATATTATCAAAATTTGGAAACTTCAAAAACGATATTAGAATTTATACGAATATCGTTCTCTAAATGTCACAATCAAGTCTCTCATATTTAGCAGGTTATTGTCGTACTTTATATCGTGTTCATTAACGATATTTTGCAAAATAGTAATGATTCTATCTTCCTTCGATAGATATTCTTCAGAGATTATTGTCTTATATTCTTTCTTGTTATCCGATATAAATTTAATAAGACTTTGAACATTATTAATACCCGTTTGTTTAAATTTTTCTACAGATATTTTAGTTTTGGTAGATTCTATTGTGTCTGTTAATAGACACCCAACATCGACATTCGACGTTAATTGTCTATAAATTAGAGTATAAATTTTAGAAATAACATTAGCAAATTGTTGTGCGTTGATGTCGTTATTCTGAAACAGTATGATTTTAGGTAGCATTTTCTTAACAAAGAGAACGTATTTATTGTTACTCAGTTGAACAGATGATATATCCAGATTACTAACGCATCTGATTCCATATACCAAACTTTCAGAAGAAATGGTGTACAATTGTTTGTATTCATTCAATGTCTCCTTTTCAGAAATTAGTTTAGAGTCAAATACTGCAATAATTTTCAAAAGATAGTTTTCATCAGATAAGATTTTATTTAGTGTAGATATGATAAAACTATTGTTTTGTTGGAGAACTTGATACGCCGCATTCTCTGTAGTCGACGCTCTCAAATGGGAAACAATCTCCATTATTTTTTTGGAATCGGATACTATATCTTCGGTATCTTGACGCAGTCTAGTATACATAGAGTTAAGAGAAATTAGAGTTTGTACATTAAGCAACATGTCTTTAAATGTGGCTACAAACTTTTCCTTTTCCGCATCATCTAGTTTATTATATACCGATTTTACAACGGCGCCAGATTTAAGAAACCAGAATGAAAAACTCTGATAACTACAATATTTCATCATAGTTACGATTTTATCATCTTCTATAGTTGGTGTGATAACACATACCTTTTTCTCCAAGACTGGAACCAACGTCATAAAAATGTTTAAATCAAAATCCATATCAACATCTGATGCGCTAAGACCAGTCTCGCGTTCAAGATTATCTTTACTAATGGTGACGAACTCATCGTATAGAACTCTAAGTTTGTCCATTATTTATTTACAGATTTAGTTGTTTAATTTATTTGTACTCTTCCAAAGTTGGGATAGTATTTTTCTAACGTTGGTATTATATTATTAGGATCTACGTTCATATGTATCATAATATTAATCATCCACGTTTTGATAAATCTATCTTTAGCTTCTGAAATAACGTATTTAAACAAAGGAGAAAAATATTTAGCTACGGCATCAGACGTAATAACATTTTTTGTAAATGTAACGTATTTAGACGAGAGATCTTCGTTAAAAAGTTTTCCATCTATGTAGAATCCATCGGTTGTTAACACCATTCCCGCGTCAGATTGAATAGGAGT
			TTGAATAGTTTGTTTTGGAAATAGATCCTTCAATAACTTATAGTTGGGTGGGAAAAAATCGATTTTATCACTAGACTCTTTCTTTTTTACTATCATTACCTCATGAACTATTTCTTGAATGAGTATATGTATTTTCTTTCCTATATCGGACGCGTTCATTGGAAAATATACCATGTCGTTAACTATAAGAATATTTTTATCCTCGTTTACAAACTGAATAATATTAGACGTAGTTCGTAAACGAACTATATCATTACCAGTACAACATCTAACTATATGATATCCACTAGTTTCCTTTAGCCGTTTATTATCTTGTTCCATATTAGCAGTCATTCCATCATTTAAGAAGGCGTCAAAGATAATAGGGAGAAATGACATTTTGGATTCTGTTACTACTTTACCAAAATTAAGGATATACGGACTTACTATCTTTTTCTCAACGTCGATTTGATGAACACACGATGAAAATGTGCTTCTATGAGATTGATCATGTAGAAAACAACAAGGGATACAATATTTCCGCATATCATGAAATATATTAAGAAATCCCACCTTATTATATTTCCCCAAAGGATCCATGCACGTAAACATTATATCGTTATCATTAATAAAGACTTCTTTCTCATCGGATCTGTAAAAGTTGTTACTGATTTTTTTCATTCCAGGATCTAGATAATTAATAATGACGGGTTTTCTATTTTTATTCTTTGTATTTTGGCATATCCTAGACCAGTAAACAGTTTCCACTTTGGTAAAATCAGCAGACTTTTGAACGCTATTAAACATGGCATTAATGGCAATAACTAAAAATGTAAAATATTTTTCTATGTTAGGAATATGGTTTTTCACTTTAATAGATATATGGTTTTTGGCCAAAATGATAGATATTTTTTTATCCGAGGATAGTAAAATATTATTAGTCGCCGTCTCTATAAAAATGAAGCTAGTCTCGATATCCAATTTTATTCTAGAATTGATAGGAGTCGCCAAATGTACCTTATACGTTATATCTCCCTTGATGCGTTCCATTTGTGTATCTATATCTGACACAAGATCGGTAAATAGTTTTACGTTATTAATCATCACGGTATCACCGTCGCTAGATAATGCTAATGTTCCATCCAAGTCCCAAATGGAGAGATTTAACTGTTCATCGTTTAGAATAAAATGATTACCGGTCATATTAATAAAGTGTTCATCGTATCTAGATAACAACGACTTATAATTAATGTCCAAGTCTTGAACTCGCTGAATGATCTTTTTTAACCCAGTTAGTTTTAGATTGGTACGAAATATATTGTTAAACTTTGATTCTACAGTAATGTCCAAATCTAGTTGTGGAAATACGTCCATCAGCATTGTTTCAAACTTGATAATATTATTATCCACATCTTCATATGATCCAAATTCTGGAATAGATGTATCACACGCTCTGGCTACCCAGATAACCAAAAAGTCGCACGCTCCAGGATATACATTGTATAAAAAGCTATCGTTTTTAAGTAGTGTTTTTTTTTGCGTATATACGAAGGGATTGAAAATAGTATTATCGACGTAACTATATTCCAAATTATTCTTATGCGAATAGATAATAATATCGTCCTTAATATCTAACAAATTTCCTAAATATCCCTTTAATTGAGTCATTCGAAGCGTCAATAGAATATGTCTCTTAACTATTTCCGGCTGTTGTATATTTAAATGACTTCGTAAGAAATAATATATGGGCGACTTTTCATCTATGTAATCATATGGAGTGAGATATAGGGCTCGTTCTACCTCCTGCCCTTTACCCACCTGTAATACCAATTGTGGACTCACTATATATCGCATATTTATATCGTGGGGTAAAGTGAAAATCTACTACCGATGATGTAAGTCTTACAATGTTTGAACCAGTACCAGATCTTAATTTGGAGGCCTCCGTAGAACTAGGGGAGGTAAATATAGATCAAACAACACCTATGATAAAGGAGAATATCGGTTTTATATCCCGCAGT
			AGACGTCTATTCGCCCATAGATCTAAGGATGATGAGAGAAAACTAGCACTACGATTCTTTTTACAAAGACTTTATTTTTTAGATCATAGAGAGATTCATTATTTGTTCAGATGCGTTGACGCTGTAAAAGACGTCACTATTACCAAAAAAAATAACATTATTGTGGCGCCTTATATAGCACTTTTAACTATTGCATCAAAAGGATGCAAACTTACAGAAACAATGATTGAAGCATTCTTTCCAGAACTATATAATGAACATAGTAAGAAATTCAAATTCAACTCTCAAGTATCCATCATCCAAGAAAAACTTGGATATCAGTCTGGAAACTATCACGTTTATGATTTTGAACCGTATTACTCTACAGTAGCTTTGGCTATTCGAGATGAACATTCATCTGGCATTTTTAATATCCGTCAAGAGAGTTATCTGGTAAGTTCATTATCTGAAATAACATATAGATTTTATCTAATTAATCTAAAATCTGATCTTGTTCAATGGAGTGCTAGTACGGGCGCTGTAATTAATCAAATGGTAAATACTGTATTGATTACAGTGTATGAAAAGTTACAACTGGTCATAGAAAATGATTCACAATTTATATGTTCATTGGCTGTGGAATCAGAACTTCCAATAAAATTACTTAAAGATAGAAATGAATTATTTACAAAATTCATCAACGAGTTAAAAAAGACCAGTTCATTCAAGATAAGCAAACGTGATAAGGATACGTTACTAAAATATTTTACTTAGGAGTTAGAATTTATAGACGACCATTTAGTTTATTACTATTACTAGCATTATTGGTATTCTTCTTGTCATCTTGTTCAGAAATATATAACAATGCTATACCTAATACTAAATACATTATCATGCTTGCAATGGCTCTAACAACGACGAACCAAAATGAATTTGGTCGTAGCTTTTGTTCACAAAAATACATAAAGAAATGTCTACATAAATCTATGGCGCCATTGGCTACTTGAAATAGCGCCAGTCCTCCTACAGATTTTAATATAGCTGTATAACATGACATTTATTCATCATCAAAAGAGACAGAGTCACCATCTGTCATATTTAGATTTTTTTTCATGTGTTCAAAGTATCCTCTACTCATTTCATTATAATAGTTTATCATACTTAGAATTTTAGGACGGATCAATGAGTAAGACTTGACTAAATCGTCAGTAGTAATTTGCGCATCGTCTATTCTACATCCGCTTCGTCGAATAATGTATAGCATTGCTTTGAGATTCTCCATAGCTATCAAGTCTTTATACAATGACATGGAAATATCTGTGAACACTTTATACTTCTCCAACATCGATGCCTTAACATCATCACCTACTTTAGCATTGAAAATACGTTCTATTGTGTAGATGGATGTAGCAAGATTTTTAAACAACAATGCCATCTTACATGATGATTGCCTTAAGTCTCCAATCTTTTGTTTAGAATGATTAGCTACAGAGTCCAACGCTTGGCTGACTAGCATATTATTATCTTTAGAAATTGTATTCTTCAATGAGGCGTTTATCATATCTGTAATTTCGTTAGTCATATTACAGTCTGACTGGGTTGTAATGTTATCCAACATATCACCTATGGATACGGTACACGTACCAGCATTTGTAATAATCCTATCTAAGATGTTGTATGGCATTGCGCAGAAAATATCTTCTCCTGTAATATCTCCACTCTCGATAAATCTACTTAGATTATTCTTAAATGCCTTATTCTCTGGAGAAAAGATATCAGTGTCCATCATTTCATTAATAGTATACGCAGAAAAGATACCACGAGTATCAATTCTATCCAAGATACTTATTGGTTCCGAGTCACAAATAATGGTTTCCTCTCCTTCAGGAGATCCTGCATAGAAATATCTAGGACAATAGTTTCTATACTGTCTGTAACTCTGATAATCTCTAAAGTCACTAACTGATACCATGAAATTGAGAAGATCAAACGCTGAAGTAATCAATTTTTCTGCCTCGTTT
			TTACTACAACTAGTTTTCATCAATGTAGTGACGATGTATTGTTTAGTTACTCTTGGTCTAATACTGATGATAGAGATATTATTACTTCCCATAATGGATCTTCTAGTAGTCACCTTAAAGCCCATTGATGCGAATAGCAGATAGATAAAGTCTTGGTATGACTCCTTTCTAATATAGTACGGACTACCTTTGTCACCCAACTTTATACCCACATAAGCCATAACAACCTCTTTAATAGCCGTTTCATGAGGTTTATCAGCCATGAGCCTAAGTAGTTGGAAGAATCTCATGAATCCCGTCTCAGAAAGTCCTATATGCATGATAGAAGATTTATCTTTCTTGGGAAACTCTCGTATAGTCATAGATGAAATACTCTTTAAAGTTTCTGAAATAAGATCAGTAACAGTCTTACCTCCGACTACTCTGGGTAACAAACATACTCTAATAGGTGTTTTCTCTGCGGAGATAATATCAGAAAGGATAGAGCAATAAGTAGTATTATTGTGATTATAAAGACCGAATACATAACAGGTAGAATTTATAAACATCATGTCCTGAAGGTTTTTAGACTTGTATTCCTCGTAATCCATACCGTCCCAAAACATGGATTTGGTAACTTTGATAGCCGTAGATCTTTGTTCCTTCGCCAACAGGTTAAAGAAATTAATAAAGAATTTGTTGTTTCTATTTATGTCCACAAATTGCATATTTGGAAGTCCCACCGTTACGTTCACTGCAGCATTTTGAGGATCTCGAGTATGAAGTACGATGTTATTGTTTACTGGTATATCTGGAAAGAATTCTACCAGTCTAGGAATAAGAGATTGATATCGCATAGAAATACAAAAGTTAATAATCTCATCATCGAAGATTACTCGGTTACCATTGTAATAAATTGGTACTCTATCATAATCGTCGACAAAGTACTGTTCATACATGATGAGATGTTTATATGTTGGTATAGTAGTGAGATCGACGTTTGGTAATGGCAATGTATTAAGATTAACTCCATAATGTCTAGCAGCATCCGCGATGGCATAAGTGTTGTCAAAGCGGGGTTGATCTTGTGCTGTTATATATTGTCTAACACCTATAAGATTATCAAAATCTTGTCTGCTTAATACACCGTTAACAATTTTCGCCTTGAATTCTTTTATTGGTGCATTAATAACATCCTTATAGAGGATGTTAAACAAATAAGTATTATCAAAGTTAAGATCTGGGTATTTCTTTTCTGCTAGAACATCCATTGAGTCGGAGCCATCTGGTTTAATATAACCACCGATAAATCTAGCTCTGTATTCTGTATCCGTCAATCTAATATTAAGAAGGTGTTGAGTGAAAGGTGGAAGATCGTAAAAGCTGTGAGTATTAATGATAGGGTTAGTTTCCGAACTAATGTTAATTGGGGTATTAATAATATCGATATTTCCAGCGTTAAGTGTAACATTAAACAGTTTTAATTCACGTGACGTGGTATCAATTAAATAATTAATGCCCAATTTGGATATAGCAGCCTGAAGCTCATCTTGTTTAGTTACGGATCCTAATGAGTTATTAAGAAATACATCAAATGGATGAACGAAGGTTGTTTTAAGTTGGTCACATACTTTGTAATCTAGACATAGATGCGGAAGAACGGTAGAAACTATACGAAATAGATATTCAGAGTCCTCTAATTGATCAAGAGTAACTATTGACTTAATAGGCATCATTTATTTAGTATTAAATGACGACCGTACCAGTGACAGATATACAAAACGACTTAATTACAGAGTTTTCAGAAGATAATTATCCATCTAACAAAAATTATGAAATAACTCTTCGTCAAATGTCTATTCTAACTCACGTTAATAACGTGGTAGATAGAGAACATAATGCCGCCGTAGTGTCATCTCCAGAGGAAATATCATCACAACTTAATGAAGATTTATTTCCAGACGATGATTCTCCGGCCACTATTATTGAAAGAGTACAACAACCGCATACTACTATTATTG
			ACGATACGCCACCTCCTACGTTTCGTAGAGAGTTATTGATATCGGAACAACGTCAGCAACGAGAAAAAAGATTTAATATTACGGTATCAAAAAATGCCGAAGCGATAATGGAATCTAGATCGATGATAACTTCTATGCCAACACAAACACCATCCTTGGGAGTAGTTTATGATAAAGATAAAAGAATTCAGATGCTAGAGGATGAAGTGGTTAATCTTAGAAATCAACAATCTAATACAAAATCATCTAATAATTTGGATAATTTTACCAGAATACTATTTGGTAAGACTCCGTATAAATCAACAGAAGTTAATAAGCGTATAGCCATCGTTAATTATGCAAATTTGAATGGGTCCCCCTTATCAGTAGAGGACTTGGATGTTTGTTCAGAGGATGAAATAGATAGAATCTATAAAACGATTAAACAATATCACGAAAGTAGAAAACGAAAAATTATCGTTACTAACGTGATTATTATTGTCATAAACATTATTGAACAGGCATTGCTAAAACTTGGATTTGACGAAATCAAAGGACTGAGTACCGACATCACTTCAGAAATTATCGATGTGGAGATCGGAGATGACTGTGATGCTGTAGCATCAAAACTAGGAATCGGCAACAGTCCGGTTCTTAATATTGTATTGTTTATACTCAAGATATTTGTTAAACGAATTAAAATTATTTAATTTAATACATTCCCATATCCAGACAACAATCGTTTGGATTAATCTGTTCCTGTCGTCTCATACCGGACGACATATTAATCTTTTTATTAGTGGGCATCTTTTTAGATGGTTTCTTTTTCCCAGCATTAACTGATTCGATACCTAGAAGATCGTGATTGATCTCTCCGACCATTCCACGAACTTCTAATTGACCGTCTCTAACGGTACCATAAACTATTTTACCAGCATTAGTAACAGCTTGGACAATCTGACCATCCATTGCGTTGAATGATGTAGTTGCTGTTGTTCTACGTCTAGGAGCACCAGAAGTATTTTTAGAGCTCTTGGATGTTGATGTAGAAGAAGACGAGGATTTTGATTTACATGTGATACATTTTGAACTCTTTGATTTTGTGTCACATGCGCCGGCAGTCACATCTGTTTGAGAATTAAGATTATTGTTGCCTCCTTTGACGGCTGCATCTCCACCGATCTGTGCTAGTAGATTTTTAAGCTGTGGTGTAATCTTATTAACTGTTTCGATATAATCATCGTAACTGCTTCTAACGGCTAAATTTTTTTTATCCGCCATTTAGAAGCTATAAATATTTTTATTTATACAGAAGATTTAACTAGATTATACAATGAACTAATATGATCCTTTTCCAGATTATTTACAAACCTGGTATTTCTTGTTTCTGGAGGAGGCAAGTTTACATTCGGACTTGGATTTTGTGAGTTCTTGATCTTATTATACATCGCGTATAGGATGGCGACGGTAACTGCTACACAAATACCAATCAAAAGAAGAATACCAATCATTTATTGATAATAACTTCACTATTGATCAAGTTATCATCTTTTCACTAAATAAGTAGTAATAATGATTCAACAATGTCAGATATATGAACGATAATAACTTAGTTTACGGAAATATCGCTATGATTGGTATGAATGACTCCACTAACTCTGTGGGGTGCGCAGTGCTTTCCCCACATAGAATAAATTAGCATTCCGACTGTGATAATAATACCAAGTATAAACGACATAATACTCAATACTTTCCATGTACGAGTGGGACTGGTAGACTTACTAAAGTCAATAAAGGCAAAGATACACGAAAGAATCAAAAGAATGATTCCAGCAATTAACACTCCGGAAAAATAATTTCCAATCATAAGCATCATGTCCATTTAACTAATAAAAATTTTAAATCGCCGAATGAACAAAGTGGAATATAAACCATATAAAAACAATAGTTTGTACTGCAAAAATAATATCTATTTTTGTTTTCGAAGATATGGTAAAATTAAATAGTAGTACACAACATGT
			TATAACTAACAGCAGCAACGGTTCGTAATTACTTATCATTTACTAGACGAAAAGGTGGCGGGATATTTTCTTGCTCAAATAATACGAATATATTACCCATCCATTTTATGCGATGTTTATATACTCTAATCTTTAATAGATCTATAGACGACGGGTTTACCAACAATATAGATTTTATCGATTCATCTAATTTAAACCCTTCCTTAAACGTGAATGATCTATTATCTGGCATAACGATGACCCTACCTGATGAATCAGACAATGTACTGGGCCATGTAGAATAAATTATCAACGAATCATCGTCTACGAACATTTATATCATTTGTTTTAATTTTAGGACGCGAATAAATAGATATAAAATAGAAAATAACAGATATTACAACCAGTGTTATGGCCGCACCCAACCAGGTAGGCAGTTTTATTTTATCTTTTACTACAGGTTCTCCTGGATGTATGTCACCAACTGTAGACGTAGTTCTAGTACAATTAGACGTAAGTTCCGCTTGGGAATTTTTTAACGCTAAAGAGTTAACGTTAATCGTACACCCAACGTATTTACATCTAGTTCTTTGAACATCTTGATTATAATATAACCATTTTCTATCTCTAGATTCGTCAGTGCACTCATGTAACCAACATACCCTAGGTCCTAAATATTTATCTCCGGAATTAGATTTTGGATAATTCGCACACCAACAATTTCTATTTCCTTTATGATCGTTACAAAAGACGTATAATGCCGTATCCCCAAAAGTAAAATAATCAGGACGAATAATTCTAATAAACTCAGAACAATATCTCGCATCCATATGTTTGGAGCAAATATCGGAATAAGTAGACATAGCCGGTTTCCGTTTTGCACGTAACCATTCTAAACAATTGGGGTTTCCAGGATCGTTTCTACAAAATCCAGTCATAAAATCGTCACAATGTTCTGTCTTGTAATTATTATTAAATATTTTTGGACAGTGTTTGGTATTTGTCTTTGAACAACATTTTGCTACGCTATCACTATCTCCCAGGAGATAATCCTTTTTTATAAAATGACATCGTTGCCCGGATGCTATATAATCAGTAGCGTGTTTTAAATCCTTAATATATTCAGGAGTTACCTCGTTCTGATAATAGATTAATGTTCCAGGACGAAATTTGAAAGAACTACATGGTTCTCCATGAATTAATACATATTGTTTAGCAAACTCAGGAACTATAAAACTACTACAATGATCTATCGACATACCATCTATCAAACAAAATTTGGGTTTAATTTCTCCTGGAGACGTTTCATAATAATACATATAACTTTCTTCGGCAAACTTAACAGTTCTATTATATTTAGGATAATTAAAACCTAATTCCATATATTTGTCTCGTATATCTGCTATTCCTGATGCTATGTTGATTCTATTAAGAGTAACGGCTGCCCCCATTCTTAATAATCGTCAGTATTTAAACTGTTAAATGTTGGTATATCAACATCTACCTTATTTCCCGCAGTATAAGGTTTGTTGCAGGTATACTGTTCAGGAATGGTTACATTTATACTTCTTCTATAGTCCTGTCTTTCGATGTTCATCACATATGCAAAGAACAAAATAAACAAAATAATGTAAGAAATAATATTAAATATCTGTGAATTCGTAAATACATTAATTGCCATAATAATTACAGCAGCTACAATACACACAATAGACATTCCCACAGTGTTGCCATTACCTCCACGATACATTTGAGTTACTAAGCAATAGGTAATAACTAAGCTAGTAAGAGGCAATAGAAAAGATGAGATAAATATCATCAATATAGAGATTAGAGGAGGGCTATATAGAGCCAAGACGAACAAAATCAAACCGAGTAACGTTCTAACATCATTATTTTTGAAGATTCCCAAATAATCATTCATTCCTCCATAATCGTTTTGCATCATACCTCCATCTTTAGGCATAAACGATTGCTGCTGTTCCTCTGTAAATAAATCTTTATCAAGCACTCCAGCACCC
			GCAGAGAAGTCGTCAAGCATATTGTAATATCTTAAATAACTCATTTATATATTAAAAAATGTCACTATTAAAGATGGAGTATAATCTTTATGCCGAACTAAAAAAAATAACTTGTGGTCAATCCCTAAGTCTTTTTAACGAAGACGGGGATTTCGTAGAAGTTGAACCGGGATCATTATTTAAGTTTTTGATACCTAAGGGATTTTACTCCTCTCCTTCCGTAAAGACGAGTTTAGTATTCGAGACATTAACAACGACCGATAATAAAATTACTAGTATCAATCCAACAAATGCACCAAAGTTATATCCTCTTCAACACAAAGTCGTATCTGAAGTAGTTTCTAATATGAGGAAAATGATTAAATTAAAACGTCCTCTATACATCACTCTTCACTTGGCGTGTGGATTTGGTAAGACTATTACCACGTGTTATCTTATGGCTACACACGGAAGAAAAACCGTCATTTGTGTACCCAATAAAATGTTAATACATCAATGGAAGACACAGGTAGAGGCAGTCGGATTGGAACATAAGATATCTATAGATGGAGTAAGTAGTTTATTAAAGGAACTAAAGACTCAAAGTCCGGATGTATTAATAGTAGTTAGTAGACATCTGACAAACGATGCCTTTTGTAAATATATCAATAAGCATTATGATTTGTTCATCTTGGATGAATCACATACGTATAATCTGATGAACAATACAGCAGTTACAAGATTTTTAGCGTATTATCCTCCGATGATGTGTTATTTTTTAACTGCTACACCTAGACCATCTAACAGAATTTATTGTAACAGTATTATTAATATTGCCAAGTTATCCGATCTAAAAAAAACTATCTATGCTGTAGATAGTTTTTTTGAGCCATATTCCACAGATAATATTAGACATATGATAAAACGACTAGATGGACCATCTAATAAATATCATATATATACTGAAAAGTTATTATCTGTAGACGAGCCTAGAAATCAACTTATTCTTAATACCCTGGTAGAAGAATTCAAGTCAGGAACTATTAATCGCGTTTTAGTTATTACTAAACTACGTGAACATATGGTATTATTCTACAAACGATTATTAGATCTTTTCGGACCAGAGGTTGTATTTATAGGAGACGCTCAAAATAGACGTACTCCAGATATGGTTAAATCAATCAAGGAACTAAATAGATTTATATTCGTATCCACCTTATTTTATTCCGGTACTGGTTTAGATATTCCTAGTTTGGATTCGTTGTTCATTTGCTCGGCAGTAATCAACAATATGCAAATAGAGCAATTACTAGGGAGGGTATGTCGAGAAACAGAACTATTAGATAGGACGGTATATGTATTTCCTAACACATCCGTCAAAGAAATAAAGTACATGATAGGAAATTTTGTGCAACGAATTATTAGTCTGTCTGTAGATAAACTAGGATTTAAACAAGAAAGTTATCGGAAACATCAAGAATCCGATCCCACTTTTGTATGTACAGCATCCTCCAGAGAAGAACGTGTATTAAATAGAATATTTAACTCGCAAAATCGTTAAGAAGTTTAAGCGACGATCCACATGCTGTACAGGCCAGTGTATTACCCCTCATAGTATTAATATAATCCAATGATACTTTTGTGATGTCGGAAATCTTAACCAATTTAGACTGACAGACAGAACACGTCATGCAATCATCCTCATCGATAACTGTAGTCTTAGGCTTCTTTTTGCGACTCTTCATTCCGGAACGCGCATTGGTGCTATCCATTTAGGTAGTAAAAAATAAGTCAGAATATGCCCTATAGCACGATCGTGTAAAACCTGGTATATCGTCTCTATCTTTATCACAGTATAGTGTATCGACATCTTTATTATTATTGACCTCGTTTATCTCGGAACATGGAATGGGAACATTTTTGTTATCAACGGCCACCTTTGCCTTAATTCCAGATGTTGTAAAATTATAACTAAACAGTCTATCATCGACACAAATGAAATTTTTGTTTAAACGTTTGTA
			GTTTACGTATGCGGCTCGTTCTCGTCTCATTTTTTCAGATATTGCAGGTACTATAATATTAAAAATAAGAATGAAATAACATAGGATTAAAAATAAAGTTATCATGACTTCTAGCGCTGATTTAACTAACTTAAAAGAATTACTTAGTCTGTACAAAAGTTTGAGATTTTCAGATTCTGCGGCTATAGAGAAGTATAATTCTTTGGTAGAATGGGGAACATCTACTTACTGGAAAATAGGCGTACAAAAGGTAGCTAATGTCGAGACGTCCATATCTGATTATTATGATGAGGTAAAAAATAAACCGTTTAATATTGATCCAGGGTATTATATTTTCTTACCGGTATATTTTGGAAGCGTCTTTATTTATTCGAAGGGTAAAAATATGGTAGAACTTGGATCTGGAAACTCTTTTCAAATACCAGATGATATGCGAAGTGTGTGTAACAAAGTATTAGACGGCGATAACGGAATAGACTTTCTGAGATTTGTTTTGTTAAACAATAGATGGATAATGGAAGACGCTATATCAAAATATCAGTCACCAGTTAATATATTTAAACTAGCGAGTGAGTACGGATTAAACATACCCAACTATTTAGAAATTGAAATAGAGGAAGACACATTATTTGACGACGAGTTATACTCTATTATAGAACGCTCGTTCGATGATAATTTTCCAAAAATATCCATATCGTATATTAAGTTGGGAGAACTTAGGCGGCAAGTTGTAGACTTTTTCAAATTCTCATTCATGTATATTGAGTCCATCAAGGTAGATCGTATAGGGGATAATATTTTTATTCCTAGCGTTATAACAAAATCAGGAAAAAAGATATTAGTAAAAGATGTAGACCATTTAATACGATCCAAGGTTAGAGAACATACATTTGTAAAAGTAAAAAAGAAAAACACATTTTCCATTTTATACGACTATGATGGGAACGGAACAGAAACTAGAGGAGAAGTAATAAAACGAATTATAGACACTATAGGACGAGACTATTATGTTAACGGAAAGTATTTCTCTAAGGTTGGTAGTGCGGGCTTAAAGCAATTGACTAATAAATTAAATATTAATGAGTGCACAACTGTCGATGAGTTAGTTGATGAGATTAATAAATCCGGAACTGTAAAACGAAAAATAAAAACCCAATCAGCATTTGATTTAAGTAGAGAATGTTTGGGATATCCAGAAGCGGATTTTATAACGTTAGTTAATAACATGCGGTTCAAAATAGAAAATTGTAAGGTTGTAAATTTTAATATTGAAAATACTAATTGTTTAAATAACCCAAGTATTGAAACTATATATGGAAACTTTAACCAGTTCGTCTCAATCTTTAATATCGTCACCGATGTCAAAAAAAGATTATTCGAGTGAAATAATATGTGCCTTTGATATAGGTGCAAAAAATCCTGCCAGAACTGTTTTAGAAGTCAAGGATAACTCCGTTAGGGTATTGGATATATCAAAATTAGACTGGAGTTCTGATTGGGAAAGGCGCATAGCTAAAGATTTGTCACAATATGAATACACTACAGTTCTTCTAGAACGTCAGCCTAGAAGGTCGCCATACGTCAAATTTATCTATTTTATTAAAGGCTTTTTATATCATACATCGGCTACCAAAGTTATTTGTGTCTCGCCTGTCATGTCTGGTAATTCATATAGAGATCGAAAAAAGAGATCTGTCGAAGCATTTTTTGATTGGATGGACATATTCGGATTGCGAGACTCCGTTCCAGATAGACGCAAATTAGACGATGTAGCGGATAGTTTCAATTTGGCTATGAGATACGTATTAGATAAATGGAATACTAATTATACACATTATAATAGGTGTAAATCTAGAAATTACATAAAAAAAATGTAATAACGTTAGTAACGCCATTATGGATAATCTATTTACCTTTCTACATGAAATAGAAGATAGATATACCAGAACTATTTTTAACTTTCATCTAATAAGTTGCGATGAAATAGGAGATATATATGG
			TCTTATGAAAGAACGCATTTCCTCAGAGGATATGTTTGATAATATAGTATATAATAAAGATATACATCCTGCCATTAAGAAACTAGTTTATTGTGACATTCAACTTACTAAACACATTATTAATCAGAATACGTATCCGGTATTTAACGATTCTTCACAAGTGAAATGTTGTCATTATTTCGATATAAACTCAGATAATAGCAATATTAGCTCTCGTACAGTAGAGATATTTGAGAGGGAAAAGTCATCTCTTGTATCATATATTAAAACTACCAATAAGAAGAGAAAAGTCAATTATGGGGAAATAAAGAAAACTGTACATGGAGGCACTAATGCAAATTACTTTTCCGGTAAAAAATCTGATGAGTATCTGAGCACTACAGTCAGGTCCAATATTAATCAACCTTGGATCAAAACCATCTCTAAGAGGATGAGAGTCAATATCATTAATCACTCTATAGTAACGCGTGGAAAAAGCTCCATATTACAAACTATAGAAATTATTTTTACTAATAGAACATGTGTGAAAATATTCAAGGATTCTACTATGCACATTATTCTATCCAAGGACAAGGATGAAAAGGGGTGTATACACATGATTGACAAATTATTCTATGTCTATTATAATTTATTTCTGTTGTTCGAGGATATCATCCAAAACGAGTACTTTAAAGAAGTAGCTAATGTTGTGAACCATGTACTCACGGCTACGGCATTAGATGAGAAATTATTCCTAATTAAGAAAATGGCTAAACACGATGTTTATGGAGTTAGCAATTTCAAAATAGGGATGTTTAACTTGACATTTATTAAGTCATTGGATCATACCGTTTTCCCCTCTCTGTTAGATGAGGATAGTAAAATAAAGTTTTTTAAGGGGAAAAAGCTCAATATTGTAGCATTACGCTCTCTGGAGGATTGTATAAATTACGTGACTAAATCCGAGAATATGATAGAAATGATGAAGGAAAGATCGACTATTTTAAATAGCATAGATATAGAAACGGAATCGGTAGATCGTCTAAAAGATTTGCTTCTAAAATGAAAAAAAACACTGATTCAGAAATGGATCAACGACTCGGGTATAAGTTTTTGGTACCTGATCCTAAAGCCGGAGTTTTTTATAGACCGTTACATTTCCAATATGTATCGTATTCTAATTTTATATTGCATCGATTGCATGAAATCTTGACCGTCAAGCGGCCACTTTTATCGTTTAAGAATAATACAGAACGAATTATGATAGAAATTAGCAATGTTAAAGTGACTCCTCCAGATTACTCACCTATAATCGCGAGTATTAAAGGTAAGAGTTATGACGCATTAGCCACGTTCACTGTAAATATCTTTAAAGAGGTAATGGCCAAAGAGGGTATATCCATCACTAAAATAAGTAGCTATGAGGGAAAAGATTCTCATTTGATAAAAATTCCGCTACTAATAGGATACGGGAATAAAAATCCACTTGATACAGCCAAGTATCTTGTCCCTAACGTCATAGGTGGGGTATTTATCAATAAACAATCTGTCGAAAAAGTAGGAATTAATCTAGTAGAAAAGATTACAACATGGCCAAAATTTAGGGTTGTTAAGCCAAACTCATTCACGTTCTCGTTTTCCTCCGTATCCCCTCCTAATATATTACCGACAAGATATCGCCATTACAAGATATCTCTGGATATATCACAATTGGAAGCGTCGAATATATCATCGACAAAGACATTTATAACGGTCAATATTGTTTTACTGTCTCAATATTTATCTAGAGTGAGTTTAGGATTCATTAGACGTAGTTTATCATACGATATGCCTCCAGAAGTTGTCTATTTAGTAAACGCGATAATAGATAGTGCTAAACGACTTACCGAATCTATTACTGACTTTAATATTGATACGTATATTAATGACCTGGTGGAAGCCGAACACGTTAAACAAAAATCTCAGTTAACGATTAACGAGTTCAAATATGAAATGCTACATAACTTTTTACCTCATATGAA
			CTATACACCCGATCAACTAAAGGGATTTTATATGATATCTTTACTAAGAAAGTTTCTTTACTGTATCTACTACACTTCTAGATATCCAGATAGAGATTCAATGGTTTGTCATCGCATCCTAACATACGGCAAATATTTTGAGACGTTGGCACATGATGAATTAGAGAATTACATAGGCAACATCAGAAACGACATCATGAACAATCACAAGAATAGAGGCACTTACGCGGTAAACATTCATGTACTAACAACTCCCGGACTTAATCACGCGTTTTCTAGCTTATTGAGTGGAAAGTTCAAAAAGTCAGACGGTAGTTATCGAACACATCCTCACTATTCATGGATGCAGAATATTTCTATTCCTAGAAGTGTTGGATTTTATCCGGATCAAGTAAAGATTTCAAAGATGTTTTCTGTCAGAAAATACCATCCAAGTCAATATCTTTACTTTTGTTCATCAGATGTTCCGGAAAGAGGTCCTCAGGTAGGTTTAGTATCTCAATTGTCTGTCTTAAGTTCCATTACAAATATACTAACGTCTGAGTATTTGGATTTGGAAAAGAAAATTTGTGAGTATATCAGATCATATTATAAAGATGATATAAGTTACTTTGAAACAGGATTTCCAATCACTATAGAAAATGCTCTAGTCGCATCTCTTAATCCAAATATGATATGTGATTTTGTAACTGACTTTAGACGTAGAAAACGGATGGGATTCTTCGGTAACTTGGAGGTAGGTATTACTTTAGTTAGGGATCACATGAATGAAATTCGTATTAATATTGGAGCAGGAAGATTAGTCAGACCATTCTTGGTGGTGGATAACGGAGAGCTCATGATGGATGTGTGTCCGGAGTTAGAAAGCAGATTAGATGACATGACATTCTCTGACATTCAGAAAGAGTTCCCACATGTCATCGAAATGGTAGATATAGAACAATTTACTTTTAGTAACGTATGTGAATCTGTTCAAAAATTTAGAATGATGTCAAAGGATGAAAGAAAGCAATACGATTTATGTGACTTTCCTGCCGAATTTAGAGATGGATATGTAGCATCTTCACTAGTGGGAATCAATCACAATTCTGGTCCAAGAGCTATTCTTGGATGTGCTCAAGCTAAACAAGCTATCTCTTGTCTGAGTTCGGATATACGAAATAAAATAGACAATGGAATTCATTTGATGTATCCAGAGAGGCCAATTGTCATTAGTAAGGCTTTAGAAACTTCAAAGATTGCGGCTAATTGCTTCGGACAACATGTTACTATAGCATTAATGTCGTACAAAGGTATCAATCAAGAGGATGGAATTATCATCAAAAAACAATTTATTCAGAGAGGCGGTCTTGATATTGTTACAGCCAAGAAACACCAAGTAGAAATTCCATTGGAAAACTTTAATAACAAAGAAAGAGATAGGTCTAACGCCTATTCGAAATTAGAAAGTAATGGATTAGTTAGACTGAATGCTTTCTTGGAATCCGGAGACGCTATGGCACGAAATATCTCATCAAGAACTCTTGAAGATGATTTTGCTAGAGATAATCAGATTAGCTTTGATGTTTCCGAGAAATATACCGATATGTACAAATCTCGCGTTGAACGAGTGCAAGTAGAACTTACTGACAAAGTTAAGGTGCGAGTATTAACCATGAAAGAAAGAAGACCCATTCTAGGAGATAAATTTACCACTAGAACGAGTCAAAAGGGAACAGTCGCGTATATCGCAGATGAAACGGAACTTCCATACGACGAAAATGGTATCACACCAGATGTCATTATTAATTCTACATCCATCTTCTCTAGAAAAACTATATCTATGTTGATAGAAGTTATTTTAACAGCCGCATATTCTGCTAAGCCGTACAACAATAAGGGAGAAAACCGACCTGTCTGTTTTCCTAGTAGTAACGAAACATCCATCGATACATATATGCAATTCGCTAAACAATGTTATGAGCATTTAAATCCGAAATTGACCGAGAAAGAATTATCGG
			ATAAAATCTTTTGTGAAAAGATTCTTTATGATCCTGAAACGGATAAGCCTTATGCATCCAAAGTATTTTTTGGACCAATTTATTACTTGCGTCTGAGACATTTAACTCAGGACAAGGCAACCGTTAGATGTAGAGGTAAAAAGACGAAGCTAATTAGACAAGCGAATGAGGGACGAAAACGTGGAGGAGGTATCAAGTTTGGAGAAATGGAGAGAGACTGTTTAATAGCGCATGGCGCAGCCAATACTATTACAGAAGTTTTAAAAGACTCAGAAGAGGATTATCAAGATGTGTATATTTGTGAAAATTGTGGAGACATAGCAGCACAAATCAAAAGTATTAATACATGTCTTAGATGTTCAAAACTTAATCTCTCTCCTCTCTTAACAAAAATTGATACCACGCACGTATCTAAAGTATTTCTTACTCAAATGAACGCCAGAGGCGTAAAAGTCAAATTAGATTTCGAACGAAGACCTCCTTCGTTTTATAAACCATTAGATAAAGTTGATCTCAAGCCGTCTTTTCTGAAGTAGGTTTCTTATTTAGTAGTTGTTGTAGATAATCCAAATTTAATTCTTCAAATGAAGTAGGATCTTCTATAACTACTTTATCATAGTCTAAAGATGACTGATATTCAGGTTTTGTTGGTGGTTGAGGTGTAACAGCTACTTGAGATACCAAAGTCTGATATTCAGAAAGCTGTGGATGTTTGGGTCAACATCCACTGATGGTGTTACACCAATGGTTCAGTGACGTCTGTGGATGGAGGTGCTACTTTTACAGAACCTGTAGCCTTAGTTGTCGACGGAGATACATCTTCAATGCGAGGAAATGTATAATTTGGTAATGTTTCTTATGTGGATCTGAAGAAGAGGTAAGATATCTACTAGAAAGATACCGATCACGTTCTAGTTCTCTTTTGTAGAACTTAACTTTTTCTTTCTCAGCATCTAGTTGATATTCCAACCTCTTCACGTTACTACGTTCATATTCCAATTCACGTTCGCATGGGTTACCTTCGCAGTTTTTACGAGTGATTTCACGTTCCAGATTACGTTTAGCCTTCATGTGTCTCTCACTCTCTCTATCGAGTTTATCAGAGCAGTCTTTCTAAAGGCGATCGAACTCCATAAATTTCTCCAACGATTTGATTGTTTCCATAGATTTCCGAAGTTCAGCTTCTAGGACGGCGATTCTTTTTCTTTCGAATTCACAGCTGGATGTACAACCGTTTCCTCCGTTTCCATTACCATCTCTAAGTTTCTTTCCTAGATCGGCAATCTTTCTCAACATTTCATCCCCATACATTTTACATTCCTCGAGTCTACCGTCGTCGAAATATCTTTCCAACTCCTTTTCGACCTCAATAACTTTAACACGTTGTCTTTCAAGCTCTCGTTTGTAGCAACTATCATTTTATCTGATTCCCTGGCGCGTTTAAGATCTTCATGCAATTGAGTCAGCTCTTAACGCAATCTTTTGCTTCTTCGTCATAGTACTCACAATCACTGTGAGATCCATTGCTACCACGTCTACACTTGGTGAGCTCGCGTTTAAGAGATTCAATTTCCCGTTTGTATTGGTCCATGTCTCCATTGCCGCAACCATTAGATTTACAGGCTGTTAGCTGTCGTTCAAGATCAGAAATACGGTTTTTCTTGGAATTGATTTCGTCAATGTACTTAACATGATTAACATCGAAACACTTATTAAGTTCTTTTTCCAATTCTACGATTTTATTTCTTTCGCGAGTCAATTCCCTCCTGTAGTAGCTATCGGTTTTGTCAGATTCACGCTCTCTACGTAGACTTTCTTGCAAGTTACTAATTTGTTCCCTGACACGTCCAAGTTCAGTTTTATATGCCGAATAGAGTTCTGATTTATCCTTTAAGCAGATCTCTAGCGATTGTTTAAGATCACTAATTCTAGTCTTTAGCCTATTTACCTCCTCAGAAGATGTTCCGTTGCGTTTACACTCGTTAAGCTGTCTATCAAGA
			TCCATGATTCTATCTCTAAGACGTTGTATCTCTTTTTCCATATCAGCATTGCTTTCATTATTACGTCTGTAGTCACTTAAATCTTTCAAGATTTGAAATTCTATCTCTAAGACGTCTCATTTCTATCTGTTTCGGTATTGGTCTTATTATTATGTCTACAGTCGTTCAACTGTCTTTCAAGATCTAATATTCTAGATTGGAGTCTACTAATCTCTGTAAGATTTCCTCCTCCGCTCTCAATGCAGTCGGTCAACTTATTCTCTAGTTCGCTAATACGCGAATGCAGTGCATCAACTTCTTGCGTGTCTTTCTGGTTGTGTGTACATTCATCGAGTCTAGATTCGAGATCTCTAACGCGTCGTCGTTCTTCCTCAAGTTCTCCGCGTACTGCAGAAAGCGTGTCCCTATCTTGTTGATATTTAGCAATTTCTGATTCTAGAGTACTGATTCTGCTCACGTAGTTACTAATAGTTGTCTTAGCCTTATCAAGTTCCTCCTTGTATTTGTCGCATTCCTTGATATCCCTACGAAGTTTGGACAGTTCCCATTCGACATTACGACGTTTATCGATTTCAGCTCGGAGATCGTCATCGCGTTGTTTTAGCCACATACGACTAAGTTCAAGTTCTCCTTGACAAGATCCATCTACTTTTCCATCCCTAGTATCCAGTTCCTTTTCTAGTTCTGAACGCATTTCTCGTTCCCTATCAAGCGATTCTTTCAATTCTCGGATAGTCTTCTTATCAATTTCTGATGAATCTGAACCATCATCTGTCCCATTTTGAATATCCCTAAGTTCTTTGATCTCTTTTGTAAGTCGGTCGATTCTTTCGGTTTTATAAACAGAATCCCTTTCCAAAGTCCTAATCTTACTGAGTTTATCACTAAGTTCTGCATTCAATTCGGTGAGTTTTCTCTTGGCTTCTTCCAACTCTGTTTTAAACTCTCCACCATTTCCGCATTCTTCCTCGCATTTATCTAACCATTCAATTAGTTTATTAATAACTAGTTGGTAATCAGCGATTCCTATAGCCGTTCTTGTAATTGTGGGAACATAATTAGGATCTTCTAATGGATTGTATGACTTAATAGCATCATCTTTATCATTATTAGGGGGATGGACAACCTTAATTGGTTGGTCCTCCTTATCTCCTCCAGTAGCATGTGGTTCTTCAATACCAGTGTTAGTAATAGGCTTAGGCAAATGCTTGTCGTACGCGGGCACTTCCTCATCCATTAAGTATTTATAATCGGGTTCTGCTTCAGAATATTCTTTTCTAAGAGACGCGACTTCAGGAGTTAGTAGAAGAACTCTGTTTCTGTATCTATCAACGCTGGAATCAATACTCAAGTTAAGGATAGCGAATACCTCATCGTCATCATCCGTATCTTCTGAAACACCATCATATGACATTTCATGAAGTCTAACGTATTGATAAATAGAATCAGATTTAGTATTAAACAGATCCTTAACCTTTTTAGTAAATGCATATATATATATTAGATCTCCAGATTTCATAATATGATCACATGCCTTAAATGTCAGTGCTTCCATAATATAGTCTGGAACACTAATGGGTGACGAAAAAGATACCGCACCATATGCTACGTTAATAAATAAATCTGAACCACTAAGTAGATAATGATTAATATTAAGGAAGAGGAAATATTCAGTATATAGATATGCCTTAGCATCATATCTTGTACTAAACACACTAAACAGTTTATTGATGTGATCAATTTCCAACAAAACAATTAGAGCAGCAGGAATACCAACAAACATATTACCACAGCCGTATTTTTTATGAATATCACATATCATGTTAAAAAATCTTGATAGAAGAGCAAATATCTCATCTGACTTAATGAGACGTAGTTCAGCAGCAGCATAAGTCATAACTGTAAATAGAACATACTTTCCTGTAGTATTGATTCTAGACTCCGCATCAACACCATTATTAAAAATAGTTTTATATACATCTTTAATCTGCTCACCGTTA
			ATCGTCGAACGTTCTAGTATACGGAAACACTTTGATTTCTTATCTGTAGTTAATGACTTAGTGATATCACGAAGAATATTACGAATTACATTTCTTGTTTTTCTTGAGAGACATGATTCAGAACTCAACTCATCGTTCCATAGTTTTTCTACCTCAGTGGCGAAATCTTTGGAGTGCTTGGTACATTTTTCAATAAGGTTCGTGACCTCCATTTATTATAAAAAATTTTATTCAAAACTTAACTACAATCGGGTAATTATAAGATCGTAGATCTCCCATGTGGTGGAATACTACCATCTATCGCATGTGGATGGACAGTGGGTAATGGCCATGGGAACAGTAATGATTGCATATTTATCTTTCTTGCTAGTATTACTGCATATTGTCCCAATGTTTCGATGTGGTGTTCTAACCTATCAACTGCCGCTGTATCACAACAATAGTGTCCGATGGAATTAAGATTATGATCCAATGTGTTTAATATATGATTATCAAGTCTTATACGATCCGCGTCTTTTTTGACAGGATCAGGTTCTTCTACATGAAGAAGTTTCGGCCTCTTATAATATTCATGTCTGGGAAACGGTGGTCTAGGGTAAGGCTCCGGTATCGGAGTGGGTTTTGGATTATAATCATCATCGTCTACATCATCATCTTTGATATTTATTTTGCTATCTTGATGATGTCCTGTATCAGTTGCATTTTCAACACTCGACTGAATATTAGCACATTCATTGTCTATTATTACCATATTTCTAAACCCAAAATGTATGTGTTGAACATCAGTACTATTGTTGATGAGTCTTATAGCATGAATTCGCTTATCGTTATCGGGTTTAGTTTCTGTAACCTTAACAATTCCTTTTTTATTAAACTCTACATAATCATAACCATTTCTATTGTTTGTTTTAATATAAACGAGTATAGCATCATTGCTAAATTTTTCAATAGTATCGAAAACAGAATATCCCAAACCATATAATATATATTCAGGGACACTCAAACTAAATGTCCAGGATTCTCCTAAATACGTAAACTTTAATAGTGCGAAATCATTCAAAAATCTATCACTTATAGATAGATAGTACATGAATGCGTATAGTAGTCTACCGATCTCTTTATTATGAAAACCGACATTACCATCATATATTTCGTGATATACATGTGATCCGTTTACGTTAAACCATAAATACATGGGTGACCCTATAAACATGAATTTATTTCTAATTCTCAGAGCCATAGTTAATTGACCGTGTAATATTTGCTTACATGCATACTTGATACGATCATTAATAAGATTTTTATTATTGCTCGTTATTTCAGAATCGTATATATAAGGAGTACCATTGTGATTCTTACCAGATATTATACAAAATACTATATATAAAATATATTGACCCACGTTAGTAATCATGTAAATGTTTAATGTTTTAAATTTTGTATTTAATGATTTATTATCATACGCTAGCATGGTCTTGTAATATTCATTCTTTAAAATATAATATTGTGTTAGCCATTGCATTGGAGCTCCTAATGGAGATTTTCTATTCTCGTCCATTTTAGGATATGCTTTCATAAAGTCCCTAATAACTTCGTGAATAATGTTTCTATGTTTTCTACTGATGCATGTATTTGCTTCGATTTTTTTATCCCATGTTTCATCTATCATAGATTTAAACGCAGTAATGCTTGCAACATTAACATCTTGAACCATTGGTACAATTCCGTTCCATAAATTTATAATGTTCGCCATTTATATAACTCATTTTTTGAATATACTTTTAATTGAACAAGAGTTAAGTTACTCATATGGGCACCGACCAGTCTGAACATCAATCTTTTTAGCCAGAGATATCATAGCCGCTCTTAGAGTTTCAGCGTGATTTTCCAACCTAAATAGAACGTCATCATTGCGTTTACAACACTTTTCTATTTGTTCAAACTTTGTTGTTACATTAGTAATTTTTTTTTCCAAATTAGTTAGCCGTTGTTTGAGAGTT
			TCCTCATTATCGTCTCCATCGGCTTTAACAATTGCTTCGCGTTTAGCCTCTGGCTTTTTAGCAGCCTTTGTAGAGAAAAATTCAGTTGCTGGAATTGCAAGATCATCATCTCCAGGGAAAAGAGTTCCGTCCATTTAAAGTACAGATTTTAAAAACTGACACTCTACGTTATTTATATTTGGTGCAACACATGGATTATAAATATCGATGTTAATAACATCAGAAAATGTAAAGTCTATACATTGCGCCATCGTGTTAAATTTTCTAATGGATCTAGTATTATTGGGTCCAACTTCAGCCTGAAATCCAAATATGGAAGCGGATACAAAACCGTTTCCTGGATAAGCCACACATCTCCACTTTTGCTTTACATCAGAAATTGTGTCATTGACATCTTGAACTCTCCTATCTAATGCTGGTGTACCACCTATAGATTTTGAATATTCGAATGCTGCATGAGTAGCATTAAATTCCTTAATATTGCCATAATTCTCATATATTGAGTAACCCTGGATAAAAAGTAAACACACTGCAGCCGTCGCTACCACAATAAAAAAAATTGATAGAGAGTTCATTTATAATCTATTAGAAGCTAACAAAATTTTTTTACACGCATCAGACAATGCTTTAATAAATAGTTCAACATCTACTTTTGTTATATCGAACCGATGATATGATTCTAACCTAGAATTACATCCGAAAAAGTTGACTATGTTCATTGTCATTAAGTCATTAACGAACAATATGCCAGACTCTGGATTATAAGACGATACTGTTTCATCACAATCACCTACCTTAATCATGTGATTATGAATATTGGCTATTAGAGCACCTTCTAAGAAATCTATAATATCTTTGAAACACGATTTAAAATCAAACCACGAATATACTTCTACGAAGAAAGTTAGTTTACCCATAGGAGAGATAACTATAAATGGAGATCTAAATACAAAATCCGGATCTATGATAGTTTTAACATTATTATATTCTCTATTAAATACCTCCACATCTAAAAATGTTAATTTTGAAACTATGTCTTCATTTATTACCGTACCTGAACTAAACGCTATAAGCTCTATTGTTTGTGAACTCTTTAAACGATATTCTTGAAATACATGTAACAAAGTTTCCTTTAACTCGGTCGGTTTATCTACCATAGTTACAGAATTTGTATCCTTATCTATAATATAATAATCAAAATCGTATAAAGTTATATAATTATCGCGTTCAGATTGTGATCTTTTCAAATAGACTAAAAACCCCATTTCTCTAGTAAGTATCTTATGTATATGTTTGTAAAATATCTTCATGGTGGGAATATGCTCTACCACAGTTAGCCATTCCTCATTGATAGCGGTAGATGTATTAGACAAAACTATTCCAATGTTTAACAAGGGCCATTTTACAAGATTATTAAATCCTTGTTTGATAAATGTAGCTAATGAGGGTTCGAGTTCAACGACGATTGAATTCTCTTCCCGCGGATGCCGCATGATGAACGACTGGATGTTGTTCGATTGATTTGGAATTCTTTTTCGACTTTTTGTTTATATTAAATATTTTAAAATTTATAGCTGATAGCAATTCATGTACTACGGATAATGTAGACGCGTATTGTGCATCGATATCTTTATTATTAGATAAATTTATCAATAAATGTGAGAAGTTTGCCTCGTTAAGGTCTTCCATTTAAATATTATATAAACATTTGTGTTTGTATCTTATTCGTCTTTTATGGAATAGTTTTTAACTAGTAAAGCTGTAATTACATACTTTGTCCGTAAAACATAAATATAAACACCCGCTTTTATCAAACGTTCCAAAAAGTCGTTAGTAGACATTTTTAACATGGTATCTATTTTAAATACACTTAGGTTTTTAGAAAAAACATCATTTTATAATTGTAACGATTCAATAACTAAAGAAAAGATTAAGATTAAACATAAGGGAATGTCATTTGTATTTTATAAGCCAAAGCATTCTACCGTTGTTAAATACTT
			ATCTGGAGGATGTATATATCATGATGATTTGGTTGTATTGGGGAAGGTAACAATTAATGATCTAAAGATGATGCTATTTTACATGGATTTATCATATCATGGAGTGACAAGTAGTGGAGTAATTTACAAATTGGGATCATCCATAGATAGACTTTCTCTAAATAGGACTATTGTTACAAAAGTTATAACAATTATAACAATTATTATAATTGTTATAATTATGATGATACATTTTTTGACGATGATGATTGATCGCTATTACACAATTTTGTTTTTGTACTTTCTAATATAGTGTTTAGGTTCTTTTTCATATGAGAATATTGATTTACTAAAATATCTATGTTTAACTTTTGTTCTATAACGTCCTTATCGGCGGTATCGGTACATATACGTAATTCACCTTCACAAAATACGGAGTCTTCGATAATAATAGCCAATCGATTATTGGATCTAACCGTCTGTATCATATTCAACATGTTTAATATATCCTTTCGTTTACCCTTTACAGGCATCGATCGTAGCATATTTTCCGCGTCTGAGATGGAAATGTTAAAACTACAAAAATGCGTAATGTTAGCCCGTCCTAATATTGGTACATGCCTATAAGTTTGGCATAGTAGAATAATAGACGTGTTCAAATGCCTTCCAAAGTTTAAGAATTCTATTAGAGTATTGCATTTTGATAGTTTATCACCTACATCATCAAAAATAAGTAAAAAGTGTGCTGATTTTTTATGATTTTGTGCGACAGTAATACATTTTTCTATGTTACTTTTAGTTCGTATTAGATTATATTCTAGAGATTCCTGACTACTAACGAAATTAATATGATTTGGCCAAATGTACCCATCATAATCTGGGTTATAAACGGGTGTAAACAAGAATATATGTTTATATTTTTTAACTAGTGTAGAAAACAGAGATAGTAAATAGATAGTTTTTCCAGATCCAGATCCTCCCGTTAAAACCATTCTAAACGGCATTTTTAATAAATTTTCTCTTAAAAATTGTTTTTCTTGGAAACAATTCATAATTATATTTACAGTTACTAAATTAATTTGATAATAAATCAAAATATGGAAAACTAAGGTCGTTAGTAGGGAGGAGAACAAAGAAGGCACATCGTGATATAAATAATATTTGTTATCATGATGACACCAGAAAACGACGAAGAGCAAACATCTGTGTTCTCCGCCACTGTTTACGGAGACAAAATTCAGGGAAAAAATAAACGCAAACGCGTAATTGGTATATGTATTAGAATATCTATGGTTATTTCACTACTATCTATGATTACCATGTCCGCGTTTCTCATAGTGCGTCTAAATCAATGCATGTCTGCTAACGAGGCTGCTATTACTGACGCCACTGCAGTTGCTGCTGCATTATCTACTCATAGAAAGGTTGCGTCTAGCACTACACAATATAAACACCAAGAAAGCTGTAATGGTTTATATTACCAGGGTTCTTGTTATATATTCCATTCAGACTACCAGTTATTCTCGGATGCTAAAGCAAATTGCGCCACAGAATCATCAACACTACCCAATAAATCTGATGTCTTGACTACCTGGCTCATTGATTATGTTGAGGATACATGGGGATCTGATGGTAATCCAATTACAAAAACTACAACCGATTATCAAGATTCCGATGTATCACAAGAAGTTAGAAAGTATTTTTGTGTTAAAACAATGAACTAATATTTATTTTTGTACATTAATAAATGAAATCGCTTAATAGACAAACTGTAAGTAGGTTTAAGAAGTTGTCGGTGCCGGCCGCTATAATGATGATACTCTCAACCATTATTAGCGGCATAGGAACATTTCTGCATTACAAAGAAGAACTGATGCCTAGTGCTTGCGCCAATGGATGGATACAATACGATAAACATTGTTATTTAGATACTAACATTAAAATGTCTACAGATAATGCGGTTTATCAGTGTCGTAAATTACGAGCCAGATTGCCTAGACCGGATACTAGACATCTAAGAG
			TATTGTTTAGTATTTTTTATAAAGATTATTGGGTAAGTTTAAAAAAGACCAATAATAAATGGTTAGATATTAATAATGATAAAGATATAGATATTAGTAAATTAACAAATTTTAAACAACTAAACAGTACAACGGATGCTGAAGCGTGTTATATATACAAGTCTGGAAAACTGGTTAAAACAGTATGTAAAAGTACTCAATCTGTACTATGTGTTAAAAGATTCTACAAGTAACAACAAAAAATAAAATAATAAGTCCTTAACGAACGTTGATGGACACCACGTTTGTTATTACTCCAATGGGTATGCTAACTATAACAGATACATTATATGATGATCTCGATATCTCAATAATGGACTTTATAGGACCATACATTATAGGTAACATAAAAACTGTCCAAATAGATGTACGGGATATAAAATATTCCGACATGCAAAAATGCTACTTTAGCTAAGGGTAAAATAGTTCCTTAGGATTCTAATGATTTGGTTAGATTCAACATTTATAGCATTTGTACCGCATACAGATCAAAAATACCATCATCATAGCATGCGACTATGATACCATGTTAGATATAGAAGGTAAACATCAGCCATTTTATCTATTTACATCTATTGATGTTTTTAACGCTACAATCATAGAAGCGTATAACCTGTATACAGCTGGAGATTATCATCTGATCATCAATCCTTCAGATAATCTGAAAATGAAATTGTAGTTTAATTCTTCATTCTGCATATCAAACGGCAATGGATGGATCATAATTGATGGGAAATGCAATAGTAATTTTTTATCATAAAAGTTGTAAAGTAAATAATAAAACAATAAATATTGAACTAGTAGTACGTATATTGAGCAATCAGAAATGATACTGGTACCTCTTATCACAGTGACCGTAGTTGCGGGAACAATATTAGTATGTTATATATTATATATTTGTAGGAAAAAGATACGTACTGTCTATAATGACAATAAAATTATTATGACAAAATTAAAAAAGATAAAGAGTTCTAATTCCAGCAAATCTAGTAAATCAACTGATAACGAATCAGACTGGGAGGATCACTGTAGTGCTATGGAACAAAATAATGACGTGGATAATATTTCTAGGAATGAGATATTGGATGATGATAGCTTCGCTGGTAGTTTAATATGGGATAACGAATCCAATGTCATAGCGCCTAGCACAGAACACATTTACGATAGTGTTGCTGGAAGCACGCGGCTAATAAATAATGATTGTAATGAACAAACTATTTATCAGAACACTACAGTAATTAATGAGACAGAGACTATTGAAGTACTTAATGAAGATACCAAACAGAATCCTAGCTATTCGTCCAATCCTTTCGTAAATTATAATAAAACCAGTATTTGTAGCAAGTCAAATCCGTTCATTACAGAACTCAACAATAAATTTAGTGAGAATAATCCGTTTAGGAGAGCACATAGCGATGATTACCTAAATAAGCAAGAACATGATGATATAGAATCATCTGTTGTATCATTAGTCTGATTAGTTTCCTTTTTATAAAATTGAAGTAATATTTAGTATTAATTGCTACCGTTACATTGTACAAATGGAGATATTCCCTGTATTTGGCATTTCTAAAATTAGCAATTTTATTGCTAATAATGACTGTAGATATTATATAGATACAGAACATCATTAAAAAATTATACCTAATGAGATCAATAGACAGATGGATGAAATGGTACTTCTTACCAACATCTTAAGCGTAGAAGTTGTAAATAACAATGAGATGATCATCTTATTCCCCATAGACTATCATGATTATACTCTGTATTAGTTCTATTGGAAGATGTGTTATCTCTATAGATAATGACGTTAATAACAAAAATATTCTAACCTTTCCCATTGATCATGCTGTAATCATATCCCACTAAGTAAATGTGTCGTAGTTAGTAAGGGTCCTACAACCATATTGGTTGTTAAAGCGGATATACCCAGCAAACGACTACTATATGTAAATAATCTG
			TCACTGATTAATTATTAGACGAGTTACAAACTATTTGGATAGACACATATGCGATCAGATATTTGCTAATAATAAGTGGTATTCCATTATAACCATCGACGATAAGCAGTTTCCTATTCCATCAAACTGTATAGGTATGTCCTCTACCAAGTACATAAATTCTAGCATCGAGCAAGATACTTTAATCCATGTTTGTAACCTCGAGCATCCATTCGACTCAGTATACAAAAATGCAGTCGTACAAATTCTGTACCTATCAAGGAACAAATATTGTACGGTAGAATTGATAATATAAATATGAGCATTAGTATTTCTGTGGATTAATAGATTTCTAGTATGGGATATTAATCATTTCTAATCTCTAAATACCTCATAAAACAAAAAAGCTATTATCAAATACTGTACGGAATGGATTCATTCTCTTCTCTTTTTATGAAACTCTGTTGTATATCTACTGATAAAACTGGAAGCAAAAAATCTGATAGAAAGAATAAGATCAAGGATTATATGGAACACGATTATTATAAAATAACAATAGTTCCTGGTTCCTCTTCCACGTCTACTAGCTCGTGGTATTATACGCATGCCTAGTAATAGTCTCTTTGCGTTGATGGAAAGCAGACTAGAAATAACAGGCTAAAATGTTCAGACACCATAATAGTTCCCAACCCAGATAATAACAGAGTTCCATCAACACATTCCTTTAGACTCAATCCCAATCCCAAAACCGTTAAAATGTATCCGGCCAATTGATAGTAAATAATGAGGTGTACAGCACATGATAATTTACACAGTAACCAAAATGAAAACACTTTAGTAATTATAAGAAATATAGACGGTAATGTCATCATTAACAATCCAATAATATGCCTGAGAGTAAACATTGACGGATAAAACAAAAATGCCCCGCATAACTCTATCATGGCAATAATACAACCAAACACTTGTAAAATTCCTAAATTAGTAGAAAATACAACTGATATCGATGTATAAGCGATTTCGAGGAATAATAAGAACAAAGTAATGCCTGTAAAAATAAACATCAACATTGTATGATGGTCATTAAACCAATTAGTATGACGTTGAACTAATTTCACAGTAGATTTTATTCCGGTGTTATCCTCGCATGTATAAGTACCGGGTAATATATCTTTATACTTTATAATTAATGAAACATCGTTATCAGATAACGAATGGAGTTTGGCACTAGTATGCCATTTACTTAATATGATCGTCTTGGAAGTTTTATTATAAGTTAAAATATTATGGTTGTCCAATTTCCATCTAATATACTTTGTTGGATTATCTATAGTACACGGAATAATGATGGTATCATTGCACGCCGTATACTCTATAGTCTTTGTAGATGTTATAACCACAAAAGTGCAGAGGTATATCAACAATATTCTAACTCTTAACATTTTTATTTATTTAAAATAATACCTTTGTTATTTATTTTATTCTATTTTGCGAACGGTATCGAATGGCATAAGTTTGAAACGAGTGAAAAAATAATTTCTACTTACTTAATAGATGACGTATTATACACGGGTGTTAATGGGGCAGTATATACATTTTCAAATAATAAACTAAACAAAACTGGTTTAGCTAATACTAATTATATCACAACATCTATAAAAGTTGATACATTAGTATGCGGAACCAATAACGGAAATCCCAAATGTTGGAAAATAGACGGTTCCAAAGATCCAAAACATAGAGGTAGAGGATACGCTCCTTATCAAAATAGTAAAGTAACGATAATCAGTCATAACAAATGTATACTATCTAACATAAACATATCAAAAGAAGGAATTAAACGATGGAGAAGATTTGACGGACCATGTGGTTATGATTTATTTATACACGGCGGATAACGTAATTCCAAAAGATGGTTTACAAGGAGCATTCGTCGATAAAGACGGTACTTATGACAAAGTTTACATTCTTTTCACTGTTACTATCGGCTCAAAGAGAATTGTTAAAATTCCGTATATAGC
			ACAAATGTGCTTAAACGACGAATGTGGTCCATCATCATTGTCTAGTCATAGATGGTCGACGTTGCTCAAAGTCGAATTAGAATGTGACATCGACGGAAGAAGTTATAGTCAAATTAATCATTCTAAAACTATAAAACAGATAATGATACGATACTATATGTATTCTTTGATAGTCCTTTTCCAAGTCCGCATTATGTACCTATTCTATGAATACCATTAAACAATCTTTTTCTACGTCAAATTGGGAGGATATACAAAGCAATTACTGTCTCCAGCTTTTGGTATATGTCTACCAGCTGGAAAAGTTGTTCCACATAACACGTTTGACGTTATAGAACAATATAATGTACTAGATAATATTATAAAGCCTTTATCTAACCAACCTATCTTCAAAGGACCGTCTGATGTTAAATGGTTCGATATAAAGGAGAAGGAAAATGAACATCGGAAATATAGAATATACTTCATAAAAGAAAATACTATATATTCGTTCAATACAAAATCTAAACAAACTCGTAGCTCGCAAGTCGATGCGCAACTATTTTCAGTAATGGTAACTTCGAAACCGTTATTTATAGCAGATATAGGGATAGAAGTAGGAATGCCACGAATAAAAAATACTTAAAATGTAATCTTAATCGAGTACGCCATATGACAATGAACAAACCTAAGACAAATTATGCTGGTTATGCTTGCTGCGTAATATGCGGTCTAATTGTTGGAATTATTTTTACAGCGACACTATTAAAAGCTGTAGAACGTAAATTAATTCATACACCATTAATAGATAAAACGATAAAAGATGCATATATTAGAGAAGATTGTCCTACTGACTGAATAAGCTATATAATAAATGTATACATTTATCGACTAATCAAAAAACCTGGGAGGAAGGACGTAATGCATGCAAAGCTCTAAATCCAAATTCGGATCTAATTAATATAGAGACTCTAAACGAGTTAAGTTTTTTAAGAAGCCTTAGAAGAGGCTATTGGGTAGGAGAATTCAAAATATTAAACCAGACAACCACGTATAATTTTATAGCTAAAAATGTCACGAAGAATGGAACTAAAAACGAAATATATTTGTAGTACAACGAATACTCCCAAACTGCATTCATGTTACACTATATAACAATTACACTACATTTTTATCATAACACTACTTTGGTTAGATGTTTTAGATCGCCGTACCGTTCTTGTTTTATAAAAATAACAATTAACAATTATCAAATTTTTTCTTTAATATTTTACGTGGTTGACCATTCGTGGTGGTAAAATAATCTCTTAGTGTTGGAATGGAATGCTGTTTAATGTTTCCACACTCATCGTATATTTTGACGTATGCAGTTACATCGTTTACGCAATAGTCAGACTGTAGTTCTATTATGCTTCCTACATTAGGAGGAACAGTTTTAAAGTCTCTTGGTTTTAATCTATTACCGTTAGTTTTTATGAAATCCTTTGTTTTATCCACTTCACATTTTAAATAAATGTCCACTATACATTCTTCTGTTAATTTTACTAGATCGTCATATGTCATAGAATTTATAGGTTCCATAGTCCATGGATCCAAACTAGCAAACTTCGCGTATACAGTATCGCGATTAGTGTATACACCAACTGTATGAAAATTAAGAAAACAGTTTAATAGATCAACAAAAATATTTAATCCTCCGTTTGATACAGATGCACCATATTTATGGATTTCGGATTCACACGTTGTTTGTCTGAGGGGTTCGTCTAGCGTTGCTTCTACATAAACTTCTATTCCCATATATTCTTTATTATCAGAATCGCATACCGATTTATCATCATACACTGTTTGAAAACTAAATGGTATACACATCAAAATAACAAATACTAACGAGTACATTCTGCAATATTGTTATCGTAATTGGAAAATTAGTGTTCGGGTGAGTTGGATTATGTGAGTACTGGATTGCATATATTTTATATTTTGTAATAAGAATAGAATGCTAATGTCAAGTTTATTCCAAT
			AAATGACTTATTAAAAAACATATATAATAAATAACAATGGCTGAATGGCATAAAATTATCGAGGATATTTCAAAAAATAATAATTTCGAGGATGCCGCCATCGTTGATTACAAGACTACAAAGAATGTTCTAGCGGCTATTCCTAACAGAACATTTGCAAAGATTAATCCGGGCGAAGTTATTCCGCTCATCACTAATCATAATATTCTAAAACCTCTTATTGGTCAGAAGTTTTGTATTGTATATACTAACTCTCTAATGGATGAGAACACGTATGCTATGGAGTTGCTTACTGGGTACGCCCCTGTATCTCCGATCGTTATAGCGAGAACTCATACCGCACTTATATTTTTGATGGGTAAGCCAACAACATCTAGACGTGATGTGTATAGAACGTGTAGAGATCACGCTACCCGTGTACGTGCAACTGGTAATTAAAATAAAAAGTAATATTCATATGTAGTGTTAATTTTAAATGATGATAAAATGGATAATATCCATATTGACGATGTCAATAATGCCGGTATTGGTATACAGCTCATCGATTTTTAGATTTCGTTCAGAGGATGTGGAATTATGTTATGGGAATTTGTATTTTGATAGGATCTATAATAATGTAGTAAATATAAAATATATTCCTGAGCATATTCCATATAAATATAATTTTATTAATCGTACGTTCTCCGTAGATGAACTAGACAATAATGTCTTTTTTACACATGGTTATTTTTTAAAACACAAATATGGTTCACTTAATCCTAGTTTGATTGTCTCATTATCAGGAAACTTAAAATATAATGATATACAATGCTCAGTAAATGTATCGTGCCTCATTAAAAATTTGGCAACGAGTATATCTACTATATTAACATCTAAACATAAGACGTATTCTCTACATCGGTCCAAGTGTATTACTATAATAGGATATGATTCTATTATATGGTATAAAGATATAAATGACAAGTATAATGATATCTATGATTTTACCGCAATATGTATGCTAATAGCGTCTACATTGATAGTGACCATATACGTGTTTAAAAAAATAAAAATGAACTCTTAATTATGCTATTAGAAATGGATAAAATCAAAATTACGGTTGATTCAAAATTGGTAATGTTGTTACCATATCGTATAACTTGGAAAAATAACTATTAACGACACACCAAAAAAGAAAAGGATGTATTATTAGCGCAATCAGTTGCTGTTGAAGAGGCAAAAGATGTCAAGGTGGAAGAAAAAAATATTGATATTGAAGATGACAATGATATGGATGTAGAAAGCGTGTAATACGATCTATAAAAAATAAGTATATAAATACTTTTTATTTACGGTATCTTGTAGTGGCCCTACTCGATTAAAAAAAATACTTATTCTGATTATTCTAGCCATTTCCGTGTTCGTTCAAATGCCACATCAAAGATATGGGAGTAGTTGAAATCTAGTTCTGCATTGTTGGCGCGCCTCAAATGTAGTGTTAGATATCTTCAACGTATAGTTGTTGAGTAGTGATGGTTTTCTAAATAGAATTCTCTTCATATCATTCTTGCACGTGTACATTTTTAGCATCCATCTTGGAATCCTAGATCCTTGTTCTATTCCCAATGGTTTCATCAATAGAAGATTAAACATATCGTACGAACACGATGGAGAGTAACCGTAGCAAAAGTAAGCATTTCCTTTAATCTCAGATCCCGGATACTGGATATATTTTACAGCCAACACATGCATCCATGCAACATTTCCTACATATACCCGGCTATGTACCGCGTCATCATCGACTGTACGATACATAATCTTACCGTGTTGCGTACATTGCTCGTAAAAGACTTTCGTTAATTTGTCTCCTCCTCCGTAAATTCCAGTGGGTCTTGGCAACAAGTATACAATTTTGCACCATTCATAATTACAGAATTATTGGCTTTCATGACCAGTTGCTCGACCATACGTTTACTTTTTGCGTATACATGTCCGGGTGATATATCGTACAGGGTATGCTC
			ATGACCAATGAATGGATTACCGTGTTTATTTGGTCCTATTGCTTCCATGCTACCTAATATAAATCAAATACTTGATTCCAGGTCTACAGAAGCTGCCAATATAGTCTGTGTTACATAATAGTTTACTTTCATGATTTCATTATCGGTGTATTTTCCAAATACATCCACTAGAGCAACCGTATGAATAATCAGATTTACCCCATCTAGTGCTTCTTTCACCTTATTAAGTCGTTTATATCACATTGTATATAGTTTATAACTTTAACCTTCGATACGAGAGGTTGTGGATCTTCTACGACATTGATAACTCTGATTTCTTGAACATCATCTGCGCTAATTAAAAGTTTTACTATATACCTGCCTAGAAATTCGGCACCACCAGTAACCGCGTACACGGTCATTGCTGCTGTCACTCATAAATATCGGACTACTTATTCTATTTTACAAATAATGGCTGTTTGTATAATAGACCACGATAATATCAGAGGAGTTATTTACTTTGAACCAGTCCATGGAAAAGATAAAGTTTTAGGATCAGTTATTGGATTAAAATCCGGAACGTATAATTTGATAATTCATCGTTACGGGGATATTAGTCGAGGATGTAATTCCATAGGCAGTCCAGAAATATTTATCGGTAACATCTTTGTAAACAGATATGGTGTAGCATATGTTTATTTAGATACAGATGTAAATATATCTACAATTATTGGAAAGGCGTTATCTATTTCAAAAAATGATCAGAGATTAGCGTGTGGAGTTATTGGTATTTCTTACATAAATGAAAAGATAATACATTTTCTTACAATTAACGAGAATGGCGTTTGATATATCAGTTAATGCATCTAAAACAATAAATGCATTAGTTTACTTTTCTACTCAGCAAAATAAATTAGTCATACGTAATGAAGTTAATGATACACACTATACTGTCGAATTTGATAGGGACAAAGTAGTTGACACGTTTATTTCATATAATAGACATAATGACTCCATAGAGATAAGAGGGGTGCTTCCAGAGGAAACTAATATCGGTTGCACGGTTAATACGCCGGTTAGTATGACTTACTTGTATAATAAGTATAGTTTTAAACTGATTTTAGCAGAATATATAAGACACAGAAATACTGTATCCGGCAATATTTATTCGGCATTGATGACACTAGATGATTTGGTTATTAAACAGTATGGTGACATTGATCTATTATTTAATGAGAAACTTAAAGTGGACTCCGATTCGGGATTATTTGACTTTGTCAACTTTGTAAAGGATATTATATGTTGTGATTCTAGAATAGTAGTAGCTCTATCTAGTCTAGTATCTAAACATTGGGAATTGACAAATAAAAAGTATAGGTGTATGGCATTAGCCGAACATATAGCTGATAGTATTCCAATATCTGAGCTATCTAGACTACGATATAATCTATGTAAGTATTTACGAGGACACACTGAGAGCATAGAGGATGAATTTGATTATTTTGAAGACGATGATTCGTCGACATGTTCTGTCGTAACCGACAGGGAAACGGATGTATAATTTTTTATAGTGTGCAGGATATGATAAAAATATAATTGTTGTATCCATTCCCATTCTAATCACATTATATGATTCTGTAAAAAATTATACTGTAACACAATGAAGTAGTTGCATAGATGTATATAGGTCAGATACTGGTTTGATAAACTTTTTATTCCACATGAGTATGTTTGACTTTATGGTTAGACCCGCATACTTTAACAAATCACTGAAAATTGGAGTTAGGTATTGACATCTCAGAATCAGTTGCCGTTCTGGAACATTAAATGTATTTTTTATGATATATTCCAACGCATTTATGTGGGTATACAACAAGTCATTACTAATAGAGTATTCCAAGAGTTTTAATTGGCTAGTATTTAACAAGAGAAGAGATTTCAACAGACTGTTTATGAACTCGAATGCCGCCTTATTGTCGCTTATATTGATGATGTCGAATTCTCCCAATATCATCACTGAT
			GAGTAGCTCATCTTGTTATCAGGATCCAAGCTTTCTAAAGACGTCATTAAACCCTCGATCATGAATGGATTTATCATCATCGTTTTTATGTTGGACATAAGCTTAGTCCGTTTGTCCACATCTATAGACGATGATTTCTGAATTATTGCATATATCTCTCTCTTTAACTCCAGGAACTTGTCAGGATGGTCCACTTTAACATGTTCTCGCCTAAGAGATAAAAATCTTTGGATGGTTGCATGTGACTTTTCTCTAAATGATGATGTTGCCCAAGATCCTCTCTTAAATGAATCCATCCTATCCTTCAAGATGGACAGTCTATTTTCCTTAGATGGTTTAATATTTTTGTTACCCATGATCTATAAAGGTAGACTTAATCGTCTTGGATGACCATATATTTATTTCCAGTTTTATTATACGCATAAATTGTAAAAATATGTTAGGTTTACTAAAATGTCTTGCGGGGCATTAATCGTTTTTGAAGGATTGGACAAATCTGGAAAAACAACACAATGTATGAACATCATGGAATCTATACCGACAAACACGATAAAATATCTTAACTTTCCGCAGAGATCCACTGTCACTGGAAAGATGATAGATGACTATCTAACTCGTAAAAAAACCTATAATGATCATATAGTTAATCTATTATTTTGTGCAAATAGATGGGAGTTTGCGTCTTTTATACAAGAACAATTAGAACAGGGAATTACTTTAATAGTTGATAGATACGCGTTCTCTGGAGTAGCATATGCCACCGCTAAAGGCGCGTCAATGACTCTCAGTAAGAGTTATGAATCTGGATTGCCTAAACCCGACTTAGTTATATTCTTGGAATCTGGTAGCAAAGAAATTAATAGAAACGTCGGCGAGGAAATTTATGAAGATGTAGCATTCCAACAAAAGGTATTACAAGAATATAAAAAAATGATTGAAGAAGGAGATATTCATTGGCAAATTATTTCTTCTGAATTCGAGGAAGATGTAAAGAAGGAGTTGATTAAGAATATAGTTATAGAGGCTATACATACGGTTACTGGACCAGTGGGGCAACTGTGGATGTAATAAAGTGAAATTACATTTTTATAAATAGATGTTAGTGCAGTGTTAAAAAATGGATGAAGGATATTACTCTGGCAACTTGGAATCAGTTCTCGGATACGTATCTGATATGCATACTAAACTCGCATCAATAACTCAATTAGTTATTGCCAAGATAGAAACTATAGATAATGATATATTAAACAACGACATTGTAAATTTCATTATGTGTAGATCAAACTTAAATAATCCATTTATCTCTTTCCTAGATACTGTATATACTATTATAGATCAAGAGATCTATCAGAACGAGTTGATTAATTCATTAGACGACAATAAAATTATCGATTGTATAGTTAATAAGTTTATGAGCTTTTATAAGGATAACCTAGAAAATATAGTAGATGCTATCATTACTCTAAAATATATAATGAATAATCCAGATTTTAAAACTACGTATGCAGAAGTACTCGGTTCCAGAATAGCGGATATAGATATTAAACAAGTAATACGTGAGAATATACTACAATTGTCTAATGATATCCGCGAACGATATTTGTGAAAATATTAAAAAAAAATACTTTTTTTATTAAATGACGTCTCTTCGTGAATTTAGAAAATTATGCTGTGCTATATATCACGCATCAGGATATAAAGAAAAATCTAAATTAATTAGAGACTTTATAACAGATAGGGATGATAAATATTTAATCATTAAGCTATTGCTTCCCGGATTAGACGATAGAATTTATAACATGAACGATAAACAAATTATAAAAATATATAGTATAATATTTAAACAATCTCAGAAAGATATGCTACAAGATTTAGGATACGGATATATAGGAGACACTATTAGTACATTCTTCAAAGAGAACACAGAAATCCGTCCAAGAAATAAAAGCATTTTAACTTTAGAAGACGTGGATAGTTTCTTAACTACATTATCATCCATA
			ACTAAAGAATCGCATCAAATAAAATTATTGACTGACATCGCATCCGTTTGTACATGTAATGATTTAAAATGTGTAGTCATGCTTATTGATAAAGATCTAAAAATTAAAGCGGGTCCTCGGTACGTACTTAACGCTATCAGTCCTCATGCCTATGATGTTTTTAGAAAATCTAATAACTTGAAAGAGATAATAGAAAATGAATCTAAACAAAATCTAGACTCTATATCTGTTTCTGTTATGACTCCAATTAATCCCATGTTAGCGGAATCGTGTGATTCTGTCAATAAGGCATTTAAAAAATTTCCATCAGGAATGTTTGCTGAAGTCAAATACGATGGCGAGAGAGTACAAGTTCATAAAAATAATAACGAGTTTGCCTTTTTTAGTAGAAACATGAAACCAGTACTCTCTTATAAAGTGGATTATCTCAAAGAATACATACCGAAAGCATTTAAAAAAGCTACGTCTATCGTATTGGATTCTGAAATTGTTCTTGTAGACGAACATAATGTACAGCTCCCGTTTGGAAGTTTAGGTATACACAAAAAGAAAGAATATAAAAACTCTAACATGTGTTTGTTTGTGTTTGACTGTTTGTACTTTGATGGATTCGATATGACGGACATTCCATTGTACAAACGAAGATCTTTTCTCAAAGATGTTATGGTTGAGATACCCAATAGAATAGTATTCTCAGAGTTGACGAATATTAGTAACGAGTCTCAGTTAACTGACGTATTGGATGATGCACTAACAAGAAAATTAGAAGGATTGGTCTTAAAAGATATTAATGGAGTATACGAGCCGGGAAAGAGAAGATGGTTAAAAATAAAGCGAGACTATTTGAACGAGGGTTCCATGGCAGATTCTGCCGATTTAGTAGTACTAGGTGCTTACTATGGTAAAGGAGCAAAGGGTGGTATTATGGCAGTCTTTCTAATGGGTTGTTACGATGATGAATCCGGTAAATGGAAGACGGTAACTAAATGTTCAGGACATGATGATAATACGTTAAGGGTTTTGCAAGACCAATTAACGATGGTTAAAATTAACAAGGATCCCAAAAAAATTCCAGAGTGGTTGGTAGTTAATAAAATCTATATTCCCGATTTTGTAGTAGAGGATCCGAAACAATCTCAAATATGGGAAATTTCAGGAGCAGAGTTTACATCTTCCAAGTCACATACAGCGAATGGAATATCGATTAGATTTCCTAGATTTACTAGGATTAGAGAAGATAAAACGTGGAAAGAATCTACTCATCTAAACGATTTAGTAAATTTGACTAAATCTTAATAGTTACATACAAACTGAAAATTAAAATAACACTATTTAGTTGGTGATCGCCATGGATGGTGTTATTGTATACTGTCTAAACGCGTTAGTAAAACATGGTGAGGAAATAAATCATATAAAAAATGATTTCATGATTAAACCATGTTGTGAAAGAGTTTGTGAAAAAGTCAAGAACGTACACATCGACGGACAATCTAAAAACAATACAGTGATTGCAGATTTGCCATATCTGGATAATGCTGTATTGGATGTATGCAAATCAGTATATAAAAAGAATGTATCAAGAATATCCAGATTTGCTAATTTGATAAAGATAGATGATGATGACAAGACTCCTACCGGTGTATATAATTATTTTAAACCTAAAGATGCTATTTCTGTTATTATATCCATAGGAAAGGATAAAGATGTCTGTGAACTATTAATCGCATCCGATAAAGCGTGTGCGTGTATAGAGTTAAATTCATATAAAGTAGCCATTCTTCCCATGAATGTTTCCTTCTTTACCAAAGGAAATGCGTCATTGATTATTCTCCTGTTTGACTTCTCTATCAATGCGGCACCTCTCTTAAGAAGTGTAACCGATAATAATGTTGTTATATCTAGACACAAACGTCTTCATGGCGAGATTCCGAGTTCCAATTGGTTCAAGTTTTATATAAGTATAAAGTCCAACTATTGTTCTATATTATATATGGTAGTTG
			ATGGATCTGTGATGTATGCAATAGCTGATAATAAAACTCACACAATTATTAGCAAAAATATATTAGACAATACTACAATTAACGATGAGTGCAGATGCTGTTATTTTGAACCACAGATTAAGATTCTCGATAGAGATGAGATGCTTAATGGATCATCGTGTGATATGAACAGACATTGTATTATGATGAATTTACCAGATATAGGAGAATTCGGTTCCAGTATATTGGGGAAATATGAACCTGACATGATTAAGATTGCTCTTTCAGTGGCTGGTAATTTAATAAGAAATCAAGACTACATTCCCGGGAGACGCGGCTATAGCTACTACGTTTACGGTATAGCCTCTAGATAATTTTTTAAGCACAAAATAAAAACATAATTTTAAACTAGTCTATTTCATACTATTTTGTGTGATCACCATGGACATAAAGATAGATATTAGTATTTTTGGTGATAAATTTACGGTGACTACTAGGAGGGAAAATGAAGAAAGAAAAATTTACTACTGATGTTATCAAACCTAATTATCTTGAGCACGATAACTTATTAGATAGAGATGAGATGTCTACTATTATAGAGGAATATTTTATGTACAGAGGTGGAGGAGTTGCTGATGATGAATACATTTATTGCATAGGCGATCAGGATTCATCGTTGATATCTAGTATTGATAGATGGAAGCCATCAAAACCATATTGATAAACGTATGCTAAAATGCGAGAGACAAAATGTGATATTGGTGTAGCGATGTTAAACGGATTAATATATGTCATAGGCGGAGTTGTTAAAGGTGACACATGTACCGACACACTTGAGAGTTTATCAGAAGATGGATGGATGATGCATCAACGTCTTCCAATAAATGTCCAATATGTCGACGATTGTTCATACCGGCAAAATTTATATATCAGGAGGCTACACAATAGTAGTGTAGTTAATGGAATATCAAATCTAGTCCTTAGCTATAATCCGATATATGATGAATGGACCAAATTATCATCATTAAATATTCCTAGAATTAATCCTGCTCTATGGTCAGTCATAATAAAGTATATGTAGGAGGAATATCTGATGATATTCAAACTAATACATCTGAAACATACAACAAAGAAAAAGATCGTTGGACATTGGATAATAGTCACGTGTTACCACGCAATTATATAATGTATAAATGCGAACCGATTAAACATAAATATCCATTGGAAAAACACAGTACACGAATGATTTTCTAAAGTACTTGGAAAGTTTTATATAGTTGATAGAACAAAATACATATTTTTTGTAAAAATAAATCACTTTTTATACTAATATGACACGATTGTCAATACTTTTGTTACTAATATCATTAGTATACTCTACACCTTATCCTCAGACACAGATATCTAAAAAAATAGGTGATGATGCAACTCTATCATGTAGTAGAAATAATATAAATGATTATGTTGTTATGAGTGCTTGGTATAAGGAGCCCAATTCCATTATTCTTTTAGCTGCCAAAAGTGACGTCTTGTATTTTGATAATTATACCAAGGATAAAATATCATACGATTCTCCATACGATGATCTAGTTACAACTATTACAATTAAATCATTGACTGCTAAAGATGCCGGTACTTATGTATGTGCATTCTTTATGACATCAACTACAAATGATACTGATAAAGTAGATTATGAAGAATACTCTACAGAGTTGATTGTAAACACAGATAGTGAATCGACTATAGACATAATACTATCTGGATCTTCACATTCACCGGAAACTAGTTCTGAGAAACCTGATTATATAAATAATTTTAATTGCTCGTTGGTATTTGAAATCGCGACTCCGGGACCAATTACTGATAATGTAGAAAATCATACAGACACTGTCACATACACTAGTGATATCATTAATACAGTAAGTACATCATCTGGAGAATCCACAACAGACAAGACGTCGGGACCAATTACTAATAAAGAAGATCATACAGTCACAGACACTGTCTCATACACTACAGTA
			AGTACATCATTTGAAATTGTCACTACTAAATCAACCGCCAATGATGCGCACAATGATAATGAACCATCTACTGTGTCACCAACAACTGTAAAAAACATCACGAAATCTATAGGTAAGTATAGTACTAAAGACTATGTCAAAGTATTTGGTATTGCAGCATTAATTATATTGTCGGCCGTGGCAATTTTCTGTATTACGTATTATATATGTAATAAACGTTCACGTAAATACAAAACAGAAAACAAAGTCTAGATTTTGACTTACATAAATGTCTGGAATAGTAAAATCTATCATTTTGAGCGGGTCATCTGGTTTAGGAAAGACAGCCATAGCCAAAAGACTATGGGAATATATTTGGATTTGTGGTGTCCCATACCACTAGATTTCCTCGTCCTATGGAACGAGAAGGTGTTGATTACCATTACGTTAACAGAGAGGCAATCTGGAAGGGAATAGCACCGGAAACTTTCTAGAACATACTGAGTTTTTAGGAAATATTTACGGAACTTCTAAAACAGCTGTGAATACAGCGGCTATTAATAATCGTATTTGTGTGATGGATTTAAACATCGACGGTGTTAGAAGTCTTAAAAATACTTACCTAATGCCTTACTCGGTGTATATAAACCTACCTCTCTTAAAATGGTTGAGACCAAGCTTCGTCGTAGAAACACTGAAGCGGACGATAAGATTCATCGTCGCGCGATGTTGGCAAAAACGGATATGGATGAGGCCAACGAAGCAGGTCTATTCAACACTACTATTATTGAAGATAATGTGAATTTAGCATATAGTAAGTTAATTCAGATACTACAGGACCGTATTAGAATGTATTTTAACACTAATTAAGACTTGACTGACTTAAAACTTGATAATTAATAATATAATTCGTTTTTATATGTGACTATTTTAACGTCTAATGTATTAGTTAAATATTAAACTTACCACGTAAAACTTAAAATTTAAAATGGTATTTCATTGACGGATGATCATACATTATGAACTTTCAAGGACTTGTCTTAACTGACAATTGCAAAAATCAATGGGTCGTTGGACCATTAATAGGAAAAGGTGGATTCGGTAGTATTTATACTACTAATGACAATAATTATGTAGTAAAAATAGAGCCCAAAGCTAACGGATCATTATTTACTGAACAGGCATTTTATACTAGAGTACTTAAACCATCCGTTATCGAAGAATGGAAAAAATCTCACCATATAAGCCACGTAGGAGTTATCACATGCAAGGCATTTGGTCTATACAAATCCATTAATACGGAATATAGATTCTTGGTAATTAATAGATTGGGTGTAGATCTAGATGCGGTGATCAGGGCTAACAATAATAGACTACCGAAAAGATCGGTGATGTTAGTAGGAATAGAAATCTTGAATACCATACAATTTATGCACGAGCAAGGATATTCTCATGGAGATATTAAAGCGAGCAATATAGTTTTGGATCAAATGGATAAGAATAAATTATATCTAGTGGATTACGGATTGGTTTCTAAATTCATGTCTAACGGCGAACATGTTCCATTTATAAGAAATCCAAATAAAATGGATAATGGTACTCTAGAATTTACACCTATAGATTCACATAAAGGATACGTTGTATCGAGACGTGGAGATCTAGAAACACTTGGATATTGTATGATTAGATGGTTGGGAGGTATCTTGCCATGGACTAAGATAGCTGAAACAAAGAATTGCGCATTAGTAAGTGCTACAAAACAGAAATATGTGAACAATACTACGACTTTGTTAATGACCAGTTTGCAATATGCGCCTAGAGAATTGCTGCAATATATTACCATGGTAAACTCTTTGACATATTTTGAGGAACCCAATTACGATAAGTTTCGGCACATATTAATGCAGGGTGCATATTATTAAGTGTGAGGTTTTGGTTTGATGTAAAATTTTTGTTGATAAAAATTAAAAAATAACTTAATTTATTATTGATCTCGTGTGTACAACCGAAATCATGGCGAT
			TTTTACACACACGTCTTGGTGGGTACGACGAGAATCTTTATACCTTTCCTGGAATATCATTAACTGTTGCCAATGATGTTAGGAAATATTCTGTTGTGTCAGTTTATAATAACAAGTAGACATTGTAAAAGAAATATATGTGGTGTTACAGTTAGGTGAACAAGAGATATATTGGAGCATTGCTGCATATGTTTGAGTGCAATGAATATCTACAAATTGGAGATCCAATCCATGATCAAGAAGGAAATCAAATCTCTATCGTCACATATCGCTACAAAACTACTATGCTCTAAGCGGAATCGGGTACAAAAGTCTAGACTTGTGTTTGGAAGGAGTAGGGATTCATCATCACGTACTTGAAACAGGAAACGCTGTATATGGAAAAGTTCAACATGATTATTCTACTATCAAAGAGAAGGCCAAAGAAATGAGTGCACTTAGTCCAGGACCTATAATTGATTACCACGTCTGGATAGGAGATTGTATTGGTAAAGTTACTGCTGTAGACGTACATGGAAAGGAAATTATGAGAATGTGATTCAAAAAGGGTGCGGTACTACAGATACCAAATCTGGTAAAAGTTAAACTTGGGGATAATGATACAGAAAATCTTTCCACTACCATATCAGCTCTCCTGAATTCCGGCGGCGGTACCATCAAGGTAACCTCTTAGGAAGATTGCGTTAATCATGTACTCATAAAACGATTGGAATCTATACGCCATATGTGGTCTGTCTATGATCGTTTTAATATTGTGAATGGTAAAGAATGCTGTTATATACATCTTCATTCATCTAATCAGAATCTTATGCCTAGTACTGTAAAAACCAATTTGTATATGTGATCTATGACATCATGCATCCAAATGGATCTCATAACTGCTCTAGATTATCTTAGTGAACTTAAGGAATCAAGTGGATAAGTCCCAGACCAGAATTGCCCAAATTCGATTACCCAGATGGAGTGCAAGACAATGGATCAATTGAGAGATTTGCAGAAGAGTTCTTCAATAGATCAGAACTTCAGGCGGGTGAATCAGTCAAATTCGGTAATTCCGTTAATATTAAAAATACATCTGTTTCAGCTAAGCAACTAAGAACACGTATACGGCAACAGCTTCCCTCTATACTCTCATCTTTTGCCAACACAGAGGGTGGATATTTGTTCATTGGATAATAATACACACAAAGTAATTGGATTCATGGCGGGACACGACTGCATTAAACTGATAGAAAAGTGTATTAGACGACTCATGTTGTACATTTCTGTGAGAAAAAGAGGATATCAAATACGCATAGATTCATCAAGGTATATAAACCTGGGGAGGAGACTACCTCGACATACGTGTGCGCTATCAAAGTGGAAAGATGTTGCTGTGCTGTGTTTACAGATTGGCCAGAATCATGGTATATGGATACTAGTGGTATCAAGAAGTATTCTCCAGATGAATGGGTGTCATCTATAAAATTTTAATTAAGAACTATAGAGAACAAATAATAGGTTGTAATACATATAGACAATAACTAACAATAATTAGTAACTGTTATCTCTTTTTAACTAACTCTTATATACCTATTAATACATCGTATTATAGTTCTTAATCATTGATTCACTTATTGTTTTAATAAACTAACATTGTTAATTGAAAAGGGATAACATGTTATAGAATATAAATTATATATGGATTTTTTTAAAAAGGAAATACTTGACTGGAGTATATATTTATCTCTTCATTATATAGCACATGCGTGTTCCAATTCTTCCACATCCCATATAATACAGGAATATAATCTTATTCGAACATACAAAAAAGTGGATAAAACAATAGTTGATTTTTTATCTAGGTGGCCAAATTTATTCCATATTTTAGAATATGGGGAAAATATTCTACATATTTATTCTATGGATGATGCTAATACGAATATTATAATTTTTTTTCTAGATAACGTATTAAATATTAATAAGAACGGGTCATTTATACACAATCTCGGGTTATCATC
			CATTAATATAAAAGAATATGTATATCAATTAGTTAATAATGATCATCTAGATAATGGGATAAGACTAATGCTTGAAAATGGACGTAGAACAAGACATTTTTTATCCTATATATTAGATACAGTTAATATCTATATATGTATTTTAATAAATCATGGATTTTACATAGATGCTGTGGACAGTTACGGTTGTACATTATTACATAGATGTATATATCACTATAAGAAATCAGAATCAGAATCATACAATGAATTAATTAAAATATTGTTAAATAATGGATCAGATGTAGATAAAAAAGATACGCATGGAAACACGCCATTTATCCTATTATGTAAACACGATATAGACAACGTAGAATTGTTTGAGATATGTTTAGAGAATGCTAATATAGACTCTGTAGACTTTAATGGATATACACCTCTTCATTATGTCTCATGTCGCAATAAATATGATTTTGTAAAGTCATTAATTTCTAAAGGAGCAAATGTTAATACGCGTAATAGATTCGGAACTACTCCATTTTATTGTGGAATTATACACGGTATCTCGCTTATAAAACTATATTTGGAATCAGACACAGAGTTAGAAATAGATAATGAACATATAGTTCGTCATTTAATAATTTTTGATGCCGTTGAATCTTTAGATTATCTATTATTTAGAGGAGTTATTGATATTAACTATCGTACTATATACAACGAAACATCTATTTACGACGCTGTTAGTTATAATGCGTATAATATGTTGGTCTATCTATTAAACAGAAATGGTGATTTTGAGACGATTACTACTAGTGGATGTACATGTATTTCGAAAGCAGTTGCGAACAACAACAAAATAATAATGGAAGTACTATTGTCTAAACAACCATCTTTGAAAATTATGATACTGTCTATAATAGCAATTACTAAACATAAACAACATAATACAAATTTATTAAAAATGTGTATAAAATATACTGCGTGTATGACAGATTATGATACTCTTATAGATGTACAGTCGTTACAGCAATATAAATGGTATATTTTAAAATGTTTCGATGAAATAGATATCATGAAGAGATGTTATATAAAAAATAAAACTGTATTCCAATTAGTTTTTTGTACTAAAGACATTAATACTTTAATGAGATACGGCAGACATCCTTCTTTCGTTAAATATACTAGTCTCGACGTATACGGAAGTCGTGTACGTAATATCATAGCATCTATTAGATATCGTCAGAGATTAATTAGTCTATTATCCAAGAAGCTGGATGTGGGAGATAAATGGGCATGTTTTCCTAACGAAATAAAATATAAAATATTGGAAAACTTTAACGATAACGAACTATCGACATATCTAAAAATCTTATAAACACTATTAAAATATAAAACCTAAGTAGGATAAAACACATTACATCATTGTTTCCTTTTATTGCTTAACAGTGTATACTATTTTTAACACTCATAAATAAAAATGAAAACGATTTCCGTTGTTACGTTGTTATGCGTACTACCTGCGGTTGTTTATTCAACATGTACTGTACCCACTATGAATAACGCTAAATTAACGTCTACCGAAACATCGTTTAATGATAAACAAAAAGTTACATTTACATGTGATTCGGGATATTATTCTTTGGATCCAAATGCTGTCTGTGAAACAGATAAATGGAAATACGAAAATCCATGTAAAAAAATGTGTACAGTTTCTGATTATGTCTCTGAACTATATAATAAACCGCTATACGAAGTAAATGCCATCATAACACTAATTTGTAAAGACGAAACAAAATATTTTCGTTGTGAAGAAAAAAATGGAAATACTTCTTGGAATGATACTGTTACGTGTCCTAATGCGGAATGTCAATCTCTTCAATTAGATCACGGATCTTGTCAACCAGTTAAAGAAAAATACTCATTTGGGGAACATATAACTATCAACTGTGATGTTGGATATGAGGTTATTGGTGCTTCGTACATAACTTGTACAGCTAATTCTTGGAATGTTATTCCATCAT
			GTCAACAAAAATGTGATATACCGTCTCTATCTAATGGATTAATTTCCGGATCTACATTTTCTATCGGTGGCGTTATACATCTTAGTTGTAAAAGTGGTTTTATACTAACGGGATCTCCATCATCCACATGTATCGACGGTAAATGGAATCCCGTACTCCCAATATGTATACGATCTAACGAAGAATTTGATCCAGTGGAGGATGGTCCCGATGATGAGACAGATTTGAGCAAACTCTCAAAAGACGTTGTACAATATGAACAAGAAATAGAATCGTTAGAAGCAACTTATCATATAATCATAGTAGCGTTGACAATTATGGGCGTCATATTTTTAATCTCCGTTATAGTATTAGTTTGTTCCTGTAACAAAAATAATGACCAATATAAGTTCCATAAATTGTTGCTGTGAATATAAATCCGTTAAAATAATAAATAATTAATAACGAACAAGTATCAAAAGATTAAAGAATTATAGCTAGAATTAATTGAGATGTCTTCTTCAGTGGATGTTGATATCTACGATGCTGCCAGAGTATTTTTACTTAGGCACTATTATAACAAGAGATTTATTGTGTATGGAAGAAGTAACCATATTACATAATATATACAGGCTATTTACAAGATGCGCCGTACCGTTCGATGATATAGTACGTACTATGCCAAATGAATCACGTGTTTAACAATGGGTGATAGATACACTTAATGGCATAATGATGAATGAACACAATGTTGCTGTGTAGGTACCGGACTACTGTTCATGGAAATGTTTTTCGATTATAATAAAAATAATTCCAAAAATAGCATCATCAACTAATATATGACATAATTAATAGCGTATCCATAATTCTAGCTAATGAGAGATATAGAAGCGCGTTTAACGACAATGGAATATACATCCGTAGAACTATGATTGACAAGTTGTACGGATACGCATCTCTAACTACTTTGGCACGATCGCTGGAGGTGTTTGTTATTATCTGTTGATGCATCTAGTTAGTTTGTATAAATAATTATTTCAATATACTAGTTAAAATTTTAAGATTTTAAATGTATAAAAACTAATAACGTTTTTATTTGTAATAGGTGCAATAGCATTCTATTCGAATAATGAGTATACTCCGTTTAATAAACTTAGTGTAAAACTATATAGATGGAGTAGATAATATAGAAAATTCATATACTGATAATAATGAATTAGTGTTAATTTTTAAAGAGTACACAGTTTCTATTATTACAGAGTCATACGACGTCGGATTTGATTCCATAGATATAGATGTTATAAACGACTATAAAATTATTGATTGTATACTATTGACTCGTCTACTATTTAATGCAAAGGACACACATGTAGAATATCTACCAAATTATCATGCCATTATGATAAACACCCTTATATTCACAAATATGAGGGTGATAAGCGACAATATTCTATTACTACAAAGGGAAAATGCTATAAAGGAATAAAATATGAAATAAGTACAATGAACGATAATATTCTATTGAGACAACATACTCTTCTACTAATATATTCGATAGTTATGGACATAGTAATACATATTATTCAAAATATGGTCTTTAAAAATTTAAAATATATTATCACTTCAACGACAATAGTCAAATAACAGCCAATATGAGATCTGTAATGCTAACAGTTTTGCTAATTAATAGCATAAATGCTACGATAACTAGCTATAAATTCGAATCCGTCAATTTTGATTCCAAAATTGAATGGACTGGCGATGGTCTATACAATATATCCCTTAAAAATTATGGGATAAAGACGTGGCAAACAATGTATACAAATGTACCAGAAGGAACATACGACATATCCGGATTTCCAAAGAATGATTTCGTATCTTTCTGGGTTAAATTTGAACAAGGTGACTATAAAGTGGAAGAGTATTGTACAGGACTATGCATCGAAGTAAAAATCGGACCACCAACTGTAACATTGACTGAATACGACGACCATATCAATTTGTACATCGAGCATCCGTAT
			GCCACTAGAGGTAGCAAGAAGATTCCTATTTACAAACGTAATGACATGTGTGATATCTACTTGTTGTATACGGCTAACTTCACATTCGGAGATTCTGAAGAACCAGTAACATATAATATTGATGACTACGATTGTACGTCTACAGGTTGCAGCATAGACTTTGCCACAACAGAAAAAGTGTGCGTGACGGCGCAGGGAGCCACAGAAGGATTTCTAGAAAAAATTACTCCATGGAGTTCGGAAGTATGTCTGACACCTAAGAAGAATGTATTTACATGCGCTATTAGATCCAAGGAAGATGTATCCAATTTCAAGGACAAAATGACCAGAGTTATCAAGAGAAAATTTAATAAACAGTCTCAAAATTATATGACCAAATTTCTCGGTACTACGGCTAATGATGTTACTACCGTGATTAGCATGCTAGATTAAATATTTTGGGCAAATCTAAATATTTTTTATAAAAATTAAAAAATCACTTTCGTTATCGATAACTCGAGAACATGGGTTACATATCAACATATTAATGTTGGTGGCATTGTCTAAAACAGTCACGATATCTCTTAAATGCTACAGAAAGGTAGGATTTTATAATCTTTATGGATCTAATGATAGCGAGCAGGAAAATTATTCTCCTGTATCTGTTAAAACTACGATTATCTATTAAAGACAGAGATACTAAATATAGACAATAACATACCATGGAAAAATATTACAGATTTTATTAAACTCTTTTATAGAGAAATGTAATAATTGCTCAAATAATACTATATACAATATCACTATAAAGTCTTGGACTAATTATACTTTGGTAAATGTTACAACTGACAATAGTGTCTACTTAAATGTATCTAGTGATATCGTGATCAATAAAACAGGAAATATTACTACATTCATTAATAATACAGTTAATGGTAATTTATCGATTAGTCTTAATGATACACTAAGTATATACACAGAATCAAAACCTGTGTTTATAGTGGATCCATTCATTACTCTTGATAAATTGTACAACTGTTCGTTCTCCAAACCAATCAATTATGTAAATATCTTTAATACAGAGTTCTACTTGTAAGAATGAGACTGACTACACACCAATGGACATTTCTTATGTTATTAATGACAATATAACATTCATTAGTAATATCACATCAAGTACAAAATATATCAACTCATGTGTCACTGAGTTTACAGATAGCGGTTGTCAGAATACCAGTATTGTTTAATAAAACAATGGAACAATTAGGTATTACTCCAGGATCTGATTTGGAAGCGTATTTCATGTGTAAGTTACAGGATCTAATTGTGACGTAAGTATTCTCTTGAACAAGGCATCAAAAACTCCAACGAGATAAAAGAGATCCACTGAGATGACTGGAAATCACTTCTGTCTACATAAGAATCAAGCTAGGCTGGAAACTATCAAAATGCAGGGTACAACAAACAATAATGACGGAAGTAAACGAACGTCTCCAATATATGATAACGTTGGCAATACTAAGGATTCATTGACATATGTAAATATTAATAAAGTATATATGAGATACACGTTTTGATAGTCATCCTAATCGTATCGGAGTACGGAGATCATCAAGTTCATCATCCGATATTATTGTAACCACAATGCATTGGCATCAAAAGAAGATAGATGAACTGACATATAGCGAATATAAGGAGATCCAACACTATTAGGAGAAAGCCAGGTCATATGGAAGATGTTCAAGCTGTTAATATCAATCTTGATAAACGTGAACAGGCTGTCGGAGCCACAGTTTCGAGACGAGGAGATTTAGAAATGTTGGGATTATTGCATGATAGAATGGTTCAGTGGCAAACTTCCATGGAAAAACAAAAGTAGTATAGCAATACAACAGAAAAGAGAATATAAAAAATTTATAGCTACTTTCTTTGAGGACTGTTTTCCGGAAGGAAATAAACCTTTGGAATTAGTATACACGTTAGATTATTCTCAAACTCCTAATTATGAAAGACTACGTAGA
			CTAGACTGTTTATACAAGATTGAAATTATATTCTTTTTTATAGAGCGTTACGGATATCTAATAATATTAGACTATCTCTGACACTACACGACCAAATCGATTACTATGGATATCTTCAGGGAAATCGCATCTTCTACGAAAGGAGAGAATGTATTCATTTCTCCAGCGACAATCTCGTCAGTATTGACAATACTGTATTATGGAGCTAATGGATCCACTGCTGAACAGTTATCAAAATATGTAGAAAAGGAGGAGACCATGGATAAAGTTAGCGCTCAGAATATCTCATTCAAATCCATGAATAAAGTATATGGGCGATATTCTGCCGTGTTTAAAAATTCCTTTTTGGGAAAAATTGGCGATAATTTCCAAACTGTTGACTTCACTGATTGTCGCACTATAGATGCTATCAATAAGTGTGTTGATGTCTTTACTGAGGGGAAAATCAATCCACTATTGACTGAACAATTGTCTCCCAATACCTGTCTCCTAGCAATTAGTGCCGTATACTTTAAAGCAAAATGGTTGATACCATTCAAAAAGGAATTTACCAGTGATTATCCATTTTACGTATCACCAACGGAAATGGTAGACGTAAGTATGATGTCTATGTATGGTGAGTCATTTAATTACGCATCTGTAAAAGAATCATTCGGTAACTTTTCAATCATAGAACTGCCATATGTTGGAAATACTAGTATGATGGTCATTCTTCCAGACAAGATTGATGGATTAGAATCCATAAAACAAAATCTAACAGATACAAATTTTAAGAAATGGTGTAACTCTCTGGAAGCTACGTTTATCGATGTACACATTCCCAAGTTTAAGGTAACAGGTTCGTATAATCTGGTGGATACTCTAGTAAAGTTGGGACTGACAGATGTGTTCTATTCAACTGGCGATTATAGCAATATGTGTAATTCAGATGTGAGTGTTGACGCTATGATTCACAAAACGTATATAGATGTCAATGAAGAGTACACAGAAGCAGCTGCAGCAACTTCTGTACTAGTGGCAGACTGTGCATCAACAGTTACAAATGAGTTCTGTGCAGATCATCCGTTCATCTATGTGATTAGGCATGTCGATGGCAAAATTCTTTTCGTTGGTAGATATTGCTCTCCAACAACTAATTAAGCATATTCTTAATATTAGAATATTATATAGTTAAGATTTTTTAAAAAATAGAAAAAACATGTGGTATTAGTGCAGGTCGTTATTCTTCCCATTGCAATTGGTAAGATGACGGCCAACTTTAGTACCCACGTCTTTTCACCACAGCACTGTGGATGTGACAGACTGACCAGTATTGATGACGTCAGACAATGTTTGACTGAATATATTTATTGGTCGTCCTATGCATACCGCAACAGGCAATGCGCTGGACAGTTGTATTCCACACTCCTCTCTTTTAGAGATGATGCGGAATCAGTGTTCATCGATGTTCGCGAGCTGGTGAAAAATATGCCGTGGGATGATGTCAAAGATTGTGTAGAAATCATCCGTTGTTATATACCGGATGAGCAAAAAACCATCAGAGAGATTTCGGCCATCATCGGACTTTGTGCATATGCTGCTACTTACTGGGGAGGCGAAGACCATCCCACTAGTAACAGTCTGAACGCATTGTTTGTGATGCTTAAAATGCTCAATTACGTGGATTATAACATCATATTCCGGCGTATGAATTGACATTTTTCCCTTTCCCAGAAATAAACTTTTTTACCCACTATAAAATAAAAGAGTATACTACCTATTATATTTCTTCCTATATTTTTTATTCTTCATTAGTTACGACTTTTAACACACCTAAATGTGCCGACAAAGGGCAATAGTTTGCGTCATTCATGGAGTTAGAAAACGAGCCAGTAATCTTACCATGTCCTCAAATAAATACTCTATCGTTTGGATATAATATATTAGATATTTTATGGGAAAACGAGAAGCGGATAATGATAGAATTATACCAATAGATAATTGTAACAATATGCTAATTC
			TGAACCCGACACAATCAGACTCTGGTATTTATATGTGCATTACCAAGAACGAGACCTACAGTGATATGATGTCGTTAAATTTGACAATTGTGTCTGTCTCAGAATCAAATATAGATCTTATTTAGTATCCACAAATAGTAAATGAGAGATCTACTGGTGAAATGTGTCCCAGTAATGCATTTATTGCTAGTAACATAAACACAGATATTATATGGAGCGGACATCAACGCCTTAGAAATAAGAGACTTAAACAACGGACACCTGGAATTATTACCATAGAAGATGTTAGAAAAATGAGACGTGTTATTACATTGTGATTAAACATGCGTTTACTATTCCTAGCATCAGCAAAACAGTTACTATTAGTATAATGTGATTGTATGTTGTTACATTTCCATGTCAAATAGAGTTTATAAAAATTTTTTATACATTATCTTCCAACAAGCAATTGACGAACGTATTACTATGATTAACTCCCACGATACTATGCATATTATTAATCATTAACTTGCAGACTATACCTAGTGCTATTTTGACATACTTGTGTTCTTGTGTAATTGCGGTATCTATATTATTAAAGTACGTAAATCTAGCTATAGTTTTATTATTTAATTTTAGATAATATACCATCTCCTTATTTTTAAAAATTACCACATCCTTTATTAAATCATGGATGGGAATTTCTATGTCATCGTTAGTATATTGTGAACAACAAGAGCAGATATCTATAGGAAAGGGTGGAATGCGATACATTGATCTATGTAGTTTTAAAACACACGAGAACTTTGAAGAATTTATATAAATTATTCCATCGATACATCCTTCTATGTTAATATGTATATATCCAGGAATTCTTTTATGAATATCAGGAAATGTATAAACTAAAACATTGCCCGGATACGGTGCTTCTATTGGCATTATATCCGTTCTTAACTTGCAAAATGTAACCAATACCTTTGCATGGCTTGTTTTGTTCGGTAACGTTAGTTTAAACTTGACGAATGGATTAATTACAATAGCATGATCTGCGCATCTATTAAGTTTTTTTACTTTAACGCCCTTGTATGTTTTTACAGAGACTTTATCTAAATTTCTAGTGCTTGTATGTGTTATAAATATAACTGGATATAGAACTGAATCACCTACCTTAGATACCCAATTACATTTTATCAGATCCAGATAATAAACAAATTTTGTCGCCCTAACTAATTCTATATTGTTATATATTTTACAATTGGTTATGATATCATGTAATAACTTGGAATCTAACGCGCATCGTCGTACGTTTACACAATTGTGATTTAGTATAGTATATCTACACATATATTTTTCCGCGCTATAGTATTCTGGACTAGCGATAAAACTATCGTTATATCTGTCTTCGATGAACTCATCAAGATATTGCTCTCTGTCATATTCATACACCTGCATAAACTTTCTAGACATTGTACAATATGTGTTATTTTAGGATCATATTTACATATTTACGGTATATCAAAGATGTTAGATATAGTTAATAGGACACATATAATAATGAATATTAAACACTAGTATAGCAGAAGTTTATACTCACAAAACATCATAAAATGAGTCGTCGTCTGATTTATGTTTTAAATATCAACCGCAAATCAACTCATAAAATACAAGAGAATGAAATATATACATATTTTAGTTATTGCAATATAGACCATACTTCTACAGAACTTGATTTTGTAGTTAAAAACTATGATCTAAACAGACGACAGCCTGTAACTGGGTATACCGCACTACACTGCTATTTGTATAATAATTACTTTACAAACGATGTACTGAAGGTATTATTAAATCATGGAGTGGATGTAACGATAAAACCCAGTAGCGGACATATGCCTATTTATATATTGCTTACTAGATGTTGCAATATTTCACACAATGTAGTGATAGATATGATAAACAAAGATAAAACCCACTTATCGCATAAAGACTATTCCAACCTACTACTAGAGTATATAAAATCTCGT
			TACATGCTATTGAAGGAAGAGGATATCGATGAGAACATAGTATCAACTTTATTAGATAAGGGAATCGATCCTAACTTTAAACAAGACGGATATACAGCATTACATTATTATTATTTGTGTCTTGCACACGTTTATAAACCAGGCGAGTGTAGAAAACCGATAACGATAAAAAAGGCCAAGCGAATTATTTCTTTGTTTATACAACATGGAGCTAATCTAAACGCGTTAGATAATTGTGGTAATACACCATTCCATTTGTATCTTAGTATTGAAATGTGTAATAATATCCATATGACTAAAATGCTGTTGACTTTTAATCCGAATTTCGAAATATGTAATAATCATGGATTAACGCCTATACTATGTTATATAACTTCCGACTACATACAACACGATATTCTTGTCATGTTGATACATCACTATGAAACAAATGTTGGAGAAATGCCTATAGATGAGCGTCGTATGATCGTATTCGAGTTTATCAAAACATATTCTACACGTCCGTTAGATTCGATAACTTATTTGATGAATAGGTTTAAAAATATAGATATTCATACCCGCTATGAAGGAAAGACATTATTACACATAGCATGTGAATATAATAATACACACGTAATAGATTATCTTATACGTATTAACGGAGATATAAATGCGTTAACCGACAATAACAAACACGCTATCCAACTCATTATAGATAACAAAGAAAATTCCCAGTATACCATCGATTGTTTATTGTATATACTTAGATATATTGTAGATAAGAATGTGATAAGATCGTTGGTGGATCAACTTCCATATCTACCTATCTTCGATATAAAATCATTTGAGAAATTCATATCATACTGTATACTTTTAGATGACACATTTTACGATAGACACGTTCAGAATCGCGATTCTAAAACTTATCGATACACGTTTTCAAAATACATATCATTCGATAAATACGATAGTATAATAACTAAATGCTATGAAGAAACAATATTGCTCAAACTATCCACTGTTCTAGACACAACACTATATTCTGTTTTAAGATGTCATAATTCGAGAAAGTTAAAAAGATACCTCAGCGTGTTAAAAAAATATAATAATGATAAGTCCTTCAAAATATATTCTAATATTATGAATGAGAGATACCTTAATGTCTATTATAAAGATATGTATGTGTCAAAAGTATACGATAAACTATTTCCTGTTTTCACAGATAAAAAATGTCTACTAACATTACTACCTTCAGAAATTATATATGAAATATTATACATGTTAACAATTTACGATCTTTATAATATATCGTATCCACCTACCAAAGTATAGTTGTATTTGTAATTTTTCTCATACGATGTGTGTAAAAACTGATATTATAAATTATCTTAGTGTCGTATGATGAAGATGACGATGAAAATGATGGTACATATATATTTTGTATCATTATTGTTATTGCTATTCCACAGTTACGCCATAGACATTGAAAATGAAATCACAGATTTCTTCAATAAAATGAAAGATACTCTACCAGCTAAAGACTCTAAATGGTTGAATCCAACATGTATATTTGGAGGCACAATGAATAATATGGCTGCTATAGGAGAGCCATTCAGTGCAAAGTGTCCTCCTATTGAAGACAGTCTTTTATCGCGTAGATATATAAATAAAGACAACGTAGTTAACTGGGAGAAAATAGGAAAAACTAGACGACCTCTTAATAGACGTGTTAAAAACGGTGACTTATGGATAGCCAACTATACATCTAACGACAGTCATCGTATGTATTTGTGTACAGTGATTACAAAGAATGGCGACTGTATTCAAGGTATAGTTAGATCCCATGTACGGAAACCTTCTTCATGCATTCCAGAAATCTATGAACTAGGTACTCATGATAAGTATGGAATAGACTTATACTGTGGAATTATTTACGCAAAACATTATAATAATATAACTTGGTATAAAGATAATAAGGAAATTAATATCGATGATATTAAGTATTCACAAACGGGAAAGGA
			ATTAATTATTCATAATCCAGCATTAGAAGATAGCGGAAGATATGACTGTTATGTTCATTACGACGACGTTAGAATCAAGAATGATATCGTAGTATCAAGATGTAAAATACTTACGGTTATACCGTCACAAGACCACAGGTTTAAACTAATACTAGATTCGAAAATCAACGTAATTATAGGAGAACCTGCCAATATAACATGCACTGCTGTATCAACGTCATTATTGTTCGATGATGTACTGATTGAATGGGAAAATCCATCCGGATGGCTTATAGGATTCAATTTTGATGTATACTCTGTTTTAACTAGTAGAGGCGGTATTACTGAGGCGAGCTTGTATTTTAAAAATGTTACTGAAGAATATATAGGTAATACATATAAATGTCGTGGACACAACTATTATTTTGAAAAACCCTTACAACTACAGTAGTATTGGAGTAAATACACAATGCATTTTTATATACATTACTGAATTATTATTATTAATTATATCGTATTTGTGCTATAGAATGGATGAAGATACGAAACTATCTAGGTATTTGTATCTCACCGATAGAGAACATATAAATGTAGACTCTATTAAACAGTTGTGTAAAATATCAAATCCTAATTCATGTTATAGATGTGGATGTACGGCTTTACATGAGTACTTTTATAATTATAGATCAGTCAACGGAAAATACAAGTATAGATACAACGGTTACTATCAATATTATTCATTTAGCGATTATGAAAATTATAATGAATATTATTATGATGATTATGATAGAACTGGTATGAATAGCGAGAGTGAGAGTGATAATATATCAATCAAAACAGAATATGAGAATGAATACGAATTCTATGATGAAACACAAGATCAAAGTACACAACTAGTAGGTTACGACATTAAACTCAAAACCAATGAGGATGATTTTGTGGATGAATTCTATGGCTATGATAGATCAGTGGGTGTCCATGATTATATAGATAAATCAATTAATAAAGTAGTATATGGAAGAGAGTCTTACGTAAGATGGCGGGATATATGGCAAGAACATAATGATGGTGTATACAGTATAGGAAAGGAGTGCATAGATAATATATACGAAGACAGACATACAGTAGACGAATTCTACAAGATAGACAGCGTATCAAATGTAAATGACGCGGAACACATATCTCAGATAACTAATGATGTATCTACACAAACATGGGAAAAGAAATCAGAGTTAGATAGATACATGGAAATGTATCCTCGTCATAGATATAGTAAGCATTCTATCTTTAAGGGATTTTCTGACAAAGTTAGAAAAAATGATTTAGACATGAATGTGGTAAAAGAATTACTTTCTAACGGCGCATCTCTAACAATCAAGGATAGCAGTAATAAGGATCCAATTGCTGTTTATTTTAGAAGAACGATAATGAATTTAGAAATGATTGATATCATTAACAAACATACAACTATCTATGAACGCCGGTATATAGTACACTCCTATCTAAAAAATTATAGAAATTTTGATTATCCATTTTTCAGGAAGTTAGTTTTGACTAATAAACATTGTCTCGATAATTATTATAATACAGGTGACCGCAGACATGGAACGCCGCTACATATATTGGCGACTAATAAAAAATTAATAACACCTAATTACATGAAGTTATTAGTGTATAACGGAAATGATATAAACGCACGCGGCGAAAATACACAAATGCAAACTCCATTACACAAATATTTGTGTAAATTTGTATATCATAATATTGAATATGGTATCCGATACTATAATGAAAAGATTATAGACGCATTTATAGAGTTAGGAGCCGATCTAACTATTCCAAATGATGAAATGATACCAGTAATTTACTGCATACACGTAAATGCTGAATATGGTTATAACAATATTACTAACATAAGGATAATACGTAAACTACTTAATCTTAGCAGACATGCTCCACATAATCTATTTAGAGATCGAGTCATGCACGATTATATAAGTAATACATATATTGATATAGAG
			TGTTTAGATATTATTAGATCACTGGATGGGTTCGATATTAATTGTTACTTTGAAGGACGTACACCTCTTCATTGCGCTATACAGTATAACTTCACTCATATTGCGGAATACTTATTAGATCGAGGAGCTGATATATCATTAAAGACAGGCGATGGAAAATCTGTATTCGATTTATCGTTATGTAGCTACATACCTCTTAAATGGACTAGTTTTTTGATTAGTCGTCTACCGCCTAAAAGTGTCATGAGCTCACTGACTAACCATATAATAGATTATGTTCTTACAGACAATAAAAATATTATTTGGCAAAGTCAAATGATTAATAAGTATGTGTTGTTACTTGATCCATCCTTTTATTCTAGATTCAGAAATGCTATTAAAAGCAAATTAAATCAATACGATTATCGTTGCTTCAATTACAATAGATATCGTGTTAATAAAAAGTATCGCAAAGTTTTACATGACATTGATATATATATTAAGGATGTACAAGTATTAAAATCTATTCTCATCGCCAATAATGTAACACTATACGACACTATTGTAAATAATACATCAGAGTTTCCTGTACGTCGTCTAAACAACAAACAATTAATTAATACAGTAAATTCCAATATATATCATGATCTTATCGAAAAAGTTATTAAAAAATCATTAGAGAAATGTACTCTAACTAATGCCGTCCTCGAGTATATGATCGCATCTCGATCTCAATCATCTTATTTAAGTCGTATTCCTAATGAGATATTACTCAAAATACTATATAACCTCAGCGTCTACGATTTACGCAAACTATATGCAAGATACATGCTAGAGAATGAGACAGATTATCATATAGAGTCAAGGTCAATTTCTACGCAGACTGAATAATGTTATATACACTACATATTTTTATGTCATTATAACTACTTGTAATATTGAAATCGTAATTTGATATATAGTGAAAAATGGATTTTGATGATATTAAACATAATAGACGAGTAGTAAGTAACATTAGCAATCTTTTAGATGATGATATATTATGCGATGTAATCATAACTATTGGTGATGGAGAAGAAATTAAAGCACATAAAACTATCTTGGCTGCTGGATCTAAATATTTTAGAACACTGTTTACAACACCTATGATAATAAGAGATCTAGTAACTAGAGTAAATCTACAGATGATCAATAAAGATTCCGTCAAAAATATTGTACAGTACTTATACAATAGGTATATAAGTTCTATGAATATAATAGATGTATTAAAATGCGCCAACTATCTTCTAATCGATTATCTAGTCACTGACTGCGAATCCTATATTAAAGATTATACTAATCATGATACCTGCATATGTATGTACCATAGGTTAATGAGATGGTTCATATTCCAATAGTCAAATATATTAAACGTATGCTGATGAGTAATATATCAACATTGATAACTACGGACGCATTTAAAAAACAGTATTTGAAATATTATTTGATATTCTTTCTACTAACGACAATGTATATTTATACAGAGAAGGCTATAAAGTAACGATACTATTGAAGTGGCTAGAATACAACTACATCACAAAAGAACAGCTTTTGTATATACTGTCCTGTATAGATATACAAAATCTAGATAAGAAGTATAGACTACTACTCTATTCAAATAAACTATAAATATGCATCCCTCATGTATACAATTTCTATTAGATAATAAACAGAATAGAAACATTATACCCAACCAGTTATGTTTAGCGTGTCATGATACTAAGTATAATGTATGTAACCCGTGCATATTAGTATATAACATTAATACTATGGAATATAGTGTTATTTCACCATTCCTAATCACATAATTAATTACACATCCGCGATTGTAGATAATGAAATAATAATAGCTGGAGGATATAACTTTAATAATCCATCGTTAAACAAGGTATATAAAATAAACATTGAGAACAAAATACATGTCGAACTCCCACCCATGATAATGAATAGATGTCGTTTTTCTTTGGCTGTAATCGATAACA
			CAATTTATGCTATAGGTGGTCAAAAACTGAAGTTTAACATTATTTATTTATGATATATATTATATATCGGTATCGTTATTGTTTGGTCTATACCATGGATATCTTTAAAGAACTAATCTTAAAATACCCTGATGAAAATGTTTTGATTTCTCCAGTTTCCATTTTATCTACTTTATCTATTCTGAATCATGGAGCAGCTGGTTCTACAGCTGAACAACTATCAAAATATATAGAGAATGTGAATGAAAATACACCCGATGATAAGAAGGATGACAATAATGACATGGACGTAGATGTTCCGTATTGTGCGACACTAGCTATTGCAAATAAAATATACTGTAGCGATAGTATCGAGTTCCACGCCTCCTTCCTACAAAAAATAAAAGATGATTTTCAAACTGTAAACTTTAATAATGCTAACCAAACAAAGGAACTAATCAATGAATGGGTTAAGACGATGACAAATGGTAAAATTAATTCCTTATTGACTAGTCCACTGCCCATTAATACTCGCATGACAGTTGTTAGCGCCGTCCATTTTAAAGCAATGTGGAAATATCCATTTTCTAAACATCTTACATATACAGACAAGTTTTATATTTCTAAAAATATAGTTACCAGCGTTGATATGATGGTGAGCACTGAAAACGACTTACAATATGTACATATTAATGAATTATTTGGAGGATTCTCTATTATCGATATTCCATACGAGGGAAACTCTAGTATGGTAATTATACTACCAGACGACATAGAAGGTTTATATAACATAGAAAAACACATAACTGAAGAAAATTTTAAAAAATGGTGTGGTAAGTTATACACTAAAAGTATAGACTTGTATATGCCAAAGTTTAAACTGAAAATGACAGAATCGTATAATCTGGTACCTATTCTAGAAAATTTAGGACTTACTAATATATTCGGATATTATGCAGATTTTAGCAAGATGTGTAATGAAACTATCACTGTAGAAAAATTTCTACACAAGACGTTTATAGATGTTAATGAGGAGTATACAGAAGCATCGGCTATTACAGGAGTATTTATGACTAACTTTTCGATGGTATATCGTACGAAGGTCTACATAAACCATCCATTCATATACATGATTAAAGACAACACAGGACGTATACTCTTTATAGGGAAATACTGTTATCCACAATAAATATAAACAAATAGACTTTTTATCTCATGTCTAAGAATTACAAAGTAATATAGTTAGTATAACTAAAGTTAATACTACATTAAAACTTAAAAAATAATAATATCACTATTACAATTAATAAGTATAAACTAAAAATTAAACAATATCGTTATTATATAAGTAATACCAAAATGATGATATACGATTAATAGCCTGTCTTATATTCGTGACTTTATCCATTGCTAGTCACTTTACATTCCCGTTATTCCTCCCATTACGGAAGATAAATCGTTTAATAGTGTAGAGGTATTAGTTTCCTTGTTTAGAGATGATCAAAAAGACTATACGGTAACTTCTCAGTTCAATAACTACACATCGACACCAACGACTGGACTATAAATGTACTATCCGATGGTCTGGATATACCATTGACTAATATAACTTATTGGTCACGGTTTACTATAGGTCGTGTATTGTTCAAATCAGAGTCTGAGGATATTTTCCAAAAGAACATGAGTATTCTAGGTGTCTCTATTGAATGTAAGAAGCCGTCGGTATTACTTACTTTTTGACCGTGTGTAAAATGACTCGAGTATTTGACTTCCAGATATGGATTATTATCGAGGAGACTGTCTAGAAGTCGTTTATATAACAATGACTTATAAAAATACTAAAACTGAAGAGACTGATTACGCATACCTCTCTAATGTGCGGATTCCTGAATACTATCGATTGATGAGTAATGGGGTTGATGGTTGATTATTGATTAGTTTTCCTTATTCTTTTTATTCACATAAAAGAATATTTTTATAAACATGAAACCACTGTCTAAATGTAATTATGATCTTGATTT
			ATAGATGAAAATCAGCTGCTTTAGATGATTTTGGTTAGTATGTATAATATAAAAAAATAAATATAACTTATTTTAAGATTAAGTGCTATTGTACTTAATTTTTTGTTCTATAAACTGAATATATAGCTACAATTATTGACGGGTTTATTTATGACCGGCAACCATGAATTTACAGAGATTATCTCTGGCTATATATCTTACTGTGACATGTTCGTGGTGTTATGAAACATGTATGAGAAAAACTGCGTTGTTTCATGACAATCAATTGGGGCATGCGGAAGACAATCAAGATAGTGTAGCGTCGCTACCGTACAAGTATCTACAAGTAGTCAATAAAAGAGAACGTAGTAGATTGCTGGCTACGTTTAATTGGACAAGTATAGCTGAGGGTGTTAAAAATGATTTCATTAGAATATGTGATATCAACGGAACATATCTATATAATTATACTATTGCTGTTAGTATGATTATTGATTCCATGGAAGAACTACCAACAATTACAACATATGAACCGTCTACCTATAATTATACTTTCGATAATAGCACTGTTAGTACTACTGAAGAACTAAAAGTGACTCCATCACCAACTACATACGCGACTGTAACAACTCCTCTTCCAACATCATCAGTTCCATATGATCAACGATCTAATAACAATGTAAGTACTATATCTATTCAGATACTGAGTAAAATATTGGGAGTCAATGAAACAGAATTAACTAATTATCTTATTACGCATAAAAATGCCACGGTTGACAATAACACATTGTATGGTAATATAGGATTTTTGGAAATAAATAATTGCTACAATATTTCTGTATCAAATGCTAGTTTTAGAATAACATTAGTAAACAATACTTCTGAAGAAATTGTTATAATGCTAACAGGGACTAGTTCATCCGACACCTTCATATCTTCCACCAATATCACTGAATGTTTGAAAACATTAATCAATAATACGTCGAATATTAGTGATGTAAGTATAACACAAAATATGAATGTAACATCTAATTGTGATAAATGTTCAATGAATTTGATGACATCCGTTATCCCTGCCGTTAAAGAATTTAACAATACGTTGAAAAAAATTGGTGTAAAAGATAATAAAAACAATACAGTATATAACTATTATAATTGTAAACTAACTACAAATTCTACATGTGACGAGTTAATCAATTTAGATGAAGTCATTAACAATATAACTTTGACAAATATTATAAGTAGTAGTGTTTCTACAACCAACAGCAGAAAAAGACGAGATCTGAATGGTGAGTTTGAATTTTCTACATCCGAGGAATTAGATTGTCTTTACAAATCATATGGTGTAAGTGATGATGTAAGTCATTGTTTTTCATCACCTAGACGTAGACGATCTGACGACAAACAGGAGTACACAGAAATGAAATTACTCGACCACGCGAAAAAAGATTTAAGAATAGACAGTGTTATTCCTAGAGGTACAACTCATTTCCAAGTAGGTGCATCTGGAGCAAGTGGTGGTGTTGTAGGTGATAGTTCCCCATTTCAAAATGTTAAATCACGGGCCAGTCTATTGGCAGAAAAAATAATGCCTAGAGTACCCACTACTGCTACCGAAGAGCAGCTATATGCAACTATAAATAGACAAACAAAGTTGCCTGCAGGTGTTAAAAGTACTCCGTTTACAGAGGCGCTTGTGTCTACGATAAACCAAAAGCTTTCTAGTGTTAAAGAGGTAACTTATGCTTCGCTCAATCTGCCAGGATCAAGTGGTTATGTTCATAGACCATCTGATTCTGTTATTTACAGCACTATAAGACGGACACGTTTACCTAGTGATACCGATAGTGATTTTGAGGATATACAAACTGTTGTTAAGGAATATAATGAAAGATATGGTAGACGAGTTAGTAGAACACAGTCATCAAGTAGTGATTTTGAAGATATAGATGAGGTGGTTGCAGAATATAGACAAAAATATGGTGGAGCTAGCCGTGGTAGAACATCGTCATCAAGTAGTA
			GTGATTTTGAAGATATAGATGAGGTGGTTGCAGAATATAGACAAAAATATGGCAACGCTATGACAAAAGGACGTGGTTCTTCTAAACCGGATCCGTTATATAGTACTGTTAAGAAAACACCTAAAAGTATAGCATCTGGAGTAGACATAGTTTCAAAACAAACAGACTATTCTTTATTACCCGGCGTTAATACTGGCAGTTCTATCGTAACACCTCTCACCAGAAGAGGAGCTACTAGACGACCTAAACGCCCATCTACACCTCCACGCGAAGATCTACCACCGCTTCCTCTAAATCCTCCTTATCGACAACTTTCTCGTGGTGGTGATTATTCTCCACCACATAGACCTCCTCCACCACTTCCTCCTAAACCAGTTCCAGCTATTCCACCTAGAGATAGTCAACCAAATAATAAAGGATTTAGTAAGTTTGTATCTCCTAGACGGTGTAGAAGATCAACCTCTGGAGTCGTATGTGGTATGATACAATCAAGACCAAACGATGATACATATTCACTTCTTCAACTACCAAAAATTGAACCAGAATATGCGGAGGTAGGTAATGGCTTACCCAAGAACAATGTTCCTGTGATAGGCAATAAACATAGTAAAAAATATACATCGTCGATGTCAAAAATATCAACAAAATTTGATAAATCTATGGCATTTGGAACAGCAATGTTACTAACTGGTCAACAGGCTATTAACCAACAGGATAGATCAACTGCGTTGATTAAAAAAGATCAAATGAGCAAGGACGAAAAAATATTCGAAGCAGTTACAATGACTCTATCAACTATAGGTTCAACGTTGACAACTGCAGGTATGATAGCTCCACCACTAATGATTGCTGGAATAGGTATATCACTTATATCAGGTATAATAGATACGGCAAAAGATATATATTACCTATTTTCAGGACAGGAGAAGCCAGTAGATCCAGTTATTAAGTTTTTTAACACATACGCTGGATTAGTATCCGATAGTAGTAAAATGGGTGTAAGGAAATGTTTGACGCCTGGAGAAGACACACTTATTTACATCGCATACAAAAACGATTCCAGTTTTAAACAAAATACGGAGGCAATGGCTTTATATTTCTTAGATGTTATCAACTCAGAGATCCTATATCTAAACACATCAAATTTAGTTTTAGAGTATCATCTAAAGGTGGCTTGTCCCATAGGAACATTAAGATCTGTAGATGTGGACATAACTGCGTATACAATATTATATGATACAGCGGATAATATTAAAAAATACAAGTTTATCAGAATGGCAACGCTACTATCCAAACATCCAGTTATTAGATTGACATGTGGTTTAGCAGCAACATTGGTAATTAAACCGTACGAGGTACCCATCAGTGATATGCAACTACTAAAAATGGCAACGCCTGGTGAACCAGAATCCACTAAATCTATACCATCTGATGTCTGTGATAGGTATCCTCTAAAGAAATTCTATCTTTTGGCTGGTGGTTGTCCATATGATACATCTCAAACTTTTATTGTACATACTACTTGCAGTATTTTACTAAGAACAGCTACATGGGATCAGTTTAGAAACAGATGGGTGTTACAAAATCCATTTAGGCAAGAAGGGACATATAAGCAACTGTTTACCTTTAGCAAATACGATTTTAACGACACCATAATAGATCCTAATGGTGTGGCGGGTCATGCTAGCTTTTGTACCAATAGAAGCAGCAACCAATGTTTCTGGTCAGAACCTATGATATTGGAAGATGTATCATCGTGTAGTTCTAGAACTAGAAAAATATACGTAAAACTGGGAATATTTAATACTGAAGGGTTTAATAGTTTTGTACTAAACTGTCCAACTGGGTCTACGCCAACATACATCAAAGATAAAAATACGGACAGTAACAATGTTATCATAGAGCTACCTGTAGGTGATTACGGCACTGCCAAATTGTATTCGGTAACAAAACCATCGAGAATAGCTGTATTCTGCACACATAACTATGATAAACGATTC
			AAATCAGATATTATAGTTCTAATATTTAATAGTATCAGTGGTATTCCATTTTCGAGCATATACACAGGAAGTGTGAACGGTAGAAATAGACTGTTCACCACATTGTCTAAAGGAATGCCATATAGATCAATGTATTGCGATAACAGACGACCAGGTTGTTATTATGCAGGAATACCATTTAATAAAAATAGTGTAGAATCAGATCTGCATTATGGACCAGAAATAATGCTTAAGGAAACATATGACACAAACAGTATTGATCCACAAGTTATAACAAAGTCAAAAACACACTTTCCTACTCCAATAAGTGTAAAATTTACGGTTGACAATTTAGGAAATGGGTATAACAAACCCGAAAATTTTTGGAAAGACGCTAAAAGTAAGAAACGGACATATAGCGCAATGACAATAAAAATCCTACCATGTACAGTGAGAAATAAAAATGTAGACTTTGGATATAACTATGGACATATTATTTCTAATATGGTTTATGCACAATCTACTAGTCAGGATTATGGAGATGGTACCAACTATACATTTAAATCTGTAAATAGATCCGATCATGAGTGTGAATCTATTTTAGATTTGAAGGCTAAGGAAGTAACTGTGATGTGTCCCGCGTTTAGTATACCAAGAAATATATCAGCGTATGAAGGTCTATGCTTTAGTGTCACTACATCTAAAGATCATTGTGCCTCAAATAAGGAATGGTTAAAATCTTATGGTTATGGGAATACAGATGCTACTAAACAACGTGTCTGTTTTCATCATTGGAATTATGTCACAACGTCGTTGGATTATTACTGTTCATACGAAGATATTTGGAAAAGCGACTGGCCTGACTATGATCCATGTAAGTCATATATTTATATAGAGTATAGAGACATATGGATAGAATCTAAAGTGTTGCAGCAACCTCCTTATACATTCGAATTCACACATGACGATTCTAATGAATACGTGAATAAAGAAATTAGTAACAAATTGAATGATCTGTACAATGAATACAAGAACATTATGGAATATAGCGACGGATCATTGCCTGCTTCTATAAACAGATTAGCAAAATCATTAACTTCAGAGGGTAGAGAAATAGCAAGTGTTAATATAGATGGTAATCTGTTAGATATTGCATATCAAGCAGATAAGGAAAAGATGGCTGATATACAGAACAAAATAAATGACATCACAAGAGATTTATTCATTCACACTTTATCAAACAAAGATATAAAAGACATTATAGAATCCGAAGAAGGTAAGAGATGTTGTATAATAGATGTTAAGAACAATCGTGTTAAAAAGTACTATCCTATTGATAATTATCTATGTGGTACTTTAGATGATTATATATACACTTCTGTAGAATATAACAAATCCTATGTGTTAATAAACGACACTTACATGAGCTATGACTATCTTGAATCATCAGGTGTAGTTGTTTTATCATGTTATGAAATGACTATAATCTCCTTGGATACAAAAGACGCCAAAGATGCTATAGAAGATGAGATAGTAGCAAGTGCTGTAGCCGAAGCATTGAATGACATGTTTAAGGAATTTGATAAAAACGTAAGTGTTATTATAATAAAAGAAGAAGATAATTATCTAAACAGTTCTCCGAATATATACCATATAATATACATCATAGGCGGCACTATTCTGATACTGTTAGTCATTATTTTAATATTGGTAATTTATATAGCATGCAATAAATACAGAACCAGGAAATATAAAATAATGAAAGATGATACTATGAGCATTAAATCTGAGCATCATAATAGTCTTGAAACAGTATCTATGGAAATTATGGATAATCGGTACTAATAAAAATAGTTTAACTCTTTTTAGAACCAGTTTGGTACTGGAATTTCAGTTCATTCGTTGAGAATATTGATGATTTTTTTAAGATGATATTTACTTTTTATATGCTTGCATTACAGAATAATATTCACAGGTATTATTAAAATGAGTATCGGAGCTACATTACCATATCATCATCC
			ATGCTCATGTGGATGGAAAATCCATCCATTATATAATTAATGATACGTGCATGTTTGATATATTCTTTAAATGGAACAGACATCACAGACTGAGATACGCAAAGAATCCTACATTCCTAAACTTTGTATCTGACATAAGAACAGTGAGAGGATCGACTCCATAGTGGACAACATTAATAAACGATAACTTGATTTCAAAATTATCAATGGAGATACAACGTGAAATACTTTATTACTCCATTAAATAATGTATCACTTACGATAATGTCTCTATAAACGACCGGTTTATCATTAATTAATACAATGTCTAAATTCCATAGCATATTACAAAATCACCGTCTAAGATGATAAAAACACGTTTATTTTATATGTCAACCATTACTAAAAAATATATTTTTTGTTTTCTTTTTCTTACACACATCGCTAATTATGAAAAAGTAAATGATGAAATGTATGAGATGGACGAGATTGTGAACATTGTTCGTGATAGTATGTGGTTTATACCTAACGTATTTATGGACAACGGTGAGAATGACGGCCACGTTTCTGTCAACAATGTCTGTCATATGTATTTCGCGTTCTTTGATGTTGATACATCGTCTCATCTGTTTAAGCTAGTTATTAAACACTGCGATCTGAATAAACAACTAAAATGTGGTATGTCTCCATTACATTGCTATGTGATGAATACACGATTTAAGCCATCTGTATTAAAGATATTGTTACACAACGGTGTGAATAACTTTGATAATAAGGATAACAAAGGACATATTCCTCTACACCACTATCTGATTTATTCACTATCAATCGATAACAAGGTCTTTGATATACTAACTGACCCCATTGATGACTTTAGTAAATCATCCGATCTATTGCTGTGTTATCTTAGATATAAATTCAATGGGAGATTAAACTACTACGTTCTGTACAAATTATTGACTAAAGGATCTGACCCTAATTGCGTCGACGAGGATGGACTCACTTCTCTTCATTACTACTGTAAACACATATCCGCATTCCACGAAAGTAATTATTACAAGTCAAAGAGTTACACTAAGATGCGAGCTGAGAAGCGATTCATCTATACGATAATAAATCATGGGGCAAACATTAACGCGGTTACGAAAATCGGAAATACGCCGTTACACACTTACCTTCAACAGTATACCAAACATAGTCCTCGTGTGGTGTATGCTCTTTTATCTCGAGGAGCCGATACGAGAATACGTAATAATTTTGATTGTACACCCATCATGGAATACATAAAGAACGATTGTGTAACAGGTCATATTCTCATAATGTTACTCAATTGGCACGAACAAAAATACGGGAAATTACAAAAGGAAGAAGGACACCATTTACTTTATCTATTCATAAAACATAATCAAGGATACGGAAGTCACGCTTTCAATATATTACGGTATCTACTAGATAGGTTCGACATTCAGAAAGACGAATATTATAATACCATGACTCCTCTTCATACAGCCTTCCAGAATTGTAACAACAATGTTGCCTCATACCTTGTATACATCGGATACGACATCAACCTTCCTACTAAAGACGATAAGACAGTATTCGACTTGGTGTTTGAAAACAGAAACATCTTATTCAATGCGGGTGTTATTCACAACATCATCCACCACAGACTGAAAGTATCTCTACCTATGATTAAATCGTTGTTCTATAAGATGTTAGAATTCTCTCCCTACGACGATTACTACGTAAAGAAGATAATAGCCTACTGCATATTAAGGGACGAGTCATTCACGGAACTACATAGTAAATTCTGTTTAAACGAGGACTATAAAAGTGTATTTATGAAAAATATATCATTCGATAAGATAGATTCCATCATCAAAAAATGCAACTGGGACATAAGTCGCCTCAAAGATATTCAAATCTCTGACACCAACCTGTATACTGTATTAAGAACAGAAGACATCCGGTATCGTACCTATCTTAAAGCCATACATTTAGATAGTCACATTTCATTTCCC
			ATGTACGACGATCTTATAGAACAGTGTCATCTATCGATGGAGCGTAAAAGTAAACTCGTCGACAAAGTACTCAATAAATTAAAGTCTACCATCGATGGTCAATCTAGACTATCGTATTTGCCTCCAGAAATTATACGCAACATCATAACCAAGCTAAGCGACTATCATCTAAACAGTATGTTGTACGGAAAGAACCATTACAAATATTATACATGATAGGAAGAAAATATTTAAAAAATATCTATATGATTGGAGAAGTAGGAAACAGGAACACGGTGATTACTACATTATTAAATCATGAAGTCCGTATTATACTTGTATATATTGTTTCTCTCATGTATAATAAACGGAAGAGATGCAGCACCGTATACACCACCCAATGGAAAGTGTAAAGACACCGAATACAAACGCCATAATCTGTGTTGTTTATCGTGTCCTCCGGGAACATACGCTTCCAGATTATGTGATAGCAAGACTAACACACAATGTACTCCGTGTGGTTCGGGTACCTTTACATCTCGCAATAATCATTTACCCGCTTGTCTAAGTTGTAACGGAAGATGCAATAGTAATCAGGTAGAGACGCGATCGTGTAACACGACTCACAATAGAATCTGTGAATGCTCTCCCGGATATTATTGTCTTCTTAAAGGATCATCCGGATGCAAGGCATGTGTTTCCCAAACAAAATGTGGAATAGGATACGGAGTATCCGGACACACGTCTGTTGGAGACGTCATCTGTTCTCCGTGTGGTTTCGGAACATATTCTTACACCGTCTCTTCCGCAGATAAATGCGAACCCGTACCCAACAATACATTTAACTATATCGATGTGGAAATTACACTGTATCCAGTTAACGACACATCGTGTACTCGGACGACCACTACCGGTCTCAGCGAATCCATCTTAACGTCGGAACTAACTATTACTATGAATCATACAGATTGCAATCCCGTATTTCGTGAGGAATACTTCTCTGTCCTTAATAAGGTAGCAACTTCAGGATTTTTTACAGGAGAAAATAGATATCAAAATATTTCAAAGGTGTGTACTTTAAATTTTGAGATTAAATGTAATAACAAAGGTTCTTCCTTCAAACAGCTAACAAAAGAAAAGAATGATGACGGTATGATGTCGCATTCGGAGACGGTAACTCTAGCGGGTGACTGTCTATCTAGCGTCGACATCTATATACTATATAGTAATACCAATGCTCAAGACTACGAAACTGATACAATCTCTTATCGTGTGGGTAATG
		</sequence>
		<sequence>
			<taxon idref="Somalia/V77-1252/1977"/>
			TGAGAGTGAGTGAGCATGAAAAAGATTTAGTATTTAGCAGTGCGGATATGATCCAAGAGGGTGAAATAGTCGTTCTCGTTCAGAATCTTTTGCAGCATAAGTAGTATGTCGATATACTTATCGTTGAAGACTCTTCCAGAGACGATAGCTAATTGAGTACAAAGTCCAATGATTGCACAAAGTTCTTTGGCGGTTTTCATGGAGTCATTTCTGATGAAACATTTAATGATCTCCACGCAATTGTCTATATTGTCCCACGGAAGTGAATCCGAGAACTCCTTCAACTCGCTACCAAAGAGCTCCGTTGCATCAGTTCTGAAAGAGATGAGAAGCCTGTAAAGAGACCCTGCGCTTTCTCTATGGGTCCATCTATGAGAAACCCACAGGATGTATTCAGTCAGACAATGTCTGACGTCTGCCACGGTATTCAGGGAGTCCTTAGTAGCATGGCAATGACAGGGACTGAACTGGGCACAAGAAGAGGCCATTGTGAAGGTAGACGAAGGTTAACCTGTAGCCGTCTGTGCTAATAGAGGGCTTTAATTTCCATTTTTTAATGGGGTTGTGGATGAGGAATGAGAGTGTCTTATCTCGTCCTTGGTTTACATGGATCAGTGTGAGAAAAAATATCTTGTATATTATTAACTAAACTAACAACCTTGGTTTCCAATCCATGTTTAAAAATGACCATTTATATCGTTAAAATGTATCGTATATAAGTTTTCTAACGTGGAGTACAGAATTTTCGGTTAATGAGTTCATGGTAAAGGGCGAATGAATGCCTGCCTGTATTATAATATACATAAGTTAATAGTTTTTATCATATTTTTCTAATACTATATAAAAATATCATTATGTATAATCATTACTGTCGCTATCATTATTGTGTTTGTGTAGTTCTGTTCTATCATCTACATCACTGTCACTGTCACTCTCCCTATATCTTCTAAAATTACAAACAACTGGATATTCGATAACAGCATTTGTGTAGTTTTTGTCTTTTATAGTATATACGTTATTGTCAAAATCTAAACAAATATTGGCATAATACCTATCTATAAGATTAGGATCCATGTTCGAGCATACTAGCATATTTGTAACTTTGTCGTAAAGCGTTAAATCAATAGAATAAACCATTTTGTGGTGCAACTTTTTACGAACTAGTTGTATGAGTTTATCGTTTACATAAGCCATTAACAGCTTTAACAGATGATCTGAGTAATATCCTCTATTATACATTTAATGTTCACGGTCTTAGTATTTTTAGATATCAATTGTAATTTACACCCATATTCTACTCCCTTGTGTAACGTTAGACATTCTAAATCTATAGTATTATCTATTACAGCGTAAAACACATTCAATATTGTATTGTTATATTATTAGTTTATATTACTGAATTAATAATATAAAATTCCCAATCTTGTTATAAACACACACTGAGAAACAGCATAAACACAAAATCCATCAAAAATGTCGATGAAATATCTGATGTTGTTCGCTGCTATGATAATTAGATCATTCGCCAATAGTGGTAACGCTATCGAAACGACATTGTCAGAAATTACAAACACTACAACAGATATTCCAGCTATCAGATTATGCGGTCCAGAGGGAAATGGATATTGTTTTCACGGTATCTGTATCCACGCTAGAGATATTGACGGTATGTATTGTAGATGCTCTCATGGTTATACAGGCATTAGATGTCAGCATGTAGTATTAGTAGACTATCAACGTTCAGAAAAACCAAACACTACAACGTCATATATCCCATCTCCCGGTATTGTGCTTGTATTATTAGTAAGCATTATTATGTGTTGTCTATTATTTGTTTATAGGTTCACTCGAAGAACTAATAAATTACCTTTACAAGATATGGTTGTGCCATAATTTTTATAAATTTTTTTATGAGTATTTTTACAAAAAATGTATAAAGTGTATGTCTTATGTATATTTATAAAAATGCTAAATGTGATGTATCTATGTTATTTGTATTT
			ATCTAAACAATACCTCTACCTCTAGATATTATACAAAAATTTTTTATTTCAGTATATTAAAGTAAAATCTAGTTACCTTGAAAATAAATACAGTGGGTGGTTCTGTATCACCAGTAAGAACATAATAGTCGAATACAGTATCCGATTGAGATTTTGCATACAATACTAGTCTAGAAAGAAATTTGTAATCATCTTCTGTGACGGGAGTCCATATATCTGTATCATCGTCTAGTTTATCAGTGTCCCATGCTATATTCCTGTTATCATCATTAGTTAATGAAAATAACTCTCGTGCTTCAGAAAAGTCAAATATTGTATCCATACATACATCTCCAAAACTATCACTTATACGTTTATCTTTAACGATACCTATACCTAGATGGTTATTTACTAACAGACATTTTCCAGATCTATTGACTATAACTCCTATAGTTTCCACATCAACCAAGTAATGATCATCTATTGTTATATAACAATAACATAACTCTTTTCCATTTTTATCAGTATGTATATCTATATCAACGTCGCCGTAGTGAATAGTAGTCATTGATCTATTATATGAAACGGATATGTCTAGAACGGCAATTGTCTTACGTCCAGTTAACACTTTCGTTGATTTAAAGTCTAGAGTCTTTGCAAACATAATATCCTTATCCGACTTTATATTTCCTGTAGGGTGGTATAATTTTATTTTGCCTCCACATATCGGTGTTTCCAAATATATTACTAGACAATATTCCATATAGTTATTAGTTAAGGGTACCCAATTAGAACACGTATGCTTATTATCATCATTCGGATCGTATTTCATAAAAGTTATTGTACTATCGATGTCAACACATTCTACATTTTTTAATCGTCTATATAGTATTTTTCTGATATTTTCTATAATATCAGAATTGTCTTCCATCGGAAGTTGTATACTATCGGAATCAGTTACATGTTTAAATAATTCTCTGATGTCATTCCTTATACAATCAAATTCATTATTAAACAGTTTAATAGTCTGTAGACCTTTATCGTTGTAAATATCCATTGTCTTATTAGTTACGCTTATTTTTATGTGTTTTATGTTGATTTATTATATTTATAAGAATGATTGTTTGACAAATCACGAGAACTATTAAGACATATATTATTAGAGGTATATATTATAAAAAAGTTTTTGATTACGATGTTATAAGAGGAAAAAGGACACATTAACATCATACATCAATTAACTATTCTTATAACATCGTAATCAAAAGAATTGCAATTTTGATTATAACAACTGTCAATGAATTATGGAATTGTATATTACACATTATACGGTATGTTGGTAACGACAAATACCGATTGGTAATTGTTTACCGGTGTAATAGAATTTATATATCTATTACACCGGCCAAGTATGCATAATAATAAGTTGTGGGAGTATCATCCACATATTTATAATTTAGGACTTTGTATTCAGTATTTTTGGAATCATAAAAAAAGTTTTACCATTTTAAAATTTAAAAAGTATTTACATTTTTCACTGTTTAGTCGCGGATATGGAATTTGATCCTACCAAAATCAATATATCATCTATAGATCATGTAACAATATTACAATACATAGATGAACCAAATGATATAAGACTAACAGTATGCATTATCCAAAATATTAATAACATTACATATTATATCAATATCACAAAAATAAATCCACATTTGGCTAATCAATTTCGGGCTTGGAAAAAACGTATCGCTGGAAGGGACTATATGACTAACTTATCTAGAGATACAGGAATACAACAATCAAACCTTACTGAAACTATACGTAACTGTCAAAAAAATAGAAACATATATGGTCTATATATACACTACAATTTAGTTATTAATGTGGTTATTGATTGGATAACCGATGTGATTGTTCAATCAATATTAAGAGGGTTGGTAAATTGGTACATAGATAATAATACCTATACTCCAAATACACCCAATAATACAACAACCATTTCTGAGTTGGATATCATCAAA
			ATACTGGATAAATACGAGGACGTATATAAAGTAAGTAAAGAAAAAGAATGTGGAATTTGCTATGAAGTTGTCTACTCAAAACGATTAGAAAACGATAGATACTTTGGTTTATTGGATTCGTGTAATCATATATTTTGCATAACATGTATCAATATATGGCATAGAACACAAAGAGAAACTGGTGCGTCGGATAATTGTCCTATATGTCGTACCCGTTTTAGAAACATAACAATGAGTAAGTTCTATAAGCTAGTTAACTAATAAATAAAAAGTTTAATTTGTTGACGACATATATCGTTATTTTTCTCGTATGAAAGATTAATTTGATTCTAATATAATCTTCAGTATTAGAATCTTAATTCAAATTAATTCCATTAGATTATATCATAAATAAAAATAGTAGCACGTGCTACTTTAGCCAAATATTCTTTTTTGAAACGCCATTTAGCGTAGTGAGGACACAAGTGAACCTATAATGAGCAAATTTATTAGTATCGGTTACATGAAGGACTTTACGTAGAGTGGTGATTCCACCATCTGTGGTACGAATGGTTTCATCTTCTTTGATGCCATCACCCAGATGTTCTATAAACTTGGTATACTCGTCCGATTTCATATCCTTTGCCAACCAATACATATAGCTAAACTTAGGCATATGTTCCACACATCCTGAACAATAAAATTCTCCAGATGATGTTACAATGTCTAGATTTGGACATTTGGTTTCAACCGCGTTAACATATGAGTGAACACAGCCATACATGAAAGCGATGAGAAATAGGATTCTCATCTCGCCAAAATATCACTAGAAAAAATTTATTTATCAATTTTAAAGGTATAAAATACTTATTGTTGTCCTCGTTTGTCAATCATGTTAATGTCTTTAAGATAAGGTAGGCAAATTTTATAGTATTAAGAATTGGGCAAGCATAAGACATGACACAAAGACCCTTTTTGTATATATAAGTGTAGAAATTATAACATCCATAGTTGGATTTACATAGGTGTCCAATTGGGATCTCACCATCATCGAGATAATTGATGACATCTCCCCCTTTCTTTTTTAGTAGATATTTCATCGTGTAAGAATCAATATTAATATTTCTAAAGTATCCGTGTATAGCCTCTTTATTTACCCTCCATATGCCAACATGCATTCCACTAGATGGATATCGATATCGTCGAATGTCATATACTCAATTAGTATATGTTGGAGGACATTCGAGTTCATTGTTTTCAATATCAAAGAGATGGTTTCCTTATCATTTCTCCATAGTGGTACAATACTACACATTATTCCGTGTGGCTTTCCATTTTCCAAAAACAATTTGACCAAATCTAAATTTACATCTTTATTGTATCTATAATCACTATTTAGATAATCAGCCATAATTCCTCGAGTGCAACGTGTTAGATCGTCTATATATGAATAAGCAGTGTTATCTATTCCTTTCATTAACAATTTAACGATGTCTATATCTATATGAGATGACTTAATATAATATTGAAGAGCTGTACAATAGTTTTTATCTATAGAAGACGGCTTGATTCCGTGATTAATTAGACATTTAACAACTTCCGGACGCACATATGCTCTCGTGTCCGACTCTGAATACAGATGAGAGATAATATACAAATGCAATACGGTACCGCAATTTTGTGGTTGATAATCATCATACGTGTATCCATACTCGTCATCCTCATAAAGAACATTGCAGCCATTTTCTATGAACAAATCAATAATTTCAGGAACAGGATCATCTGTCATTACATAATTTTCTATAACTGAACGATGGTTTTCACATTTAACACTCAAGTCAAATCCATGTTCTACCAACACCTTTATTAAGTCAACGTTTACATTTTTGGATTTCATATAGTTGAATATATTAAAGTTATTTATGTTGCTAAATCCAGTGGCTTCTAGTAGAGCCATCGCTATATCCTTATTAACTTTAACATGTCTACTATTTGTGTATTCTTCTAATGGGGTAAAATGT
			CTCCAATTTTTGTGCAATGGATTAGTGCCACTGTCTAGTAGTAGTTTGACGACCTCGACATTATTACAATGCTCATTAAAAAGGTATGCATGTAAAGCATTATTCTTGAATTGGTTCCTGGTATCATTAGGATCTCTGTCTTTCAACATCTGTTTAAGTTCATCGAGAGCTACCTCCTCATTTTCCAGATAGTTAAACATTTTGACTGAATAGAAGTGAATGAGCTACTGTGAACTCTGTACACCCACACAACTAATGTTATTAAATATCATTTTTTGAATATATTTATACCATGTCAAAACTTGTTCAATTATTAATAAAAATAATTTAGTGTTTAAATTTTACCAGTTCCAGATTTCACACCTCCATTAACCCCACTTTTTACACCACAGGACGATCCTCCCCACATTTCACCGCCACCAGATGTATAAGTTTTAGATCCTTTATTACTACCATCATGTCCATGGATAAAGACACTCCACATGCCGCCACTACCTCCTTTAGAAGACATATTAATAAGACTTAAGACAAGTTTAACAATAAAATTAATCACTCACACAATACTACCAACCTACACTATTATATGATTATAGTTTCTATTTTTATAGGAACACGTACGAGAAAATCAAATGTCTAAGTTCTAACGGTAGTGTTGATAAACGATTGTTATCCACGGATACCTCATTTATCATGTTGTCTATTTTCTTACTTTGTTCTATTAACTTATTAGCGTTGTATATTATTTGATTATAAAACTTATATTGCTGTTTAGTCCACTCTATAAATATCGGATTATTCACATATCGTTTCTTTGTAGGTTTATTTAACTTGTACATCACTGTAAGCATGTCCGTACCATTTATTTTAATTATAATATAATAATAGAGTGCGGTTTTACCTATTTTATCATCTATATAATAATATAATACTAATAGTAATCGTTATCATTGTACCCACTTGAGAAGTTAGTAACTTTTTCTATTATAATCTTGTATCCGTAAGATACATTACTACACATAGGAATTCCCTGATCGAGCAATAGTTTAAATACATCTACATTTGGATTTGATGTAGTTGCGTATTTCTCTACAATATTAATACCATTTTTGCAACTATTTATTTCTAGACCTTTTGTGATTAGTAATCTCAATAATTCTACGTCAATATTATCAGATTCTATATATTCGAATATATCAAAGTCATTGATATTTTTATAATTGGTAGAAGACAATAATGACACCACAACATCAGTTTTGATATTCTTATTTTTTTGGTAACGTATACATTTAATGAATTTTCATTACGTTCTACCAATGATTGTGCACTGCAGGCATCAAAAGTTTTACAACTATCATAAAGCTACTATCCTATCCAACCATTATGGTATTGATGCTATAGTATATTTTAATTCATTTCATTTATGTGTATTTGGTACGAGCAGACAGCATGAGATCGTATGATTTCAGTACCGTAGTGACAATACTATTAGTTTCAATAAGATCAATCTCTAGATCTATAGAATCAAAACATGATAGGTTAGAAGATAATGAATATCTGTAGGCTTCTTGTTGCACTGTAACTTCTCGTTTTGTTAGATGTTTGTATCATGCTTTAATGGTACAAATTTTATCCTCGCTTTGTGTATCATATTCGTCCCTACTATAAAATTGTATATTCAGATTATCATGAGATGTGTTTACACTAACTGTATCGATACGGCACACCATTTAGTTATAACCGTAATCCAAAAATTTTTAAAGTATATCTTAACGAAAGAAGTTGTATCATCGTTAGGATTTGGTAAATTATTATCTACAGTGTATGGTACTAAATCCTCATAAGTGTATATATCTAGAGTAATGTTTAATTTATCAAATGGTTCATAATATGGATCCTCATGACAATTTCCGAAGACGAAAATGAGATATAGACATGGTTACTCCTTAAAAAATACGAATAATCGCCTTGGCTATTTAGTAAGTGTCATTTAACACTATACT
			TATATTAATCCATGGACTCATAATCTCTATACGGGATTAACGGATGTTCTATATACGGGGATGAGTAGTTCTCTTCTTTAACTTTATACTTTTTACTAATCATATTTAGACTGATGTATGGGTAATAGTGTTTGAAGAGCTCGTTCTCATCATCAGAATAAATCAATATCTCTGTTTTTTTGTTATACAGATGTATTACAGCCTCATATATTACGTAATAGAACGTGTCATCTACCTTATTAACTTTCACCGCATAGTTGTTTGCAAATACGGTTAATCCTTTGACCTCGTCGATTTCCGACCAATCTGGGCGTATAATGAATCTGAACTTTAATTTCTTGTAATCATTCGAAATAATTTTTAGTTTGCATCCGTAGTTATCTCCTCTATGCAACTGTAAATTTCTCAACGCGATATCTCCATTAATAATGATGTCAAATTCGTGTTGTATACCCATACTGAATTGATGAACGAACGAATACCGACGGCGTTAATAGTAATTTACTTTTTCATCTTTACATACTCGGTACTAGTTTTACTATCATAAGTTTATAAATTCCACAAGCTACTATGGAATATACCAACCATCTTAGTATAGAACACATGTCTTAAAGTTATTAATTAATTACATATTGTTTTATATATCGCTACGAATTTAAACAGAGAAATCAGTTAGGAAGAAAAAATTATCTGTCTTCTTCATCATCGTCTATTGGATAACGTCTCTGTATTCTACGATAGAGTGCTACTTTAAGATGAGACATATCCGTGTTATCAAAAATATACTCCATTAAAATGATTATTCCGGCAGCGAACTTGATATTGGATATATCACAACCTTTGTTAATATCTACGACAATAGACAGCAGTCCCATGGTTCCATAAACAGTGAGTTTATCTTTCTTTGAAGAGATATTTTGTAGAGATCTTATAAAACTGTCAAATGACATCGCATTTATATCTTTAGCTAAATCGTATATGTTACCATCGTAATATCTAACCGCGTCTATCTTAAACGTTTCCATCGCTTTAAAGACGTTTCCGATAGATGGTCTCATTTCATTAGTCATACTAAGCCAACAAATATAATCGTGTATAACATCTTTGATAGAATCAGACTCTAAAGAAAACGAATCGGCTTTATTATACACATTCATGATAAACTTAATGAAAAATGTTTTCGTTGTTTAAGTTGGATGAATAGTATGTCTTAATAATTGTTATTATTTCACTAATTAATATTTAGTAATTAGTGCACTCTATAAAAACGAGAATGACATAACTAATCATAACTAGTTATCAAAGTGTCTAGGATGCGTAATTTTTTATATGGTATAGATCCTGTAAGCGTTGTCTGTATTCTGGAGCTATTTTCTCTATCGCATTAGTGAGTTCAGAATATGTTATAAATTTAAATCGAATAACGAACATAACTTTAGTAAAGTTGTCTATATTAACTCTTTTATTTTCCAGCCATCGTAATACCATGTTTAAGATAGTATATTCTCTAGTTACACTATGGTCTCATCGTTGTTTAGAATATCACATACCGAATCTACATCAAATTTTAGAAATTGGTCTGTGTTACGTATCTCTTCTATATTATTGTTGATGTATTGTCGTAGAAAACTATTACGTAGACCATTTTCTTTATAAAACGAATATATAGTATACCAATTATCTTTTCCGATAATATATTTACACACATAATCCATTCTCTCAATCACTACATCTTTAAGTTTTTCGTTGTTAAGATATTTGGCTAAATTATATAATTCTATTAGATCATTAACAGAATCAGTATATATTTTTCTAGATCCAAAGACAAACTCTTTGGCGTCCTCTATAATATTCCCAGAAAAGATATTTTCGTGTTTTAGTTTATCGAGATCTAATCTGTTCATATACGTATCCATGATAGCCGCATAAAATAAAATCCATTTTCATTTTTAACCAATACTATCTCCTCTATTCATAATTGAGATTGATGTAATACTTTG
			TTACTTTGAACGTAAAAACAGTACACGGATCCGTATCTCCAACAAGCATGTAGTAATCAAATTTGGTGTTGTTAAACTTCGCAATATTCATTAATTTAGATAGAAATTTATACTCATCATCTGTTTTAGGAATCCATGTATTATTACCACTTTCCAACTTATCATTATCCCAGGCTATGTTTCGTCCATCATCATTGCGCAGAGTGAATAATTCTTCTGTATCCGGCAGTTCAAATATATGATCCATGCATAGATCGGCAAAGCTATCGTAGATGTGATTTTTCCTAAATCGAGTATAAAACTCGTTTACTAGCAAACACTTTCCTGATTTATTGACCAAGACACATATGGTTTCTAAGTCTATCAAGTGGTGGGGATCCATAGTTATGACGCAGTAACATAGATTATTACCTTCTTGACTGTCGCTAATATCTATATATTTATTGTTATCGTATTGGATTCTGCATATAGATGGCTTGTATGTCAAAGATATAGAACACATAACCAATTTATAGTCGCGCTTTACATTCTCGAATCTAAAGTTAAGAGATTTAGAAAACATTATATCCTCGGATGATGTTATCACTGTTTCTGGAGTAGGATATATTAAAGTCTTTACAGATTTCATCCGATTCAAATAAATCACTAAATAATATCCCACATTGTCATCTGTTAGAGTAGTATCATTAAATCTATTATATTTTATGAAAGATATATTACTGCTCACCTCTATATTTCGTACATTTTTAAACTGTTTGTATAATATCTCTCTGATACAATTAGATATATCTATTGTGTCGGTAGACGATACCGTTACATTTGAATTAATGGTGTTCCATTTTACAACTTTTAACAAGTTGACCAATTTATTTCTAATAGTATCAAACTCTCCATGATTAAATATTTTAATAGTATCCATTTTATATCAACGGACACAAAGTAGCTAACATAAACCATTGTATAATTTTTATGTTTTATGTTTATTAGCGTACACATTTTGGAAGTTCCGGTTGCCATGTATTTCCTGGAGAGCAAGTAGATGATGAGGAACCAGATAGTTTATATCCGTACTTGCACGTAAAGTCTACATTGTCATTATACGAATATGATCTTTTAAACCCGCTAGACAAGTATCCGTTTAATATTGTAGGATGTGGACATTTAACAATCTGACACGTGGGTGGATTAGACCATTCTCCTCCTGAACACAGGACACCAGAGTTACCAATCAACGAATATCCACTATTGCAACTATAAGTTACAACGCTTCCATCGGTATAAAAATCATTATATCCGTTATGTCTTCCGTTGGATATAGATGGAGGTAATTGGCATTTAACAGATTCGCAAATAGGTGCCTTGGGATTCCATACCATAGATCCAGTAGATCCTAATTTACAATACGATTTATATTCACCAATCAAATAATATCCGCTATTACAAGAGTACGTTATACTAGAGCCAAAGTCTACTCCGCCAATATCAAGATGGCCATTATCGATATCTCGAGGCGACGGGCATCTCCGTTTAATACATTGATTAAAGAGTGTCCATCCAGTACCTGTACATTTAGCATATATAGGTCCCATTTTTTGCTTTCTGTATCCAGGTAGACATAGATATTCTATAGTGTCTCCTATGTTGTAATTAGCATTAGCATCAGTCTCCACACTATTCTTAAATTTCATATTAATGGGTCGTGACGGAATAGTACAGCATGATAGAACGCATCCTATTCCCAACAATGTCAGGAACGTCACTCTCTCCACCTTCATATTTATTTATCCGTAAAAATGTTATCCTGGACATTGTGCCAATAATAAAAAAGCCCATATATGTTCGCTATTGTAGAACTTGTTTTTCATAGTTGCTCAAAAACGATGGCGGTGACTTATGAGTCTCATCTTTAGTAAACATATCATAATATTCGATATTACGAGTTGACACATTGAACAAATCCAAGTATTTGATTTTGGATAATATTCGTATTTTGCATCTGC
			TATAATTAAGATATAATCGCCACAAAAACACGCGAACATCTTTCCTACATGGTTAAAGTACATGTACAATTCTATCCATTTGTCTTCCTTAACTATATATTTGTATAGATAATTACGAGTCTCGTGTGTAATTCCAGTAATTGCATAGATGTTACCATCGTACTCTACAGCATAAACTATACTATGATGTCTAGGCATGGGAGACTTTTTTATCCAACAATTTTTAGTGAAACATTCCACATCGTTTAATATTACATATTTTTCATACGTGGTATAAACTCCACCCATTACATATATATCATCATTTACGAATACCGACGCGTCTGAATATCTAGGAGTAATTAAGTTTGGATGTCTTATCCATTTCGAAGTGTAGCGTTTTAAATATTTTGCTACACCTGTTGAAATAGAAAATTTTAATCCTCCTATTACATATAACTTTCCATCATTAACGACGACATATTAGTAACTGTTTTCCATTAAGATCTACCCACGGATACGAAATAAACATGTCTATTGTTAATCATGCCACCAATAATGTATAGACAATTATATAAAAATTTGCATTATAGAATTGTCTATCTATCTGTATTACCGACGATTGTCCAATATTCTGTTCTAGGAGAGTAATGGGTTATTGTGGATATAATCAGAGTTTTTAATGACTACTATATTATGTTTTATACCATTTCGTGTCACAGGCTTTGTAGATTTGGATATAGCATTGCACATAGTATTAGTCATAAACTTGGGATGTAAACTGTTGATGATATCTACATCGTTTGGATTTTTATGTATCCACTTTAATAATATCATAGCTGTAACATCCTCGTGATTTACGTTGACGTTTTCGTGGGATAAGATAGTTGTTCATCCTTTGATAATTTTCCAAATTCTGGATTGGATGTCACTGCAGTAATATTGTTAATTATTTCTAACATTGACGCATTATATAGTTTTTACACATAGATCTACAACAGGTGGAATATCAATTAATACGGCAGCAACTAGTATTATCTCTACATTGTTTACGGTGATGTTTATCTTCTTCCAGCGCATATAGTCTAATAGCGATTCAAACGCGTGATAGTTTATACCATTCAATATAATCGCTTCATCATTTATATGGTGTTTCTAAATTCGTTTAAAAAATTATACGGAGACGCCGTAATAATTTCCCCATTGATAGAAAATATCACGCTTTCCATTCTTGAAGTACTATAAGAATTATAGTATAATGTAACGTTTATATATTCAATAAAAAATCATTTCGACATTAATTCCTTTTTAAATTTCCGTCTATCATCTATAGAAACATATTCTATGAATTTATAAAATGCTTTTACGTGTCCTATCGTAGGCGATAGAACCGCTAAAAAGCCTATCGAATTTCTACAAAAGAATCTATTATATGGTATAGGGAGAGTATAAAACATTAAATGTCCGTACTTATTAAAGTATTCAGTAGCCAATCCTAACTCTTTCGAATACTTATTAATGGCTCTTATTCTGTACGAATCTATTTTTTGAACAACGGACCTAGTGGTATATCTTGTTCTATGTATCTAAAATAATGTCTGACAAGATCCGTTAGTTTAATATCCTTAGTCATCTTGTCTAGAATGGCGTATCTAACTGCGGGTTTAGGCTTTAGTTTAGTTTCTATATCTATATCTATGTCTTTATCCAACACTAAAAATATAATAGCTAATATTTTATTACAATCATCCGGATATTCTTCTACGATCTCACTAACTAATGTTTCTTTGGTTATACTAGTATAGTCACGATCAGACAAATAAAGAAAATCAGATGATTGATGAATAATACATTTAAATTTATCATCTGTAAGATTTTTGAGATATCTCATTAAAATATTATTAGGGTCAGTACTTATTATCATATATTGGCAGCAGCTATTACTTATTTTATTTTATTTTTCACCATATAGATCAATCATTAGATCATCAAAATATGTTTCAATCATCCTAAAGAGTATG
			GTAAATGACTCTTCCCATCTAATTTCTGGACGTTCACCAATGTCTCTAGCCACTTTGGCACTAATAGCGATCATTCGCTTAACATCTTCTACATTATTAACTGGTTGATTTAATCTATCTAGCAATGGACCGTCGGACAGTGTCATTCTCATGTTCTTAATCAATGTACATACATCACTGTCATCTACCAATTCATCCAACAACATAAGCTTTTTAAAATCATCATTATAATATGATGGATCGCCATCATTTCTCCAAAGAATATATCTAATAAGTAGAGTCCTCATGCTTAGTAATTTAACTATTTTAGTTAACAACTATTTTTTATGTTAAATCGAGTAGAACCACTATGTTAATACTTATTCATATTTTAGTTTTTAGGATTGATAATCAACATAAAAATTAATACATCATCAATTTTGAAAATACTTAGTTTCCACGTAGTCAATGAAACATTTGAGCTCATCGTACAGAACGTTCTCGTACAGGACGTAACTATAAACTGGTTTATATTTGTTCAAGATAGATACAAATCCGATAACTTTTTTGACAAATTCTACGGGATCCACTTTAAAAGTGTCATACCGGGTTCTTTTTATTTTTTTAAACAGATCAATGGTGTGATGTTGATTAGGTCTTTTACGAATTTGATATAAAATAGCGTTCACATATCCTCCATAATGGTCAATCGCCATTTGTTCGTATGTCATAAATTCTTTAATTATATGGCACTGTGTATTATTTAGTTCATCCTTGTTCATCATTAGGAATCTATCCAATATGGCAATTATACTAGAACTATAAGTGTGTTGTAAACACATATTGATGTGTCTGTTTATACAATTAATGATATTTGGATCCATGCTACTACCTTCGGGTAAAATTGGAGAATCGTATACCATTTCTAGTACTTTAGGTTCATTGTTATCCATTGTAGAGGATGACATGCTCGAATCATACAAAAATATATTATTTTTATGTTATTTTGTTAAAAATAATCATCGAATACTTTGTAAGATACTCCTTCATGAACATAATCAGTTACAAAACGTTTATATGAAGTAAAGTATCTACGATTTTTACAAAAGTCCGGATGCATAAGTACAAAGTACGCGATAAACGGAATAATAATAGATTTATCTAGTTTATCTTTTTCTATCGCTTTCATAGTTAGATACATAGTCTCGGAAGTCGGATTATGTAACATCAACTTCGATAAAATTACTGGGTTATTTAGTCTTACGCATTCACTCATACATGTATTACCGTTAACTACAGAGTCTACACTAAAATGATTAAACAATAGATAGTCTACCATTGTTTCGTATTCAGATAGTACAGCGTAGTACATGGCATCTTCACAAATTATATCATTGTCTAATAGATATTTGATGCATCTTATGGATCCCACTTCGACAGCCATCTTAAAATCGGTAGAATCATATTGCTTTCCTTTATCATTAATAATTTCTAGAATATCATCTCTATCATAAAAGATACAAATATTAACTGTTTGATCCGTAATAACATTACTAGTTGATAACAATTTGTTAATAAGATGTGCTGGGCTCAATGTCTTAATAAGAAGTGTAAGAGGACTATCTCCAAATTTGTTTTGTTTATTAACATCCGTTGATGGAAGTAAAAGATTTATAATGTCTACATTCTTGACTGTTTTAGAGCATACAATATGGAGAGGTGTATTTCCATCATGATCTGGTTTTGAGGGGCTAATTCCTAGTTTCATCATCCATGAGATTGTAGAAGCTTTGGGATTGTCTGACATAAGATGTCTATGAATATGATTTTGCCAAATTTATCTACTATCCTGGCTTCAAATCCAATGGACATTATTTTTTTAAACACTCTTTCTGAAGGATCGGTAGACGCCAACAACGGACCACATCCTTCTTCATCAACCGAGTTGTTAATCTTGGCTCCATACTGTACCAATAAATTTATTCTCTCTATGACTTCATCATCTGTTCCCGAAAGATAAT
			ATAGAGGCGTTTTATGCTGTTTATCGCACGCGTTTGGATCTGCGCCGTGCGTCAATAGCATCGCAACTATTCTATTATTATTAATTTTAGAAGCTATATGTAATGGATAATTTCCATCATCATCCGTCTCATTTGGAGAGTATCCTCTATGAAGAAGTTCTTCGACAAATCGTTCATCTAGTCCTTTAATTCCACAATACGCATGTAGAATGTGATAATTTCCAGAAGGTTCAATAGCTTGTAGCATATTCCTAAATACATCTAAATTTTTACTATTATATTTGGTATAAAGAGATAGATAATACTCGGCCGACATAATGTTGTCCATTGTAGTATAAAAATTAATATTTCTATTTCTACTATAATTTACTCTCTATAACAAATGTCATAACTTAGTTCTTTTATGTCAAGAAGGCACTGGTTTAGTTCATCTATAAATGTCACACCATAACTACCACGCATACCATACTTAGAGTTATGATAAAGATATTTATCCTTAGGGTGCAGGTAATGGGGATTAATCTTTGTTGGATCAGTCTCTAAGTTAACACATGTCACACAGGATCCATTTATAGTTATATCACATGATGATTTATGGTGAATTGATTCCGGAAGATCGCTATTGTATTTTGTGGTTCCACAATTCATTTCCATACATGTTATTATCACACTGATATTATGATGAACTTTATCCAGCCGCTGGGTTGTAAACAACATAACAGATAGTTTATTATCTTTACCAACTCCCTCTGCCGCCGCAACGAATCTCTGATCCGTATCCATGATGGTCATGTTTATTTCTAGCCCGTATCCAGTCAACACTATGTTAGCATTTCTATCGATATAGCTTTCACTCATATAACACTCACCAATAATAGTAGAATTAATGTCGTAATTTACACCAATAGTAAGTTCGGCGGCAAAGTACCAATACCTGTAATCTTGTCGAGGAGGACATATAGTATTCTTGTATTCTACCGAATACCCAAGAGATGCAATACAAAAGAGTAAGACTAATTTGTAAACCATCTTACTTAAAATATGTAACAATAGTACGATGAATGAGTAATAAGAAATCTATCTTATATACACATAATTATTCTATCAATTTTACCAATTAGTTAGTGTTTAATAAAAATATGGGAATCTAATTAATTTTTCCTTACACAATCGACGTACATGAGTCTGAGTTCCTTGTTTTTGCTAATTATTTCATCCAATTTATTATTTTTGACGATGTCAGATCTTTTGTATAGGAGTCGACTTGTATTCAACATGCTTTTCTATAATCATTTTAGCTATTTCGGCATTATCCAATAGTACATTTTCCAGATTAGCAGAATAGATATTAATGTCGTATTTGAACAGAGCCTGTAACACCTCAATGTCTTTATTATCTATAGCCAATTTAATGTCCGGAATGAAGAGAAGGAAATTATTGGTGTTTGACGGCGTCATATAGTCGAGCAAAAGAATCATCATATCCACGTGTCCATTTTTATAGTGGTGTGAATACAACTAAGGAGAATAGCCAGATCAAAAGTAGATGGTATTTCTGAAAGAAAGTATGTATAATACTTACATCATTAAGCATGACGGTATGATAAAATGAAGTTTTCCATCCAGTTTTCCCATAGAACATAAGTCTCCAATTTTTCTTAAAACAGTTTTACCGTTTGTATGTTACCACTATCAACCACATATACAATACAGTGTTCCCTTGTCATTAAATTGTGAATCATCCAGTCCACTGAATAGCAAAATTTTTACTATTTTGGTATCTTCCAATGTGGCTGCCTAATGTAATGGAAATTCATTCTCTAGAAGATTTTTTAATGCTCCAGCGTTCAACAACGTACATACTAGACGCATGTTATTATCAGCTATTGCATAATACAAGGCACTATGTCCATGGACATCCGCCTTAAATGTATCTTTACTAGAGAGAAAGCTTTTCAGCTGCTTAGACTTCCGAGTATTAATTCGTGACAGATCCATGT
			CTGAAACGAGACGCTAATTAGTGTATAATTTTGTCATACTGCTCCAGAATTAATAATATCTCTAATAGATTTGATTAGTAGATATATGGCTATCGCAAAACAACATATACACATTTAATAAAAATAATATTCATTAAGGAGATTCAGATTCCGCCGTATCCATAAACAATATTAAGGAGATTCTACCTTACCCATAAACAATATAAATCCAGTAATATCATGTCTAATGATGAACACAAATGGTGTATTAAATTCCAGTTCTTCAGGAGATGATCTCACCGTAGCTACCATGATAGTAGATGCCTCCGCTACAGTTCCTTGTTCGTTGACATCTATCTTTGCATTCTGAAACATTTTATAAATATATAATGGGTCCCTAGTCATATGTTTAAACGACGCATTATCTGGATTAAACATACTAGGAGCCATCATTTCGGCTATCGACTTAATATCCCTCTTATTTTCGATAGAAAATCTAGGGAGTTTAAGATTGTACACTTTATTCCCTAATTGAGACGACCAATAGTCTAATTTTGCAGCCATGATAGAATCTGTGAAATGGGTCATATTATCACCTATTGCCAGATACATACTAATATTAGTATCCTTATACGGAAGGCGCACCATATCATATTCTTCGTCATCGATTGTGATTGTATTTCCTTGTAATTTAGTAACTACGCTCATCATGGGAACCGTTTTCGTGCCGTACTTATTAGTAAAACTAGTATTGTGTGTTTTAGTGATATCAAATGGATATTGCCACGTACCTTTAAAATATATAGTATTAATGATTGCCCATAGAGTATTATTGTCGAGCATAGTAGAATCTACTACATTAGACATACCTGATCTACGTTCTACTATGGAATTAATTTTATTAACCGCATCTCGTCTAAAGTTTAATCTATATAGGCCGAATCTATGATATTGTTGATAATACGACGGTTTAATACACACAGTATTATCTACGAAACTTTGATAAGTTAGATCAGTGTACGTATATTTAGATGTTTTTAGCTTAGCTAATCCTAATATTAATTCTGTAAATGCTGGACCCAGATCTATTTTTCTCAAATCCATAGTCTTCAATAATTCTACTTTAGTATTACCTGATGCAGGCAATAGTGACATAAACATAGAAAACGAATAGCCAAACGGCGAGAAGACAATATTATCATCCTCATTCCCATCTTGAATATTTTTATACGCTAATATACCGGCATTGGTAAATCCTTGCAGGCGATAGGTGAACGCTGTACACGCTAACGATAGTATCAATAACACAATCATGATTTTATGGTATTAATATTTTACCTTATTTTTTATATTTGGTATAAAAATTATTGATGTCTACACATCCTTTTGTAATTGACATCTATATATCCTTTTGTATAATCAATTCTAATCACTTTAACTTTTACAGTTTTCCCTACCAGTTTATCCCTATATTTAAAATATCTATTCATATGCATCTGAGTACTCTCTACCAAGATAGCTTCAGAGTGAGGATAGTCAAAAAGATCAACATATAGAACATAACCATTCTCGTATACTTTGCCCTTTAATACATCACCCACATTGGGCAACGAATAACAAAATACAAGCATCTTGTTAACGGGCTCGTAAATTGGGATAAAAATTATGTTTTTATTATTTTATATCTATTTAATATTTACAATATATGTAATCATTATCCAGATTGAACATAGAGTTTGCACTTGCCATGATTTGTTATATAACTATTAATATTAACAGTTCGTTTAACGATCATATTATTTTTATGTTTTATTAATAATTGTAAAACATACAATTAAATCAATATAGAGGAAGGGACGGATACTGTCTTTTGTGAGATATAGTTATGGCGACTAAATCAGATTATGAGGATGCTGTTTTTTACTTTGTGGATGATGATGAAATATGTAGTCGTGACTCCATCATCGATCTAATAGATGAATATATCACGTGGAGAAATCATGTTATAGTGTTTAACAAAG
			ATATTACCAGTTGTGGAAGACTCTACAAGGAATTGATGAAGTTCGATGATGCTGCTATACGATACTATGGTATTGATAAAATTAATGAGATTGTCGAGGCTATAAGTGAAGGAGACCACTACATCAATCTTACAGAAGTTCATGATCAGGAAAGTCTATTCGCTACCATAGGAATATGTGCTAAAATCACTGAACATTGGGGATACAAAAAGATTTCAGAATCTAGATTCCAATCATTGGGAAACATTACAGATCTAATGACCGACGATAATATAAACATCTTGATACTTTTTCTAGAAAAAAATTGAATTGATGATATAGGGTTCTTTATAATGCATTCGTATTCTATATCCGGTGTTAAAAAAATTATCCTATCATGTATTTGAGAGTCTTATATGTAGCAAACATGATAGCTGTGATACCAATAAGTTTTAGATATTCACGCGTGCTGGGGATGGTATTATCTGGCGGTGAAATGTCCGTTATATAATCTATAAAACAATCATCGCATATAGTATGCGATAGTAGAGTAAACATTTTTATAGTTTCTACTGGATTCATACATCGTTTACCCAATTCGGTTATGAATGAAATTGTCGCCAATCTTACACCCAACCCCTTGTTATCCATTAGTATAGTATTAACTTCGTTATTTATGTCATAAACTGTAAATGATTCTGTAGATGCCATATCATACATGATATTCATGTCCCTATTATAATCATTATTAACTTTATCACAATACATGTTGATAATATCTATATATGATCTAGTTTTTGTGGGCAATTGTCTATACAAGTCGTCTAAACGTTGTTTACTCATATAGTATTGAACAGCCATCATTACATGGTCCCGTTCCGTTGATAGATAATCGAGTATGTTAGTGGACTTGTTAAATCTATATACCATATTTTCTGGAAGTGGATATACATAGTTGTGATCATCATTATTGCTAGCCTTATCTCTATATCATCTATATCATCTACGATATTATTACACATAAACATCGGCAACATACTATTGTACATTATCTAAGTCCGGTTGATCCAAACCCTTGATCTCCTCTATCTGTACTATCTAGAGATTGTACTTCTTTCAGTTCTGGATAATATATACGTTGATAGATTAGCTGAGCTATTCTATCCCCCGTATTTACATTAAATGTATATTTTCCATTATTAATAAGAATGACTCCTATATTTCCCCTATAATCTTCGTCTATTACACCGCCTCCTATATCAATGCCTTTTAGGGACAGACCAGACCTAGGAGCTATTCTACCATAGCAGAACTTAGGCATGGACATACTAATATCTGTCTTAATTAATTGTCTTTCTCCTGGAGGGATAGTATAATCATAAGCGCTATATAAATCATATCCGGCGGCGTACGGTGATTGTCTAGTAGGAGATTTAGCTCTGTTAGTTTCCTTAACAAATCTAACTGGTGAGTTAATATTCATGTTGAACATAAAACTAATATTTTATTTCAAAATTATTTACCATCCCATATATTCCATGAATAAGTGCGATGATTGTACACTTCTATAGTATCTATTACGAACCACGATAAAATCCTCCTATCAATAGCAGTTTATTATCCACTATTATCAATTCTGGATTATCCCTTGATAAATAGTATCATCTATCAGAGACCATGTATTGCTGTATTTGTAATAAAATTTAGCATTTCTACCAACCAAGAATAACCTTCTACCGAACACTAACGCGCATGATTTATAATGAGGATAATAAGTTGACGGTCCAAACTGCCACTGATCATGATTGGGTAGCAAATATTCTGTAGTTGTATCCGTTTCAGAATGTCCTCCTATTACGTACATAACATTGTTTATGGATGCCATTGCTGGATTACATCTAGGTTTCAAAAGACTTGGCATATTAACCCAAGCAGCATTCCCGTGGAACCAACGCTCAACAGATGTGGGATTTGGTAGACCTCCTACTACGTATAATTTATTGTTAGCGGGTATCCCGCTA
			GCATACAGTTTGGGCTATTCATCGGAGGAATTGGAATCCAATTGTTTGATATATAATTTACCGCTATAGCATTGTTATGTATTTCATTGTTCATCCATCACCGGAGATATACTACTTCTCCAACATGTGTACTTGTACACATATGGAATATATCTATAATTTGATCCATGTTCATAGGATACTTTATGAATGGATACCTGTATTATTTGCGTGGTTGTTTATCACAATGAAATATTTTGGTACAGTCTAATATCCATTTTACATTATTTATACCTCTGGGTGAAAGATAATTTGACCTGATTACATTTTTGATAAGGAGTAGCAAATTTCCTAATTTATTTCTTCTCTTCGTATACCACTTAATGACAAAATCAACTACATAATCTTCGTCTGGAACATTTAACTCATTGCTTTCTAGAATAAGTTTCAAGATAAATAATCAAAATTGTCTATGATATCCTCTTCCAGTTCCAAAAAGTGTTTGGCAATAAAGTCTTTAGTATGACATAAGAGATTGGATAGTCCGTATTCTATACCCATTATGTAACACTCGACACAATATTCCTTTCTAAAATCTCGTAGTATAAAGTTTATACAAGTGTAGATGATAAATTCTACAGACGTTAATATAGACACGCGTAATAAATTGATGACGTCATGTCTATTATGTATACCTTTCCAGTATATGAGTAAATAACTATAGAAGTTAAACTGTGAATGTCAAGGTCTAGGCAAACCCTCGTAACTTGATCTTTATTTTTTGTGTATTTTTGACGTAAATGTGTGCGAAAATACGGAGATAACTTTTTCAATATTGTAGAATTGACTATTATATTGCCTCCATAGCATTAATAATTGTTTTGAATTTCTTAGTCATAGACAATGCTAATATATTCTTACAGTACATAGTATTGACAAATATCGGCATTTATGTTTCTTTAAAAGTCAACATCTAAAGAAAAATGATTGTCTTCTTGAGACATAACTCCCATTTTTTGGTATTCACCCACACGTTTTTCGAAAAAATTAGTTTTACCTTCTAATGATATATTTTCCATGAAATCGAATGGATTGGTAACATTATAAATTTTTTTAAATCCCAATTCAGAAATCAATCTATCTGCGACAAATTTTATATATGTTTTCATCATTTCGCAATTCATTCCTATAAGTTTAACTGGAAGAGCCACAGTAAGAAATTCTTGTTCAATAGAGACCGCGTCTGTTATAATAGATCTTACTGTTTCTTCACTCGGTGGATACAATAAATGTTTAAACATCAAACATGCGAAATCGCAGTGTAGACCCTCGTCTCTACTAATTAATTCGTTGGAAAACGTGAGTCCGGGCATTAGGCCACGCTTTTTAAGCCAAAATATGGACGCAAATGATCCAGAAAAGAAAATTCCTTCTACTGCCGCAAAGGCAATAAGTCTTTCTCCATAACCGGCGCTGTCATGTATCCACTTTTGAGCCCAATCGGCCTTCTTTTTTACACAAGGCATTGTCTCTATAGCATTAAAGAGATAGTTTTTTTCATTACTATCTTTAACATATGTATCAATCAAAAGACTATACATTTCCGAATGAATGTTTTCAATGGCCATTTGAAATCCGTAGAAACATCTAGCCTCGGTAATCTGTACTTCTATACAAAATCGTTCTGCTAAATTTTCATTCACTATTCCGTCACTGGCTGCAAAAAACGCCAATACATGTTTTATAAAATATTTTTCGTCTGGTGTTAGTTTATTCCAATCATTGATATCTTTAGATATATCCACTTCTTCCACTGTCCAAAATGATGCCTCTGCCTTTTTATACATATTCCAGATGTCATGATATTGAATTGGAAAAATAACAAATCTATTTGGATTTTTTGCAAGGATTGGTTCCATAACTAAATTAACAATAGTAGTATTTTTTTTCAGTTATCATCTATATGACTGTATTTGGATCTTTTGTACATCGCTATTATCGCAATCACTACAATAATTATA
			ATTATTATTGATAGCATTGTTATTAGCACTATCATAATTAAATTATTGATATTCATGGGTGCGGAATAATCGTTATTATCATCATTATCATTTTGTAATTGTGACATCATACTAGATAAATCGTTTGCGCGATTGTTGTGGGAAGCGGGCATGGAGGATGAATTATCGTTATTATTATTTAAAGCCTCCCATTCGGATTCACAAATATGACGCGCGTTCAACATTTTATGGAAACTATAATTTTGTGAAAACAGGTAACAAGAAAACTCGTCATGGTTATTTTTAACGATAGTAAACCGATTAAACGTCGCGCTAATTTCTAACGCTAGCGACTCTATTGGATATGGATTTCCAGATATATATCTTTTCAGCTCCCCTACGTATCTATAATCATCTGTGGGAAATGGAAGGTATTTCCATCTATCTAGTGTTCCTAATATCATATGTAGTGGTGTAATAGAACCATTAAGCGCGAAAGATTTTATTTCACATCGTATTTTAACTTCGCAATAATTTCTGGTTAGATAACACACTCTACCAGTTAAGTCAATAATATTAGCCTTTACAGATATATTCATAGTAGTTGTGACAATGACTCCATCTTTTAGATGCGATACTCCTTTATATGAGCCAGAATCTTCGTACCTCAAACTCGATATATTCAAACAAGTTAATGAGATATTAACGCGTTTTATGAACGATGATATGTATCCAGAAGTTCTATCCTCCGTGGCTAACGCTATAACCTTATTATTATAGTACCAAAGAGTGTGATTAATGTGTGACACATTAGCGCATGTACATATTTGTACATTATTGTCTACGTCGTATTCGACACATCCACATACAGCCAACAAATATAAAATGATAAATGCTCTAATGGTGTTCGTACCCATCTTAATGCGGCTTAATAAATGTTTCGATTTCAATTTATTGTAAAAAAGAATCGGTTTTATACTGTTCGAGATTCTCATTGATTATATTCTCATCTATCATCTCCACACAGTCAAATCCGTGGTTAGCATATACCTCATTAACCGATAATAGACTATCAGACTCTTCTATCGTTATAACTCGAGAATATTTAATTTGGTCATTCTTAATCAAGTCAATTATCTTATTTTTAACAAATGTGAGTATTTTACTCATTTTTATAAAAAACTTTTAGAAATATACAGACTCTATCGCGTGTCTATATCTTCTTTTTATATCCAATGTATTTATATCTGATTTTTCTTCATTTATTATATATAATGGTCCAAATTCTATACGTGTTGCTTCATCCAGATCATTAAGGTTCTTATAATCGCAATATCCTTCTCCTTCCTCTTCTATATCGTCCTTAAACTTATTCTTAGCGTCACAGAATCGACCACAGCAGGATCCCATGACAAGCGTCATATTAAACTAATTCATTTTCAATAATATACTAATTAGTAACGACTATTAAAATAAATATTCTTCATAACCGGTAAGAATAGTAAAAAGACTAAATCTTCACATTGTAACTATTCAGTAGTGTTTACATAAATGAGATGAGAAGATATTCTCTATTTTGGTGGAGGATTATATGATATAATTCGTGGATAATCATTCTTAAGACACATTTCTTCATTCGTAAATCTTTTCACGTTAAATGAGTGTCCATATTTTGCAATTTCTTCATAGGATGGCGGTGTACGTGGACGGTGCTGTTCCTGTTCTTGTTGTGGTCTCCGACTTTCGTGTTTGCGTTTAGATCCCTCCATTATCGCGATTGCATAGATGAGGTACTATTTTATACCTTGTAATTAAATTTTTTTATTAATTAACGTATAAAAACGTTCCGTATCTGTATTTAAGAGCCAGATTTCGTCTAATAGAACAAATAGCTACAGTAAAAATAACTAGAATAATCGCTACACCCACTAGAAACCACGGATCGTAATACGGCAATCGGTTTTCGATAATAGGTGGAACGTATATTTTATTTAAGGACTTAAGAATTGTCTGTAAACCAC
			AATTTGCTCCCGCCGATCCTGTATTAACTATCTGTAAAAGCATATGTTGGCCGGGCGGAGCCGAACATTCTCCGATATTCAATTTTTGTATATCTATAATGTTATTAACCTCCGCATACGCATTACAGTTTTTTTCTAGCTTGGATACGGCACTAGGTACATCATTTAGATCTATTCCTATTTCCTCAGCGATAGCTCTTCTATCCTTTTCCGGAAGCAATGAAATCACTTCAATAAATGATTCAACCATGAGTGTGAAACTAAGTCTAGTATTACTCATGCATTTGTTAGTTATTCGGAGCGCGCAATTTTTAAACTGTCCTATAACCTCTCCTATATGAATAGCACAAGTGACATTAGTAGGGATAGAATGTTGAGCTAATTTTTGTAAATAACTATCTATAAAAAGATTATACAAAGTTTTAAACTCTTTAGTTTCTGCCATTTATCCAGTCTGAGAAAATGTCCCTCATAATAAATTTTTCCAAGAAACTAATTGGGTGAAGAATGGAAACCTTTAATCTATATTTATCACAGTCTGTTTTGGTACACATGATGAATTCTTCTAATGCTGTACTAAATTCAATATCTTTTTCGATTTCTGGATATGTTTTTAATAAAGTATGAACAAAGAAATGGAAATCGTAATACCAGTTATGTTCAACTTTGAAATTGTTTTTTATTTTCTTGTTAATGATTCCAGCCACTTGGGAAAAGTCAAAGTCGTTTAATGCCGATTTAATACGTTCATTAAAAACAAACTTTTTATCCTTTAGATGAATTATTATTGGTTCATTGGAATCAAAAAGTAAGATATTATCGGGTTTAAGATCTGCGTGTAAAAAGTTGTCGCAACAGGGTAGTTCGTAGATTTTAATGTATAACAGAGCCATCTGTAAAAAGATAAACTTTATGTATTGTACCAAAGATTTAAATCCTAATTTAATAGCTAACTCGGTATCTACTTTATCTGCCGAATACAGTGCTAGGGGAAAAATTATAATATTTCCTCTTTCGTATTCGTAGTTAGTTCGCTTTTCATGTTCGAAAAAGTGAAACATGCGGTTAAAATAGTTTATAACATTAATATTACTGTTAATAACTGCCGGATAAAAGTGGGATAGTAATTTCACAAATTTGATACTGTCCTTTCTCTCGTTAAACGCCTTTAGAAAAACTTTAGAAGAATATCTCAATGAGAGTTCCTGACCGTCCATAGTTTGTATCAATAATAGTAACATATTAAGAACCCGTTTATACAGTGTATGTAAAAATGTTAATTTATAGTTTAATCCCATGGCCAATGCACACACGATTAATTTTTTTTCGTCTCCCTTTAGATTGTTGTATAGAAATTTTGGTACCGTGAACTCCGCCGTAGTTTCCATGGGACTATATAATTTTGTGGCCTCGAATACAAATTTTACTACATAGTTATCTATCTTAAAGACTATACCATATCCTCCTGTAGATATGTGATAAAAATCGTCGTTTATAGGATAAAATCGTTTATCTTTTTGTTGGAAAAATGATGAATTAATGTAATCATTCTCTTCTATCTTTAGTAGTGTTTCCCTATTAAAATTCTTAAAATAATTTAACAATCTAACTGACGGAGCCCAATTTTGGTGTAAATCTAATTGTGACATTATGTTGTTAAAATATAAACAGTCTCCTAATATAACAGTATCAGATAATCTATGTGGAGACATCCATTGATATTCAGGGGATGAATCATTGGCAACACCCATTTATTGTACAAAAAGCCCCAATTTACAAATAAAAGTCCAGGTTTGATAGAGACAAACTATTAACTATCGTGTCTCTGTTTTTAACACCTCCACAGTTTTTAATTTCTTTGGTAATAAAATTATTCACTATATCAGTATCTTCTTTATCTACCAGAGATTTTACTAACTTGATAACCTTGGCTGTCTCATTCAATAGGGTAGTGATATTTGTATGAGTGATATTGATATCTTTTTGAATTGTTTCTTTTA
			GAAGTGATTCTTTGATGGTGTTAGCATACAAATTACAATAATGCAGAAACTCAGTTAACATACAGGAATTATAGTAAGCCAATTCCAATTGCTGTCCGTATTGTATTAGAGTATCGATATGAGTAATGGTGTCCTTGCGTTTTTCTGATAGAATGCGAGCAGCGATTTTGGCGTTATCATTTGATGATATGTTTGGAATGACGAATCCTGTTTCTACTAACTTTTTGGTAGGACAAAGTGAAACAATCAAGAAGATAGCTTCTCCTCCTATTTGTAGAAGAAATTGAACTCCTCTAGATGATCTACTGACGATAGTATCTCCTTGACAGATATTGGTCCGAATTACAGAAGTACCTGGAATGTAAAGCCCTGAAACCCCCTCATTTTTTAAGCAGATTGTTGCCGTAAATCCTGCACTATGTCCAAGATAGAGAGCTCCTTTGGTGAATCCATCTCTATGTTTCAGTTTAACCAAGAAACAGTCAGCTGGTCTAAAATTTCCATCTCTATCTAATACAGCATCCAACTTGATGTCAGGAACTATGACCGGTTTAATGTTATATGTAACATTGAGTAAATCCTTAAGTTCATAATCATCACTGTCATCAGTTATGTACGATCCAAACAATGTTTCTACCGACATAGTGGATACGAAGATACTATCCATCAGAATGTTTCCCTGATTAGTATTTTCTATATAGCTATTCTTCTTTAAACGATTTTCCAAATCAGTAACTATGTTCATTTTTTTAGGAGTATGACGCCTAGCCAGCATGGAAGAGAATTTTCTAGATCCTCTCTTCAACATCTTTAATCTCAATGGGATGCAAAACCCCATGGTGTAACAACTAACGATAAAAATAATATTGTTTTTCACTTTTTATAATTTTACCATTTGACTCATGACTTCATTGATATCTTTATACGAGCTACGAATATATAATTCTTTATAACTGAACTGAGATATATACACTGGATCTATGGTTTCCATAATTGAGTAAATAAATGCTCTGCAATAACTAATGGCAAATGTATAAAACAACAAAATTATACTAGAGTTGTTAAAGTTAATATTTTCTATTAGTTGTTCCAATAAATTATTTGTTGTGACTGTGTTCAAGTCATAAATCATTTTGATACTATCCAATAAACAGTCTTTAAGTTCTGGAATATTATCATCCCATTGTAAAGCCCCTAATTCGACTATCGAATACCCTGCTCTGGTAGCCGTTTCAATATCGACGGACGTCAATACTGTAATAAAGGTGGTAGTATTGTCATCATCATGATACACAACAGGAATATGGTCGTTAGTAGGTACGGTGACTTTACACAACGCGATATATAACTTTCCTTTTGTGCCATTTTTAACGTAGTTGGGACGTCCTGCAGGGTATTGTTTTGAAGAAATGATATCGAGAACAGATTTGATACGATATTTGTTGGATTTCTGATTATTCACTATAATATAATCTAGACAGATAGATGATTCGATAAATAAAGAAGATATATCGTTGGTAGGATAATACATCCCCATTCCAGTATTCTTGGATACTCTATTGATGACACTAGTTAAGAACATGTCTTCAATTCTAGAAAACGAAAACATCCTACACGGACTCATTAAAACTTCTAGCGCTCCTGATTGTGTCTCAAATGCCTCATACAATGATTTCAAGGATGTCATAGATTCTTTAACCCACGATTTAATATTGCGTTTAGCATCTATTTTTTTTATTAAATCGAATGGTCGGCTCTCTGGTTTGCTACCCCAATGATAACAATAGTCTTGTAAAGATAAACCGCAAGAAAATTTATACGCATCCATCCAAATAACTCTTGCACCATCAGATGATATCAGTATATTATTATAGATTTTCCATCCACAATTATTGGGCCAGTATACTGTTAGCAACGGTATATCGAATAGATTACTCATGTAACCTACTAGAATGATAGTTCGTGTACTAGTCATAATATCTTTAATCCAATCTAAGAAA
[truncated: 32,369,282 more chars]
